# Supplementary material for: IQSEC2 mutation associated with epilepsy, intellectual disability, and autism results in hyperexcitability of patient-derived neurons and deficient synaptic transmission
Source: Mol Psychiatry. 2021 Sep 17;26(12):7498–508. doi: 10.1038/s41380-021-01281-0 (PMC8873005; doi:10.1038/s41380-021-01281-0)
Supplement: Supplementary file 2 — Supplementary Table S1. [file 41380_2021_1281_MOESM2_ESM.xlsx]

## Sheet: deseq 5 weeks
Probe	Chromosome	Start	End	Probe Strand	Feature	ID	Description	Feature Strand	Type	Feature Orientation	Distance	P-value (DESeq stats p<0.05 after correction 5weeks)	FDR (DESeq stats p<0.05 after correction 5weeks)	Log2 Fold Change (DESeq stats p<0.05 after correction 5weeks)	Control 5 weeks sample 1	Control 5 weeks sample 2	IQsec2 5 weeks clone 1	IQsec2 5 weeks clone 3 sample 1	IQsec2 5 weeks clone 3 sample 2
MXRA8	1	1352689	1361777	-	MXRA8	ENSG00000162576	matrix remodeling associated 8 [Source:HGNC Symbol;Acc:HGNC:7542]	-	gene	Name match	0	2.06939e-08	5.07587e-06	2.66498	547	511	2092	4160	2701
PRDM16-DT	1	3059615	3068437	-	PRDM16-DT	ENSG00000177133	PRDM16 divergent transcript [Source:HGNC Symbol;Acc:HGNC:48664]	-	gene	Name match	0	2.62774e-05	0.00217584	2.76716	14	26	204	97	79
HES2	1	6412418	6424670	-	HES2	ENSG00000069812	hes family bHLH transcription factor 2 [Source:HGNC Symbol;Acc:HGNC:16005]	-	gene	Name match	0	3.45675e-08	7.48963e-06	-1.82471	354	435	124	102	79
ESPN	1	6424776	6461367	+	ESPN	ENSG00000187017	espin [Source:HGNC Symbol;Acc:HGNC:13281]	+	gene	Name match	0	2.68297e-07	3.83281e-05	-1.82107	1568	1705	390	523	338
ERRFI1	1	8004404	8026309	-	ERRFI1	ENSG00000116285	ERBB receptor feedback inhibitor 1 [Source:HGNC Symbol;Acc:HGNC:18185]	-	gene	Name match	0	6.32231e-05	0.00437181	0.858876	689	777	1291	1170	1148
NPPA	1	11845709	11848345	-	NPPA	ENSG00000175206	natriuretic peptide A [Source:HGNC Symbol;Acc:HGNC:7939]	-	gene	Name match	0	0.000889082	0.0360065	-5.69781	133	103	0	6	0
TNFRSF1B	1	12166991	12209228	+	TNFRSF1B	ENSG00000028137	TNF receptor superfamily member 1B [Source:HGNC Symbol;Acc:HGNC:11917]	+	gene	Name match	0	3.12846e-05	0.00252608	4.69975	6	11	29	305	225
LRRC38	1	13474973	13514003	-	LRRC38	ENSG00000162494	leucine rich repeat containing 38 [Source:HGNC Symbol;Acc:HGNC:27005]	-	gene	Name match	0	0.000143355	0.00820974	-6.73511	34	51	1	0	0
PLA2G2A	1	19975431	19980416	-	PLA2G2A	ENSG00000188257	phospholipase A2 group IIA [Source:HGNC Symbol;Acc:HGNC:9031]	-	gene	Name match	0	5.53822e-05	0.00391288	12.7388	0	0	4	1752	1430
WNT4	1	22117313	22143969	-	WNT4	ENSG00000162552	Wnt family member 4 [Source:HGNC Symbol;Acc:HGNC:12783]	-	gene	Name match	0	2.00273e-07	3.02738e-05	1.71779	168	175	527	591	416
RCAN3	1	24502351	24541040	+	RCAN3	ENSG00000117602	RCAN family member 3 [Source:HGNC Symbol;Acc:HGNC:3042]	+	gene	Name match	0	3.03208e-07	4.28446e-05	1.31148	259	301	686	570	630
LDLRAP1	1	25543580	25568886	+	LDLRAP1	ENSG00000157978	low density lipoprotein receptor adaptor protein 1 [Source:HGNC Symbol;Acc:HGNC:18640]	+	gene	Name match	0	0.000403584	0.0193201	1.25687	239	216	553	573	367
LIN28A	1	26410817	26429728	+	LIN28A	ENSG00000131914	lin-28 homolog A [Source:HGNC Symbol;Acc:HGNC:15986]	+	gene	Name match	0	0.00017615	0.00958139	8.07126	16	25	6	7106	6689
TENT5B	1	27005020	27012850	-	TENT5B	ENSG00000158246	terminal nucleotidyltransferase 5B [Source:HGNC Symbol;Acc:HGNC:28273]	-	gene	Name match	0	0.000119914	0.00725059	1.59145	320	251	708	988	643
XKR8	1	27959462	27968096	+	XKR8	ENSG00000158156	XK related 8 [Source:HGNC Symbol;Acc:HGNC:25508]	+	gene	Name match	0	0.000142606	0.00820297	3.10488	51	48	118	559	429
PTPRU	1	29236516	29326813	+	PTPRU	ENSG00000060656	protein tyrosine phosphatase receptor type U [Source:HGNC Symbol;Acc:HGNC:9683]	+	gene	Name match	0	0.00121888	0.0455328	1.72716	506	521	933	2206	1364
C1orf109	1	37681570	37692249	-	C1orf109	ENSG00000116922	chromosome 1 open reading frame 109 [Source:HGNC Symbol;Acc:HGNC:26039]	-	gene	Name match	0	0.001345	0.0485693	0.88025	347	374	598	612	585
PPCS	1	42456117	42473385	+	PPCS	ENSG00000127125	phosphopantothenoylcysteine synthetase [Source:HGNC Symbol;Acc:HGNC:25686]	+	gene	Name match	0	0.000357738	0.0175494	0.860235	720	707	1277	1074	1178
TIE1	1	43300982	43323108	+	TIE1	ENSG00000066056	tyrosine kinase with immunoglobulin like and EGF like domains 1 [Source:HGNC Symbol;Acc:HGNC:11809]	+	gene	Name match	0	0.000563288	0.0255444	5.98313	2	7	1	432	272
DMBX1	1	46506996	46514226	+	DMBX1	ENSG00000197587	diencephalon/mesencephalon homeobox 1 [Source:HGNC Symbol;Acc:HGNC:19026]	+	gene	Name match	0	0.000406408	0.0193528	7.55919	1	0	3	152	89
GPX7	1	52602371	52609051	+	GPX7	ENSG00000116157	glutathione peroxidase 7 [Source:HGNC Symbol;Acc:HGNC:4559]	+	gene	Name match	0	7.52843e-12	4.89348e-09	2.87638	58	51	316	378	384
ZYG11A	1	52842511	52894998	+	ZYG11A	ENSG00000203995	zyg-11 family member A, cell cycle regulator [Source:HGNC Symbol;Acc:HGNC:32058]	+	gene	Name match	0	0.00104047	0.0411128	1.43329	41	45	117	93	106
AC119674.2	1	56173433	56645301	-	AC119674.2	ENSG00000284686	novel transcript	-	gene	Name match	0	1.6123e-10	7.48569e-08	1.25473	867	927	2202	1794	1844
PGM1	1	63593411	63660245	+	PGM1	ENSG00000079739	phosphoglucomutase 1 [Source:HGNC Symbol;Acc:HGNC:8905]	+	gene	Name match	0	3.27962e-05	0.00261565	2.0935	450	401	1013	1933	1866
ROR1	1	63774017	64181498	+	ROR1	ENSG00000185483	receptor tyrosine kinase like orphan receptor 1 [Source:HGNC Symbol;Acc:HGNC:10256]	+	gene	Name match	0	2.31674e-08	5.57733e-06	1.89787	182	219	974	551	548
AK4	1	65147549	65232145	+	AK4	ENSG00000162433	adenylate kinase 4 [Source:HGNC Symbol;Acc:HGNC:363]	+	gene	Name match	0	1.38217e-07	2.2183e-05	1.92323	169	180	522	592	660
TGFBR3	1	91680343	91906335	-	TGFBR3	ENSG00000069702	transforming growth factor beta receptor 3 [Source:HGNC Symbol;Acc:HGNC:11774]	-	gene	Name match	0	7.96715e-11	3.98357e-08	2.12694	71	92	334	326	302
OLFML3	1	113979391	114035572	+	OLFML3	ENSG00000116774	olfactomedin like 3 [Source:HGNC Symbol;Acc:HGNC:24956]	+	gene	Name match	0	4.3961e-06	0.000460882	1.68254	905	637	2813	2432	1649
SYT6	1	114089291	114153919	-	SYT6	ENSG00000134207	synaptotagmin 6 [Source:HGNC Symbol;Acc:HGNC:18638]	-	gene	Name match	0	0.0013186	0.0478821	1.11025	360	454	1169	647	624
LINC00623	1	120913184	121009291	+	LINC00623	ENSG00000226067	long intergenic non-protein coding RNA 623 [Source:HGNC Symbol;Acc:HGNC:44252]	+	gene	Name match	0	0.000253746	0.0131822	2.14317	38	39	105	193	154
GJA5	1	147756199	147773362	-	GJA5	ENSG00000265107	gap junction protein alpha 5 [Source:HGNC Symbol;Acc:HGNC:4279]	-	gene	Name match	0	1.5342e-28	3.98892e-25	4.36558	37	37	620	792	643
MCL1	1	150574551	150579738	-	MCL1	ENSG00000143384	MCL1 apoptosis regulator, BCL2 family member [Source:HGNC Symbol;Acc:HGNC:6943]	-	gene	Name match	0	0.000291789	0.014788	0.724915	4828	5303	8171	7072	7493
CERS2	1	150960583	150975004	-	CERS2	ENSG00000143418	ceramide synthase 2 [Source:HGNC Symbol;Acc:HGNC:14076]	-	gene	Name match	0	0.000200325	0.0108059	0.960092	2138	1949	3647	3741	3425
RFX5	1	151340640	151347357	-	RFX5	ENSG00000143390	regulatory factor X5 [Source:HGNC Symbol;Acc:HGNC:9986]	-	gene	Name match	0	0.000851252	0.0346905	0.683153	941	1033	1764	1345	1241
CGN	1	151510510	151538692	+	CGN	ENSG00000143375	cingulin [Source:HGNC Symbol;Acc:HGNC:17429]	+	gene	Name match	0	0.000660122	0.0283221	1.24236	90	137	256	252	216
S100A16	1	153606886	153613145	-	S100A16	ENSG00000188643	S100 calcium binding protein A16 [Source:HGNC Symbol;Acc:HGNC:20441]	-	gene	Name match	0	3.08944e-06	0.00034623	1.67253	184	153	467	542	451
GLMP	1	156290089	156295689	-	GLMP	ENSG00000198715	glycosylated lysosomal membrane protein [Source:HGNC Symbol;Acc:HGNC:29436]	-	gene	Name match	0	0.000393935	0.0191088	2.09442	157	146	322	815	573
C1orf61	1	156404250	156430701	-	C1orf61	ENSG00000125462	chromosome 1 open reading frame 61 [Source:HGNC Symbol;Acc:HGNC:30780]	-	gene	Name match	0	7.81169e-10	2.846e-07	-4.03115	5327	5112	115	401	318
CADM3	1	159171609	159206500	+	CADM3	ENSG00000162706	cell adhesion molecule 3 [Source:HGNC Symbol;Acc:HGNC:17601]	+	gene	Name match	0	0.00119275	0.0451849	-0.96702	9027	9819	6031	4257	3098
UHMK1	1	162497251	162529631	+	UHMK1	ENSG00000152332	U2AF homology motif kinase 1 [Source:HGNC Symbol;Acc:HGNC:19683]	+	gene	Name match	0	0.000555762	0.0254398	1.03713	726	1027	2135	1279	1511
RGS4	1	163068775	163076802	+	RGS4	ENSG00000117152	regulator of G protein signaling 4 [Source:HGNC Symbol;Acc:HGNC:10000]	+	gene	Name match	0	7.88123e-10	2.846e-07	2.16372	295	256	1524	819	1086
DPT	1	168695468	169103276	-	DPT	ENSG00000143196	dermatopontin [Source:HGNC Symbol;Acc:HGNC:3011]	-	gene	Name match	0	6.43249e-05	0.00442446	-4.53306	136	83	11	1	2
DNM3OS	1	172138397	172144840	-	DNM3OS	ENSG00000230630	DNM3 opposite strand/antisense RNA [Source:HGNC Symbol;Acc:HGNC:41228]	-	gene	Name match	0	4.14681e-05	0.00308049	7.90498	0	0	86	17	25
PLA2G4A	1	186828949	186988981	+	PLA2G4A	ENSG00000116711	phospholipase A2 group IVA [Source:HGNC Symbol;Acc:HGNC:9035]	+	gene	Name match	0	0.000128622	0.00770547	2.29202	27	29	92	117	155
LHX9	1	197911902	197935478	+	LHX9	ENSG00000143355	LIM homeobox 9 [Source:HGNC Symbol;Acc:HGNC:14222]	+	gene	Name match	0	0.000131392	0.00776408	-1.96446	3792	5313	617	1157	1271
ADIPOR1	1	202940826	202958572	-	ADIPOR1	ENSG00000159346	adiponectin receptor 1 [Source:HGNC Symbol;Acc:HGNC:24040]	-	gene	Name match	0	0.000491401	0.0227339	0.731508	1748	1668	3066	2387	2338
SLC45A3	1	205657851	205680509	-	SLC45A3	ENSG00000158715	solute carrier family 45 member 3 [Source:HGNC Symbol;Acc:HGNC:8642]	-	gene	Name match	0	0.00109296	0.0421617	2.89915	149	189	223	1726	1276
MIR205HG	1	209428817	209432838	+	MIR205HG	ENSG00000230937	MIR205 host gene [Source:HGNC Symbol;Acc:HGNC:43562]	+	gene	Name match	0	2.72125e-05	0.00221833	8.9187	0	0	234	22	15
SERTAD4	1	210232796	210246631	+	SERTAD4	ENSG00000082497	SERTA domain containing 4 [Source:HGNC Symbol;Acc:HGNC:25236]	+	gene	Name match	0	0.000409716	0.0194391	-1.20207	594	815	389	241	215
STUM	1	226548764	226609230	+	STUM	ENSG00000203685	stum, mechanosensory transduction mediator homolog [Source:HGNC Symbol;Acc:HGNC:30491]	+	gene	Name match	0	5.75222e-07	7.70916e-05	-2.10741	924	1447	358	247	155
RHOU	1	228735479	228746664	+	RHOU	ENSG00000116574	ras homolog family member U [Source:HGNC Symbol;Acc:HGNC:17794]	+	gene	Name match	0	9.53771e-08	1.71037e-05	1.14634	1514	1860	4049	2919	3221
SLC35F3	1	233904676	234324511	+	SLC35F3	ENSG00000183780	solute carrier family 35 member F3 [Source:HGNC Symbol;Acc:HGNC:23616]	+	gene	Name match	0	0.000550525	0.0252891	1.43971	82	86	181	215	216
MYT1L	2	1789113	2331664	-	MYT1L	ENSG00000186487	myelin transcription factor 1 like [Source:HGNC Symbol;Acc:HGNC:7623]	-	gene	Name match	0	7.22294e-06	0.000721943	-2.14554	629	1479	294	170	183
IAH1	2	9473658	9496543	+	IAH1	ENSG00000134330	isoamyl acetate hydrolyzing esterase 1 (putative) [Source:HGNC Symbol;Acc:HGNC:27696]	+	gene	Name match	0	7.6365e-06	0.00075208	4.01356	7	4	50	72	114
KLF11	2	10042849	10054836	+	KLF11	ENSG00000172059	Kruppel like factor 11 [Source:HGNC Symbol;Acc:HGNC:11811]	+	gene	Name match	0	0.00119893	0.0451849	1.69222	139	160	275	502	496
CRIM1	2	36355778	36551135	+	CRIM1	ENSG00000150938	cysteine rich transmembrane BMP regulator 1 [Source:HGNC Symbol;Acc:HGNC:2359]	+	gene	Name match	0	0.000824412	0.0340234	-1.35241	1695	2955	1233	669	612
PRKCE	2	45651345	46187990	+	PRKCE	ENSG00000171132	protein kinase C epsilon [Source:HGNC Symbol;Acc:HGNC:9401]	+	gene	Name match	0	0.00064905	0.0280321	1.16091	126	147	270	300	254
VAX2	2	70900576	70965373	+	VAX2	ENSG00000116035	ventral anterior homeobox 2 [Source:HGNC Symbol;Acc:HGNC:12661]	+	gene	Name match	0	0.000159186	0.0089585	-2.50968	290	339	25	71	49
MTHFD2	2	74198610	74217565	+	MTHFD2	ENSG00000065911	methylenetetrahydrofolate dehydrogenase (NADP+ dependent) 2, methenyltetrahydrofolate cyclohydrolase [Source:HGNC Symbol;Acc:HGNC:7434]	+	gene	Name match	0	0.00061283	0.0270979	0.881201	1098	964	2032	1508	1679
HK2	2	74833981	74893359	+	HK2	ENSG00000159399	hexokinase 2 [Source:HGNC Symbol;Acc:HGNC:4923]	+	gene	Name match	0	8.77061e-07	0.000109633	0.985852	1410	1539	2875	2690	2382
TACR1	2	75046463	75199520	-	TACR1	ENSG00000115353	tachykinin receptor 1 [Source:HGNC Symbol;Acc:HGNC:11526]	-	gene	Name match	0	5.33471e-10	2.15226e-07	3.10144	15	15	128	117	106
LRRTM4	2	76747719	77593319	-	LRRTM4	ENSG00000176204	leucine rich repeat transmembrane neuronal 4 [Source:HGNC Symbol;Acc:HGNC:19411]	-	gene	Name match	0	0.000100739	0.00632369	-1.36199	551	754	326	195	180
PROC	2	127418427	127429246	+	PROC	ENSG00000115718	protein C, inactivator of coagulation factors Va and VIIIa [Source:HGNC Symbol;Acc:HGNC:9451]	+	gene	Name match	0	0.000310343	0.0156374	2.38618	66	58	582	201	155
LYPD1	2	132644853	132671579	-	LYPD1	ENSG00000150551	LY6/PLAUR domain containing 1 [Source:HGNC Symbol;Acc:HGNC:28431]	-	gene	Name match	0	4.03311e-06	0.000433309	-1.81348	3639	3217	1411	699	645
NR4A2	2	156324437	156342348	-	NR4A2	ENSG00000153234	nuclear receptor subfamily 4 group A member 2 [Source:HGNC Symbol;Acc:HGNC:7981]	-	gene	Name match	0	1.40127e-07	2.22153e-05	-1.86454	615	1008	259	190	159
DAPL1	2	158795317	158862781	+	DAPL1	ENSG00000163331	death associated protein like 1 [Source:HGNC Symbol;Acc:HGNC:21490]	+	gene	Name match	0	6.25756e-13	5.81059e-10	-2.83779	424	344	58	43	47
EVX2	2	176077472	176083913	-	EVX2	ENSG00000174279	even-skipped homeobox 2 [Source:HGNC Symbol;Acc:HGNC:3507]	-	gene	Name match	0	5.98795e-10	2.28951e-07	-3.06732	580	768	49	77	86
ZNF804A	2	184598529	184939492	+	ZNF804A	ENSG00000170396	zinc finger protein 804A [Source:HGNC Symbol;Acc:HGNC:21711]	+	gene	Name match	0	3.24201e-05	0.00260161	-1.50196	272	424	130	103	100
STK17B	2	196133583	196176503	-	STK17B	ENSG00000081320	serine/threonine kinase 17b [Source:HGNC Symbol;Acc:HGNC:11396]	-	gene	Name match	0	2.63796e-06	0.000298204	1.62847	73	93	294	199	210
FZD7	2	202034587	202038445	+	FZD7	ENSG00000155760	frizzled class receptor 7 [Source:HGNC Symbol;Acc:HGNC:4045]	+	gene	Name match	0	2.62526e-06	0.000298204	1.63269	343	363	854	1131	954
TNS1	2	217799588	218033982	-	TNS1	ENSG00000079308	tensin 1 [Source:HGNC Symbol;Acc:HGNC:11973]	-	gene	Name match	0	6.49302e-05	0.00444259	1.30761	257	352	896	678	498
CYP27A1	2	218781749	218815293	+	CYP27A1	ENSG00000135929	cytochrome P450 family 27 subfamily A member 1 [Source:HGNC Symbol;Acc:HGNC:2605]	+	gene	Name match	0	0.000151896	0.00866071	2.6735	29	30	86	223	185
NPPC	2	231921809	231926396	-	NPPC	ENSG00000163273	natriuretic peptide C [Source:HGNC Symbol;Acc:HGNC:7941]	-	gene	Name match	0	1.88288e-05	0.00166513	4.4827	36	26	76	899	811
AGAP1	2	235494043	236131800	+	AGAP1	ENSG00000157985	ArfGAP with GTPase domain, ankyrin repeat and PH domain 1 [Source:HGNC Symbol;Acc:HGNC:16922]	+	gene	Name match	0	0.000617326	0.0271163	-1.04344	4875	8401	3436	2739	2539
SSUH2	3	8619400	8745040	-	SSUH2	ENSG00000125046	ssu-2 homolog [Source:HGNC Symbol;Acc:HGNC:24809]	-	gene	Name match	0	0.000463623	0.0216194	3.12945	25	41	69	364	304
CAV3	3	8733800	8841808	+	CAV3	ENSG00000182533	caveolin 3 [Source:HGNC Symbol;Acc:HGNC:1529]	+	gene	Name match	0	3.83799e-08	8.15215e-06	-4.51045	111	106	5	2	6
THUMPD3	3	9362971	9386791	+	THUMPD3	ENSG00000134077	THUMP domain containing 3 [Source:HGNC Symbol;Acc:HGNC:24493]	+	gene	Name match	0	1.9562e-05	0.0017084	1.35086	316	334	1019	573	700
FGD5	3	14810853	14934565	+	FGD5	ENSG00000154783	FYVE, RhoGEF and PH domain containing 5 [Source:HGNC Symbol;Acc:HGNC:19117]	+	gene	Name match	0	1.50919e-09	5.03064e-07	3.16959	31	34	434	215	175
THRB	3	24117153	24495756	-	THRB	ENSG00000151090	thyroid hormone receptor beta [Source:HGNC Symbol;Acc:HGNC:11799]	-	gene	Name match	0	0.000107133	0.00663204	2.47184	43	46	123	256	269
ARPP21	3	35638945	35794496	+	ARPP21	ENSG00000172995	cAMP regulated phosphoprotein 21 [Source:HGNC Symbol;Acc:HGNC:16968]	+	gene	Name match	0	2.73025e-05	0.00221833	-1.78628	249	431	104	72	90
TRAK1	3	42013802	42225890	+	TRAK1	ENSG00000182606	trafficking kinesin protein 1 [Source:HGNC Symbol;Acc:HGNC:29947]	+	gene	Name match	0	0.00123212	0.0456342	-1.00373	3684	5648	2006	2251	1967
CCK	3	42257825	42266207	-	CCK	ENSG00000187094	cholecystokinin [Source:HGNC Symbol;Acc:HGNC:1569]	-	gene	Name match	0	0.000133241	0.0078377	2.77847	10	7	75	44	44
PRKCD	3	53156009	53192717	+	PRKCD	ENSG00000163932	protein kinase C delta [Source:HGNC Symbol;Acc:HGNC:9399]	+	gene	Name match	0	2.64496e-05	0.00217623	1.86854	49	64	167	215	171
ESRG	3	54632122	54639857	-	ESRG	ENSG00000265992	embryonic stem cell related [Source:HGNC Symbol;Acc:HGNC:39079]	-	gene	Name match	0	1.21689e-07	2.05449e-05	11.2076	0	0	10	623	472
PDZRN3	3	73382431	73624941	-	PDZRN3	ENSG00000121440	PDZ domain containing ring finger 3 [Source:HGNC Symbol;Acc:HGNC:17704]	-	gene	Name match	0	3.48072e-14	5.02771e-11	-1.7564	2374	3077	787	747	651
CRYBG3	3	97822011	97944984	+	CRYBG3	ENSG00000080200	crystallin beta-gamma domain containing 3 [Source:HGNC Symbol;Acc:HGNC:34427]	+	gene	Name match	0	6.7293e-07	8.80531e-05	-2.21456	849	1664	329	168	239
TMEM45A	3	100492619	100577444	+	TMEM45A	ENSG00000181458	transmembrane protein 45A [Source:HGNC Symbol;Acc:HGNC:25480]	+	gene	Name match	0	0.000329471	0.0163478	1.16966	470	394	1212	727	769
CBLB	3	105655461	105869552	-	CBLB	ENSG00000114423	Cbl proto-oncogene B [Source:HGNC Symbol;Acc:HGNC:1542]	-	gene	Name match	0	0.00027092	0.0139208	-1.33746	2722	4091	1014	1263	1297
AC117402.1	3	110888384	110893476	-	AC117402.1	ENSG00000206532	novel transcript	-	gene	Name match	0	2.58554e-08	5.97067e-06	4.75374	37	47	240	1297	1359
BOC	3	113211003	113287459	+	BOC	ENSG00000144857	BOC cell adhesion associated, oncogene regulated [Source:HGNC Symbol;Acc:HGNC:17173]	+	gene	Name match	0	2.18093e-07	3.22183e-05	1.47439	1102	1477	4300	3119	2440
KALRN	3	124080023	124726325	+	KALRN	ENSG00000160145	kalirin RhoGEF kinase [Source:HGNC Symbol;Acc:HGNC:4814]	+	gene	Name match	0	7.78971e-05	0.00519314	-2.3268	2907	7764	597	1103	1044
CLSTN2	3	139935185	140577397	+	CLSTN2	ENSG00000158258	calsyntenin 2 [Source:HGNC Symbol;Acc:HGNC:17448]	+	gene	Name match	0	4.49754e-05	0.00328472	-1.67292	2895	5338	1737	955	866
PLOD2	3	146069440	146163653	-	PLOD2	ENSG00000152952	procollagen-lysine,2-oxoglutarate 5- dioxygenase 2 [Source:HGNC Symbol;Acc:HGNC:9082]	-	gene	Name match	0	0.000772962	0.0321039	1.21959	309	342	1005	497	606
TM4SF1	3	149369022	149377692	-	TM4SF1	ENSG00000169908	transmembrane 4 L six family member 1 [Source:HGNC Symbol;Acc:HGNC:11853]	-	gene	Name match	0	1.35564e-05	0.00122384	1.72166	150	110	541	342	317
SLITRK3	3	165186720	165197109	-	SLITRK3	ENSG00000121871	SLIT and NTRK like family member 3 [Source:HGNC Symbol;Acc:HGNC:23501]	-	gene	Name match	0	0.000563831	0.0255444	-1.26075	258	398	155	113	105
USP13	3	179653040	179789401	+	USP13	ENSG00000058056	ubiquitin specific peptidase 13 [Source:HGNC Symbol;Acc:HGNC:12611]	+	gene	Name match	0	8.66549e-05	0.00566088	-1.23742	1184	1836	590	529	598
MASP1	3	187217285	187292022	-	MASP1	ENSG00000127241	mannan binding lectin serine peptidase 1 [Source:HGNC Symbol;Acc:HGNC:6901]	-	gene	Name match	0	1.41699e-12	1.08358e-09	-2.47323	2695	2209	359	441	396
BCL6	3	187721377	187745725	-	BCL6	ENSG00000113916	BCL6 transcription repressor [Source:HGNC Symbol;Acc:HGNC:1001]	-	gene	Name match	0	2.66731e-07	3.83281e-05	2.04924	105	165	726	443	373
TP63	3	189631389	189897276	+	TP63	ENSG00000073282	tumor protein p63 [Source:HGNC Symbol;Acc:HGNC:15979]	+	gene	Name match	0	4.02308e-07	5.50527e-05	21.204	0	0	200	0	0
AFAP1	4	7758714	7939926	-	AFAP1	ENSG00000196526	actin filament associated protein 1 [Source:HGNC Symbol;Acc:HGNC:24017]	-	gene	Name match	0	1.34542e-07	2.1863e-05	-1.74301	7547	10260	2076	2691	2327
ATP8A1	4	42408373	42657105	-	ATP8A1	ENSG00000124406	ATPase phospholipid transporting 8A1 [Source:HGNC Symbol;Acc:HGNC:13531]	-	gene	Name match	0	4.85237e-05	0.00350449	-1.2708	1360	2250	823	585	621
LNX1	4	53459301	53701405	-	LNX1	ENSG00000072201	ligand of numb-protein X 1 [Source:HGNC Symbol;Acc:HGNC:6657]	-	gene	Name match	0	7.25911e-06	0.000721943	-1.49231	336	397	144	95	117
EPHA5	4	65319563	65670495	-	EPHA5	ENSG00000145242	EPH receptor A5 [Source:HGNC Symbol;Acc:HGNC:3389]	-	gene	Name match	0	9.57926e-05	0.00613086	-1.84124	1654	3101	434	641	662
PRDM8	4	80183879	80204329	+	PRDM8	ENSG00000152784	PR/SET domain 8 [Source:HGNC Symbol;Acc:HGNC:13993]	+	gene	Name match	0	5.30924e-05	0.00379232	-2.75523	957	1327	60	197	180
RASGEF1B	4	81426393	82044244	-	RASGEF1B	ENSG00000138670	RasGEF domain family member 1B [Source:HGNC Symbol;Acc:HGNC:24881]	-	gene	Name match	0	5.83892e-09	1.61502e-06	-1.95003	764	763	163	188	182
GPRIN3	4	89236383	89307800	-	GPRIN3	ENSG00000185477	GPRIN family member 3 [Source:HGNC Symbol;Acc:HGNC:27733]	-	gene	Name match	0	9.92551e-05	0.00626367	-1.80596	1298	2436	362	502	536
PITX2	4	110617423	110642123	-	PITX2	ENSG00000164093	paired like homeodomain 2 [Source:HGNC Symbol;Acc:HGNC:9005]	-	gene	Name match	0	0.000486383	0.0225821	8.2656	1	0	476	11	3
MIR302CHG	4	112646476	112650051	-	MIR302CHG	ENSG00000249532	miR-302/367 cluster host gene [Source:HGNC Symbol;Acc:HGNC:41070]	-	gene	Name match	0	1.37754e-05	0.00123504	6.24018	8	6	9	646	694
TMEM155	4	121758930	121765427	-	TMEM155	ENSG00000164112	transmembrane protein 155 [Source:HGNC Symbol;Acc:HGNC:26418]	-	gene	Name match	0	5.8495e-05	0.00411046	5.7624	2	1	14	80	116
DCLK2	4	150078445	150257438	+	DCLK2	ENSG00000170390	doublecortin like kinase 2 [Source:HGNC Symbol;Acc:HGNC:19002]	+	gene	Name match	0	0.000563942	0.0255444	-1.20742	2494	3694	1041	1329	1194
LRAT	4	154626945	154753120	+	LRAT	ENSG00000121207	lecithin retinol acyltransferase [Source:HGNC Symbol;Acc:HGNC:6685]	+	gene	Name match	0	0.000698142	0.0291828	2.49448	34	48	91	255	252
FSTL5	4	161383897	162164004	-	FSTL5	ENSG00000168843	follistatin like 5 [Source:HGNC Symbol;Acc:HGNC:21386]	-	gene	Name match	0	5.05488e-09	1.42855e-06	-1.66753	924	1139	301	265	310
SH3RF1	4	169094259	169270956	-	SH3RF1	ENSG00000154447	SH3 domain containing ring finger 1 [Source:HGNC Symbol;Acc:HGNC:17650]	-	gene	Name match	0	4.69635e-08	9.64282e-06	-1.25761	1195	1488	546	495	479
ACSL1	4	184755595	184826818	-	ACSL1	ENSG00000151726	acyl-CoA synthetase long chain family member 1 [Source:HGNC Symbol;Acc:HGNC:3569]	-	gene	Name match	0	4.96422e-08	9.92844e-06	-1.9592	1825	2068	370	476	490
UBE2QL1	5	6448859	6496723	+	UBE2QL1	ENSG00000215218	ubiquitin conjugating enzyme E2 Q family like 1 [Source:HGNC Symbol;Acc:HGNC:37269]	+	gene	Name match	0	6.97314e-08	1.35007e-05	-1.54193	3147	3665	974	1085	1082
SRD5A1	5	6633427	6674386	+	SRD5A1	ENSG00000145545	steroid 5 alpha-reductase 1 [Source:HGNC Symbol;Acc:HGNC:11284]	+	gene	Name match	0	0.000254517	0.0131822	-0.851854	1365	1657	929	647	713
MYO10	5	16661907	16936288	-	MYO10	ENSG00000145555	myosin X [Source:HGNC Symbol;Acc:HGNC:7593]	-	gene	Name match	0	4.63685e-11	2.51163e-08	1.41893	769	993	2342	2081	1963
FGF10	5	44303544	44389706	-	FGF10	ENSG00000070193	fibroblast growth factor 10 [Source:HGNC Symbol;Acc:HGNC:3666]	-	gene	Name match	0	5.23124e-05	0.00375725	4.79786	9	7	22	255	293
FST	5	53480626	53487134	+	FST	ENSG00000134363	follistatin [Source:HGNC Symbol;Acc:HGNC:3971]	+	gene	Name match	0	0.000119006	0.00725059	4.39285	48	49	60	1281	1249
ENC1	5	74627406	74641424	-	ENC1	ENSG00000171617	ectodermal-neural cortex 1 [Source:HGNC Symbol;Acc:HGNC:3345]	-	gene	Name match	0	0.000229752	0.0121091	-1.31801	22210	28219	7297	9775	9795
F2RL1	5	76818933	76835315	+	F2RL1	ENSG00000164251	F2R like trypsin receptor 1 [Source:HGNC Symbol;Acc:HGNC:3538]	+	gene	Name match	0	6.43533e-06	0.000653589	1.98979	51	60	175	196	219
LINC02488	5	87662040	87705337	+	LINC02488	ENSG00000249362	long intergenic non-protein coding RNA 2488 [Source:HGNC Symbol;Acc:HGNC:53467]	+	gene	Name match	0	7.83134e-08	1.47547e-05	-3.80479	128	122	6	7	11
LINC00461	5	88507546	88691057	-	LINC00461	ENSG00000245526	long intergenic non-protein coding RNA 461 [Source:HGNC Symbol;Acc:HGNC:42810]	-	gene	Name match	0	0.000365699	0.0178725	-1.11538	3137	4246	2097	1150	1436
AC008525.1	5	88691757	88695041	-	AC008525.1	ENSG00000250377	novel transcript	-	gene	Name match	0	9.56361e-10	3.36019e-07	-8.63502	164	149	1	0	0
POLR3G	5	90471748	90514557	+	POLR3G	ENSG00000113356	RNA polymerase III subunit G [Source:HGNC Symbol;Acc:HGNC:30075]	+	gene	Name match	0	0.00108623	0.0420963	2.15044	44	69	126	222	303
PCSK1	5	96390333	96434143	-	PCSK1	ENSG00000175426	proprotein convertase subtilisin/kexin type 1 [Source:HGNC Symbol;Acc:HGNC:8743]	-	gene	Name match	0	9.20777e-08	1.68593e-05	-1.54029	827	1197	339	324	277
CXCL14	5	135570679	135579279	-	CXCL14	ENSG00000145824	C-X-C motif chemokine ligand 14 [Source:HGNC Symbol;Acc:HGNC:10640]	-	gene	Name match	0	0.000546396	0.0251885	4.59027	76	60	4784	149	180
PCDHB14	5	141222932	141249365	+	PCDHB14	ENSG00000120327	protocadherin beta 14 [Source:HGNC Symbol;Acc:HGNC:8685]	+	gene	Name match	0	0.000230073	0.0121091	-2.926	943	1291	314	56	60
GABRB2	5	161288429	161549044	-	GABRB2	ENSG00000145864	gamma-aminobutyric acid type A receptor beta2 subunit [Source:HGNC Symbol;Acc:HGNC:4082]	-	gene	Name match	0	2.20097e-06	0.000258652	1.71602	84	138	385	288	314
STC2	5	173314713	173329503	-	STC2	ENSG00000113739	stanniocalcin 2 [Source:HGNC Symbol;Acc:HGNC:11374]	-	gene	Name match	0	3.82296e-09	1.14363e-06	2.32393	265	285	968	1434	1271
CPLX2	5	175796310	175884021	+	CPLX2	ENSG00000145920	complexin 2 [Source:HGNC Symbol;Acc:HGNC:2310]	+	gene	Name match	0	0.000170567	0.00939562	-2.30738	10196	10967	853	2637	2091
NSD1	5	177133025	177300215	+	NSD1	ENSG00000165671	nuclear receptor binding SET domain protein 1 [Source:HGNC Symbol;Acc:HGNC:14234]	+	gene	Name match	0	1.30036e-07	2.13983e-05	1.77479	476	833	2030	2055	1904
TFAP2A	6	10393186	10419659	-	TFAP2A	ENSG00000137203	transcription factor AP-2 alpha [Source:HGNC Symbol;Acc:HGNC:11742]	-	gene	Name match	0	8.175e-42	5.31431e-38	4.26499	46	63	994	1014	826
AL512428.1	6	24797373	25042170	-	AL512428.1	ENSG00000282804	novel protein	-	gene	Name match	0	0.000101179	0.00632369	-1.93845	1651	2323	291	513	553
HIST1H2BC	6	26114873	26123926	-	HIST1H2BC	ENSG00000180596	histone cluster 1 H2B family member c [Source:HGNC Symbol;Acc:HGNC:4757]	-	gene	Name match	0	0.000602392	0.026911	3.50224	4	4	23	40	56
HIST1H2AC	6	26124145	26139116	+	HIST1H2AC	ENSG00000180573	histone cluster 1 H2A family member c [Source:HGNC Symbol;Acc:HGNC:4733]	+	gene	Name match	0	0.000323571	0.0161166	1.38678	401	323	1268	640	748
VEGFA	6	43770184	43786487	+	VEGFA	ENSG00000112715	vascular endothelial growth factor A [Source:HGNC Symbol;Acc:HGNC:12680]	+	gene	Name match	0	4.19643e-13	4.54613e-10	2.48485	240	351	2091	1385	1087
GSTA4	6	52977948	52995304	-	GSTA4	ENSG00000170899	glutathione S-transferase alpha 4 [Source:HGNC Symbol;Acc:HGNC:4629]	-	gene	Name match	0	0.000894563	0.0360501	-0.783749	4079	3907	2414	1821	2111
FILIP1	6	75291859	75493800	-	FILIP1	ENSG00000118407	filamin A interacting protein 1 [Source:HGNC Symbol;Acc:HGNC:21015]	-	gene	Name match	0	0.00083861	0.034391	2.89812	30	81	116	421	506
GRIK2	6	101181257	102070083	+	GRIK2	ENSG00000164418	glutamate ionotropic receptor kainate type subunit 2 [Source:HGNC Symbol;Acc:HGNC:4580]	+	gene	Name match	0	6.21747e-08	1.22465e-05	-2.13888	496	884	183	115	128
HS3ST5	6	114055586	114343045	-	HS3ST5	ENSG00000249853	heparan sulfate-glucosamine 3- sulfotransferase 5 [Source:HGNC Symbol;Acc:HGNC:19419]	-	gene	Name match	0	2.04314e-09	6.64021e-07	-3.35002	815	1250	52	103	109
AL590550.1	6	114822994	115002280	+	AL590550.1	ENSG00000287097	uncharacterized LOC107986639 [Source:NCBI gene;Acc:107986639]	+	gene	Name match	0	0.000689568	0.029011	-5.69022	54	51	3	0	0
NT5DC1	6	116100851	116249497	+	NT5DC1	ENSG00000178425	5'-nucleotidase domain containing 1 [Source:HGNC Symbol;Acc:HGNC:21556]	+	gene	Name match	0	5.978e-05	0.00417817	-1.06688	523	613	291	212	237
Z99496.2	6	118565660	118576840	+	Z99496.2	ENSG00000286339	novel transcript, antisense to CEP85L	+	gene	Name match	0	8.22036e-06	0.000803494	2.40417	37	27	128	162	167
FUCA2	6	143494811	143511690	-	FUCA2	ENSG00000001036	alpha-L-fucosidase 2 [Source:HGNC Symbol;Acc:HGNC:4008]	-	gene	Name match	0	6.32255e-07	8.38706e-05	1.23478	604	547	1402	1118	1191
RAB32	6	146543833	146554953	+	RAB32	ENSG00000118508	RAB32, member RAS oncogene family [Source:HGNC Symbol;Acc:HGNC:9772]	+	gene	Name match	0	0.000974187	0.038848	1.30698	193	151	356	439	361
MTHFD1L	6	150865549	151101887	+	MTHFD1L	ENSG00000120254	methylenetetrahydrofolate dehydrogenase (NADP+ dependent) 1 like [Source:HGNC Symbol;Acc:HGNC:21055]	+	gene	Name match	0	0.00102537	0.040764	0.983327	249	259	602	429	358
AL353747.4	6	167228300	167237511	+	AL353747.4	ENSG00000280707	novel transcript	+	gene	Name match	0	7.06192e-08	1.35007e-05	2.34784	54	97	315	365	342
NXPH1	7	8433609	8752961	+	NXPH1	ENSG00000122584	neurexophilin 1 [Source:HGNC Symbol;Acc:HGNC:20693]	+	gene	Name match	0	2.15e-15	3.99286e-12	-3.33231	463	496	36	50	42
HOXA1	7	27093313	27095996	-	HOXA1	ENSG00000105991	homeobox A1 [Source:HGNC Symbol;Acc:HGNC:5099]	-	gene	Name match	0	0.000106403	0.00661834	4.15014	8	5	27	150	124
HOTAIRM1	7	27095647	27100265	+	HOTAIRM1	ENSG00000233429	HOXA transcript antisense RNA, myeloid- specific 1 [Source:HGNC Symbol;Acc:HGNC:37117]	+	gene	Name match	0	4.74723e-08	9.64282e-06	2.45284	44	89	344	358	274
HOXA2	7	27100354	27102686	-	HOXA2	ENSG00000105996	homeobox A2 [Source:HGNC Symbol;Acc:HGNC:5103]	-	gene	Name match	0	9.52908e-05	0.00613086	2.985	67	77	171	640	660
AC004080.1	7	27239243	27241228	-	AC004080.1	ENSG00000253308	novel transcript	-	gene	Name match	0	1.63367e-12	1.17988e-09	-3.98765	197	413	22	16	14
EVX1-AS	7	27241429	27247229	-	EVX1-AS	ENSG00000253405	EVX1 antisense RNA [Source:HGNC Symbol;Acc:HGNC:40223]	-	gene	Name match	0	2.62386e-06	0.000298204	-3.90385	59	131	6	7	4
EVX1	7	27242700	27250493	+	EVX1	ENSG00000106038	even-skipped homeobox 1 [Source:HGNC Symbol;Acc:HGNC:3506]	+	gene	Name match	0	9.86751e-08	1.71037e-05	-3.60528	1431	1757	46	165	129
AC007130.1	7	27617474	27627496	+	AC007130.1	ENSG00000286478	novel transcript, antisense to HIBADH	+	gene	Name match	0	4.33126e-05	0.00318115	-3.91187	700	559	6	51	51
CREB5	7	28299321	28825894	+	CREB5	ENSG00000146592	cAMP responsive element binding protein 5 [Source:HGNC Symbol;Acc:HGNC:16844]	+	gene	Name match	0	0.00121508	0.0455218	1.39891	76	143	270	233	269
AC004593.3	7	29122340	29514667	+	AC004593.3	ENSG00000285162	chimerin 2 [Source:NCBI gene;Acc:1124]	+	gene	Name match	0	0.000843838	0.0344965	1.2979	284	342	563	706	779
ADCYAP1R1	7	31052461	31111479	+	ADCYAP1R1	ENSG00000078549	ADCYAP receptor type I [Source:HGNC Symbol;Acc:HGNC:242]	+	gene	Name match	0	3.69326e-05	0.00285788	-1.69376	4953	6355	1162	1928	1542
NEUROD6	7	31337465	31340726	-	NEUROD6	ENSG00000164600	neuronal differentiation 6 [Source:HGNC Symbol;Acc:HGNC:13804]	-	gene	Name match	0	0	2.1e-44	-6.97823	1488	1409	7	13	11
CD36	7	80369575	80679277	+	CD36	ENSG00000135218	CD36 molecule [Source:HGNC Symbol;Acc:HGNC:1663]	+	gene	Name match	0	0.00127806	0.0466706	-2.93704	1186	995	337	46	45
SEMA3A	7	83955777	84492724	-	SEMA3A	ENSG00000075213	semaphorin 3A [Source:HGNC Symbol;Acc:HGNC:10723]	-	gene	Name match	0	9.84743e-06	0.000936007	1.30762	203	261	544	468	538
GRM3	7	86643914	86864884	+	GRM3	ENSG00000198822	glutamate metabotropic receptor 3 [Source:HGNC Symbol;Acc:HGNC:4595]	+	gene	Name match	0	2.11917e-07	3.16658e-05	-1.38676	2124	2160	1001	619	648
SLC25A13	7	96120220	96322147	-	SLC25A13	ENSG00000004864	solute carrier family 25 member 13 [Source:HGNC Symbol;Acc:HGNC:10983]	-	gene	Name match	0	4.31439e-06	0.000456667	1.34237	522	451	1411	923	1074
NPTX2	7	98617285	98629869	+	NPTX2	ENSG00000106236	neuronal pentraxin 2 [Source:HGNC Symbol;Acc:HGNC:7953]	+	gene	Name match	0	0.000116195	0.00712517	-2.34238	8136	8657	667	1928	1725
CASTOR3	7	100200653	100272232	-	CASTOR3	ENSG00000239521	CASTOR family member 3 [Source:HGNC Symbol;Acc:HGNC:29954]	-	gene	Name match	0	0.00133136	0.048211	-0.826689	3534	5062	2293	2252	1987
LRRC61	7	150323263	150338156	+	LRRC61	ENSG00000127399	leucine rich repeat containing 61 [Source:HGNC Symbol;Acc:HGNC:21704]	+	gene	Name match	0	2.06042e-06	0.000245738	-3.33645	274	295	45	26	9
TMEM176B	7	150791285	150801360	-	TMEM176B	ENSG00000106565	transmembrane protein 176B [Source:HGNC Symbol;Acc:HGNC:29596]	-	gene	Name match	0	2.34756e-05	0.00200779	4.39715	12	7	40	269	213
TMEM176A	7	150800403	150805118	+	TMEM176A	ENSG00000002933	transmembrane protein 176A [Source:HGNC Symbol;Acc:HGNC:24930]	+	gene	Name match	0	3.48727e-06	0.000384191	7.34052	2	0	24	223	179
AC008060.1	7	155382076	155396356	+	AC008060.1	ENSG00000218672	novel transcript	+	gene	Name match	0	1.66693e-07	2.57977e-05	-4.87537	75	139	5	4	1
AC008060.4	7	155399922	155401782	+	AC008060.4	ENSG00000260426	novel transcript, overlapping novel protein	+	gene	Name match	0	2.48182e-06	0.000288068	-4.73388	82	106	7	1	2
SLC7A2	8	17497088	17570573	+	SLC7A2	ENSG00000003989	solute carrier family 7 member 2 [Source:HGNC Symbol;Acc:HGNC:11060]	+	gene	Name match	0	8.87504e-05	0.00576877	4.58686	3	8	303	40	44
SLC39A14	8	22367249	22434129	+	SLC39A14	ENSG00000104635	solute carrier family 39 member 14 [Source:HGNC Symbol;Acc:HGNC:20858]	+	gene	Name match	0	1.5425e-05	0.00137346	0.968517	784	759	1508	1303	1310
TNFRSF10D	8	23135588	23164027	-	TNFRSF10D	ENSG00000173530	TNF receptor superfamily member 10d [Source:HGNC Symbol;Acc:HGNC:11907]	-	gene	Name match	0	2.5e-07	3.65169e-05	2.94097	17	18	184	88	103
STC1	8	23841929	23854806	-	STC1	ENSG00000159167	stanniocalcin 1 [Source:HGNC Symbol;Acc:HGNC:11373]	-	gene	Name match	0	9.26184e-13	8.02693e-10	2.27806	128	138	554	594	591
DUSP4	8	29333064	29350684	-	DUSP4	ENSG00000120875	dual specificity phosphatase 4 [Source:HGNC Symbol;Acc:HGNC:3070]	-	gene	Name match	0	3.73671e-05	0.00287439	-1.58774	7817	10249	2072	3099	2795
ZNF703	8	37695782	37700019	+	ZNF703	ENSG00000183779	zinc finger protein 703 [Source:HGNC Symbol;Acc:HGNC:25883]	+	gene	Name match	0	2.18404e-05	0.00188995	1.32076	497	590	1476	1369	877
ZMAT4	8	40530590	40897833	-	ZMAT4	ENSG00000165061	zinc finger matrin-type 4 [Source:HGNC Symbol;Acc:HGNC:25844]	-	gene	Name match	0	3.88795e-08	8.15215e-06	-1.21303	2498	2752	1292	883	936
LYN	8	55879835	56014169	+	LYN	ENSG00000254087	LYN proto-oncogene, Src family tyrosine kinase [Source:HGNC Symbol;Acc:HGNC:6735]	+	gene	Name match	0	0.000895705	0.0360501	1.35913	58	55	164	112	123
PLAG1	8	56160909	56211324	-	PLAG1	ENSG00000181690	PLAG1 zinc finger [Source:HGNC Symbol;Acc:HGNC:9045]	-	gene	Name match	0	0.00104709	0.041122	0.92602	162	196	374	278	278
TOX	8	58805412	59119147	-	TOX	ENSG00000198846	thymocyte selection associated high mobility group box [Source:HGNC Symbol;Acc:HGNC:18988]	-	gene	Name match	0	8.65407e-05	0.00566088	1.61356	403	486	916	1337	1353
RRS1	8	66429014	66518524	+	RRS1	ENSG00000179041	ribosome biogenesis regulator 1 homolog [Source:HGNC Symbol;Acc:HGNC:17083]	+	gene	Name match	0	1.21532e-05	0.00112851	1.32763	199	275	541	528	531
PRDM14	8	70051651	70071693	-	PRDM14	ENSG00000147596	PR/SET domain 14 [Source:HGNC Symbol;Acc:HGNC:14001]	-	gene	Name match	0	8.7558e-07	0.000109633	8.24675	0	0	75	44	37
MSC	8	71841549	71844468	-	MSC	ENSG00000178860	musculin [Source:HGNC Symbol;Acc:HGNC:7321]	-	gene	Name match	0	0.000280669	0.0143649	5.87498	0	2	14	79	55
AC060765.1	8	82514568	82677153	-	AC060765.1	ENSG00000253503	novel transcript	-	gene	Name match	0	0.000122688	0.00738403	-6.11942	72	90	0	0	3
CALB1	8	90058608	90095475	-	CALB1	ENSG00000104327	calbindin 1 [Source:HGNC Symbol;Acc:HGNC:1434]	-	gene	Name match	0	0.000711468	0.0296445	-1.28603	625	636	196	241	256
KCNS2	8	98427022	98432848	+	KCNS2	ENSG00000156486	potassium voltage-gated channel modifier subfamily S member 2 [Source:HGNC Symbol;Acc:HGNC:6301]	+	gene	Name match	0	4.32077e-06	0.000456667	-2.34229	112	135	23	22	21
BAALC-AS1	8	103153394	103298772	-	BAALC-AS1	ENSG00000247081	BAALC antisense RNA 1 [Source:HGNC Symbol;Acc:HGNC:50461]	-	gene	Name match	0	4.03073e-06	0.000433309	1.82838	179	154	478	497	619
POU5F1B	8	127322183	127420066	+	POU5F1B	ENSG00000212993	POU class 5 homeobox 1B [Source:HGNC Symbol;Acc:HGNC:9223]	+	gene	Name match	0	4.23567e-07	5.73581e-05	6.19421	7	26	68	1720	1205
NDRG1	8	133237171	133302022	-	NDRG1	ENSG00000104419	N-myc downstream regulated 1 [Source:HGNC Symbol;Acc:HGNC:7679]	-	gene	Name match	0	0.000384592	0.0187255	-0.910929	507	573	299	232	252
ADGRB1	8	142449430	142545009	+	ADGRB1	ENSG00000181790	adhesion G protein-coupled receptor B1 [Source:HGNC Symbol;Acc:HGNC:943]	+	gene	Name match	0	2.19525e-05	0.00188995	-2.41354	1130	1823	162	377	190
FOXH1	8	144473412	144476335	-	FOXH1	ENSG00000160973	forkhead box H1 [Source:HGNC Symbol;Acc:HGNC:3814]	-	gene	Name match	0	0.00131516	0.0478821	5.28981	1	7	3	238	144
PHF24	9	34957608	34982544	+	PHF24	ENSG00000122733	PHD finger protein 24 [Source:HGNC Symbol;Acc:HGNC:29180]	+	gene	Name match	0	7.42892e-05	0.00503	2.02078	56	40	264	158	127
TPM2	9	35681992	35690056	-	TPM2	ENSG00000198467	tropomyosin 2 [Source:HGNC Symbol;Acc:HGNC:12011]	-	gene	Name match	0	1.22151e-19	2.64661e-16	3.62396	45	76	626	757	609
PAX5	9	36833269	37034268	-	PAX5	ENSG00000196092	paired box 5 [Source:HGNC Symbol;Acc:HGNC:8619]	-	gene	Name match	0	5.34595e-13	5.34595e-10	-4.31768	986	2105	127	51	39
FRMPD1	9	37650954	37746904	+	FRMPD1	ENSG00000070601	FERM and PDZ domain containing 1 [Source:HGNC Symbol;Acc:HGNC:29159]	+	gene	Name match	0	1.23902e-07	2.06503e-05	-3.07073	144	242	18	18	25
CEMIP2	9	71683366	71816690	-	CEMIP2	ENSG00000135048	cell migration inducing hyaluronidase 2 [Source:HGNC Symbol;Acc:HGNC:11869]	-	gene	Name match	0	0.000165254	0.00915387	0.895741	1830	2528	4539	3255	3271
RORB	9	74497335	74693177	+	RORB	ENSG00000198963	RAR related orphan receptor B [Source:HGNC Symbol;Acc:HGNC:10259]	+	gene	Name match	0	0.000164479	0.00915387	-1.84462	315	579	167	77	98
AL160269.1	9	96235331	96383711	-	AL160269.1	ENSG00000285269	solute carrier family 35 member D2 [Source:NCBI gene;Acc:11046]	-	gene	Name match	0	2.59002e-05	0.00215835	2.17394	48	30	152	160	168
PALM2	9	109640788	110172512	+	PALM2	ENSG00000243444	paralemmin 2 [Source:HGNC Symbol;Acc:HGNC:15845]	+	gene	Name match	0	0.000317811	0.0158905	1.12564	665	1014	2235	1399	1390
LHX2	9	124001670	124033301	+	LHX2	ENSG00000106689	LIM homeobox 2 [Source:HGNC Symbol;Acc:HGNC:6594]	+	gene	Name match	0	7.88582e-11	3.98357e-08	-2.94102	737	1137	82	121	119
PRRX2	9	129665647	129722674	+	PRRX2	ENSG00000167157	paired related homeobox 2 [Source:HGNC Symbol;Acc:HGNC:21338]	+	gene	Name match	0	0.000141618	0.00818932	2.41046	15	11	82	59	51
NCS1	9	130172404	130237303	+	NCS1	ENSG00000107130	neuronal calcium sensor 1 [Source:HGNC Symbol;Acc:HGNC:3953]	+	gene	Name match	0	0.000672652	0.0285767	-1.00405	5191	5901	2342	2899	2211
NTNG2	9	132161676	132244526	+	NTNG2	ENSG00000196358	netrin G2 [Source:HGNC Symbol;Acc:HGNC:14288]	+	gene	Name match	0	1.36455e-08	3.62022e-06	-1.61817	1712	2028	598	627	432
BARHL1	9	132582606	132590252	+	BARHL1	ENSG00000125492	BarH like homeobox 1 [Source:HGNC Symbol;Acc:HGNC:953]	+	gene	Name match	0	2.93355e-09	9.08002e-07	-2.234	714	979	228	159	110
LCN9	9	135663322	135666422	+	LCN9	ENSG00000148386	lipocalin 9 [Source:HGNC Symbol;Acc:HGNC:17442]	+	gene	Name match	0	7.20373e-05	0.00490306	8.80395	0	0	4	132	74
CELF2	10	10798397	11336675	+	CELF2	ENSG00000048740	CUGBP Elav-like family member 2 [Source:HGNC Symbol;Acc:HGNC:2550]	+	gene	Name match	0	0.00119914	0.0451849	-1.04425	2435	4218	1505	1440	1376
CCDC3	10	12896625	13099652	-	CCDC3	ENSG00000151468	coiled-coil domain containing 3 [Source:HGNC Symbol;Acc:HGNC:23813]	-	gene	Name match	0	3.80457e-05	0.00290402	-2.16685	1871	1747	680	244	231
NRP1	10	33177492	33336262	-	NRP1	ENSG00000099250	neuropilin 1 [Source:HGNC Symbol;Acc:HGNC:8004]	-	gene	Name match	0	9.09581e-05	0.00588286	-1.62396	706	1343	422	250	238
RET	10	43077069	43130351	+	RET	ENSG00000165731	ret proto-oncogene [Source:HGNC Symbol;Acc:HGNC:9967]	+	gene	Name match	0	3.19949e-10	1.43425e-07	5.58646	6	6	97	360	293
RASSF4	10	44959407	44995891	+	RASSF4	ENSG00000107551	Ras association domain family member 4 [Source:HGNC Symbol;Acc:HGNC:20793]	+	gene	Name match	0	0.000292347	0.014788	-0.923612	1909	1800	1148	828	730
EGR2	10	62811996	62919900	-	EGR2	ENSG00000122877	early growth response 2 [Source:HGNC Symbol;Acc:HGNC:3239]	-	gene	Name match	0	1.5943e-08	4.0639e-06	3.07654	14	12	115	102	84
FUT11	10	73772276	73780251	+	FUT11	ENSG00000196968	fucosyltransferase 11 [Source:HGNC Symbol;Acc:HGNC:19233]	+	gene	Name match	0	8.79701e-06	0.000847119	0.947455	589	642	1169	1058	1002
AC010997.3	10	75279726	75401764	-	AC010997.3	ENSG00000270087	novel transcript	-	gene	Name match	0	0.00111348	0.0428263	0.91139	677	864	1752	1225	1016
LRMDA	10	75431624	76560168	+	LRMDA	ENSG00000148655	leucine rich melanocyte differentiation associated [Source:HGNC Symbol;Acc:HGNC:23405]	+	gene	Name match	0	0.00112223	0.0429087	2.51183	38	29	78	179	244
SFXN3	10	101031234	101041244	+	SFXN3	ENSG00000107819	sideroflexin 3 [Source:HGNC Symbol;Acc:HGNC:16087]	+	gene	Name match	0	0.00058325	0.0262361	-0.827834	1868	1978	1115	1050	798
COL17A1	10	104031286	104085880	-	COL17A1	ENSG00000065618	collagen type XVII alpha 1 chain [Source:HGNC Symbol;Acc:HGNC:2194]	-	gene	Name match	0	0.000181551	0.00983403	8.49104	0	1	535	9	11
SORCS1	10	106573663	107164534	-	SORCS1	ENSG00000108018	sortilin related VPS10 domain containing receptor 1 [Source:HGNC Symbol;Acc:HGNC:16697]	-	gene	Name match	0	0.00121278	0.0455218	8.7702	0	0	245	1	5
ADRA2A	10	111077163	111080907	+	ADRA2A	ENSG00000150594	adrenoceptor alpha 2A [Source:HGNC Symbol;Acc:HGNC:281]	+	gene	Name match	0	5.46343e-10	2.15226e-07	3.78751	36	28	251	564	364
GRK5	10	119207589	119459742	+	GRK5	ENSG00000198873	G protein-coupled receptor kinase 5 [Source:HGNC Symbol;Acc:HGNC:4544]	+	gene	Name match	0	1.09343e-10	5.26465e-08	1.43817	406	520	1333	1080	1006
RGS10	10	119499817	119542719	-	RGS10	ENSG00000148908	regulator of G protein signaling 10 [Source:HGNC Symbol;Acc:HGNC:9992]	-	gene	Name match	0	0.000109953	0.00677433	2.06555	30	21	120	98	78
ADAM12	10	126012381	126388455	-	ADAM12	ENSG00000148848	ADAM metallopeptidase domain 12 [Source:HGNC Symbol;Acc:HGNC:190]	-	gene	Name match	0	0.000607516	0.0270469	2.35885	97	128	1100	310	257
NKX6-2	10	132783179	132786147	-	NKX6-2	ENSG00000148826	NK6 homeobox 2 [Source:HGNC Symbol;Acc:HGNC:19321]	-	gene	Name match	0	1.44791e-07	2.26781e-05	-4.90534	436	423	2	17	18
CRACR2B	11	826144	831991	+	CRACR2B	ENSG00000177685	calcium release activated channel regulator 2B [Source:HGNC Symbol;Acc:HGNC:28703]	+	gene	Name match	0	0.000689133	0.029011	-1.68314	283	291	90	106	49
AC132217.2	11	2129112	2161209	-	AC132217.2	ENSG00000284779	novel protein	-	gene	Name match	0	0.00114923	0.0438123	1.89518	33	82	167	225	172
TRIM22	11	5689697	5737089	+	TRIM22	ENSG00000132274	tripartite motif containing 22 [Source:HGNC Symbol;Acc:HGNC:16379]	+	gene	Name match	0	3.91518e-11	2.31352e-08	2.19479	76	75	340	282	319
LMO2	11	33858576	33892076	-	LMO2	ENSG00000135363	LIM domain only 2 [Source:HGNC Symbol;Acc:HGNC:6642]	-	gene	Name match	0	2.36394e-05	0.00200858	-2.99653	638	854	33	89	119
SYT13	11	45240302	45286341	-	SYT13	ENSG00000019505	synaptotagmin 13 [Source:HGNC Symbol;Acc:HGNC:14962]	-	gene	Name match	0	0.000119633	0.00725059	-1.26993	9410	10016	5482	2807	2963
APLNR	11	57233577	57237314	-	APLNR	ENSG00000134817	apelin receptor [Source:HGNC Symbol;Acc:HGNC:339]	-	gene	Name match	0	3.59144e-05	0.00281257	2.83616	25	25	90	217	164
STX3	11	59713456	59805882	+	STX3	ENSG00000166900	syntaxin 3 [Source:HGNC Symbol;Acc:HGNC:11438]	+	gene	Name match	0	4.07049e-10	1.76388e-07	1.94105	226	230	762	754	847
RAB3IL1	11	61897301	61920269	-	RAB3IL1	ENSG00000167994	RAB3A interacting protein like 1 [Source:HGNC Symbol;Acc:HGNC:9780]	-	gene	Name match	0	0.000152758	0.00867186	1.93548	38	27	119	125	97
TESMIN	11	68707440	68751520	-	TESMIN	ENSG00000132749	testis expressed metallothionein like protein [Source:HGNC Symbol;Acc:HGNC:7446]	-	gene	Name match	0	0.000129993	0.00773039	4.542	5	15	25	292	264
CCND1	11	69641087	69654474	+	CCND1	ENSG00000110092	cyclin D1 [Source:HGNC Symbol;Acc:HGNC:1582]	+	gene	Name match	0	4.17077e-11	2.35739e-08	1.397	953	1180	3149	2323	2218
SYTL2	11	85694224	85811159	-	SYTL2	ENSG00000137501	synaptotagmin like 2 [Source:HGNC Symbol;Acc:HGNC:15585]	-	gene	Name match	0	3.57464e-05	0.00281257	1.6172	91	145	417	252	317
PPP2R1B	11	111726908	111766427	-	PPP2R1B	ENSG00000137713	protein phosphatase 2 scaffold subunit Abeta [Source:HGNC Symbol;Acc:HGNC:9303]	-	gene	Name match	0	0.000174323	0.00952185	1.67083	675	821	1503	2159	2620
NCAM1	11	112961247	113278436	+	NCAM1	ENSG00000149294	neural cell adhesion molecule 1 [Source:HGNC Symbol;Acc:HGNC:7656]	+	gene	Name match	0	0.00069568	0.0291737	-1.21151	11804	20377	5739	6984	5765
DRD2	11	113409605	113475691	-	DRD2	ENSG00000149295	dopamine receptor D2 [Source:HGNC Symbol;Acc:HGNC:3023]	-	gene	Name match	0	0.00082824	0.0340732	4.27439	42	60	27	1411	1050
NLRX1	11	119166568	119184016	+	NLRX1	ENSG00000160703	NLR family member X1 [Source:HGNC Symbol;Acc:HGNC:29890]	+	gene	Name match	0	4.03136e-05	0.00302934	2.17663	34	33	146	174	94
TRIM29	11	120111286	120185529	-	TRIM29	ENSG00000137699	tripartite motif containing 29 [Source:HGNC Symbol;Acc:HGNC:17274]	-	gene	Name match	0	2.5598e-05	0.00214693	6.19027	4	1	499	45	27
OAF	11	120211032	120230334	+	OAF	ENSG00000184232	out at first homolog [Source:HGNC Symbol;Acc:HGNC:28752]	+	gene	Name match	0	0.00118514	0.045049	1.31648	222	212	739	450	328
SORL1	11	121452314	121633763	+	SORL1	ENSG00000137642	sortilin related receptor 1 [Source:HGNC Symbol;Acc:HGNC:11185]	+	gene	Name match	0	3.56759e-06	0.000389736	2.06945	179	301	692	1003	958
CLMP	11	123069872	123195248	-	CLMP	ENSG00000166250	CXADR like membrane protein [Source:HGNC Symbol;Acc:HGNC:24039]	-	gene	Name match	0	0.000201836	0.0108424	1.55833	107	195	375	386	421
ETS1	11	128458761	128587558	-	ETS1	ENSG00000134954	ETS proto-oncogene 1, transcription factor [Source:HGNC Symbol;Acc:HGNC:3488]	-	gene	Name match	0	0.000258137	0.0133166	1.73391	69	68	324	159	157
NTM	11	131370478	132336822	+	NTM	ENSG00000182667	neurotrimin [Source:HGNC Symbol;Acc:HGNC:17941]	+	gene	Name match	0	7.62439e-09	2.06494e-06	-1.57151	1567	2073	552	536	559
B4GALNT3	12	460364	563509	+	B4GALNT3	ENSG00000139044	beta-1,4-N-acetyl-galactosaminyltransferase 3 [Source:HGNC Symbol;Acc:HGNC:24137]	+	gene	Name match	0	0.000644121	0.0279119	-2.00689	128	179	39	45	20
KCNA5	12	5043989	5046788	+	KCNA5	ENSG00000130037	potassium voltage-gated channel subfamily A member 5 [Source:HGNC Symbol;Acc:HGNC:6224]	+	gene	Name match	0	0.000222946	0.0118783	1.74465	45	59	234	132	118
CD4	12	6786858	6820799	+	CD4	ENSG00000010610	CD4 molecule [Source:HGNC Symbol;Acc:HGNC:1678]	+	gene	Name match	0	0.00125706	0.0461633	2.10818	23	18	60	90	87
SLC2A3	12	7919230	7936187	-	SLC2A3	ENSG00000059804	solute carrier family 2 member 3 [Source:HGNC Symbol;Acc:HGNC:11007]	-	gene	Name match	0	0.000157584	0.00890692	1.1984	1205	1303	2267	2830	2623
PTPRO	12	15322508	15598331	+	PTPRO	ENSG00000151490	protein tyrosine phosphatase receptor type O [Source:HGNC Symbol;Acc:HGNC:9678]	+	gene	Name match	0	0.00033544	0.0165807	-1.44796	2602	3036	1522	666	714
NELL2	12	44508275	44921848	-	NELL2	ENSG00000184613	neural EGFL like 2 [Source:HGNC Symbol;Acc:HGNC:7751]	-	gene	Name match	0	0.000172327	0.00945256	-0.739602	7325	7569	4933	3586	3727
DDN	12	48995149	48999375	-	DDN	ENSG00000181418	dendrin [Source:HGNC Symbol;Acc:HGNC:24458]	-	gene	Name match	0	1.27898e-05	0.00117089	-1.65651	469	451	147	157	96
AC125611.4	12	49292631	49324576	-	AC125611.4	ENSG00000258334	novel transcript, antisense to PRPH	-	gene	Name match	0	7.95975e-08	1.47824e-05	-3.75015	95	119	11	6	5
PRPH	12	49293252	49298686	+	PRPH	ENSG00000135406	peripherin [Source:HGNC Symbol;Acc:HGNC:9461]	+	gene	Name match	0	1.03973e-09	3.55698e-07	-4.16484	13339	13124	242	947	732
DNAJC22	12	49346888	49357546	+	DNAJC22	ENSG00000178401	DnaJ heat shock protein family (Hsp40) member C22 [Source:HGNC Symbol;Acc:HGNC:25802]	+	gene	Name match	0	4.89359e-10	2.05215e-07	-4.23631	317	684	44	12	18
LINC02381	12	54126082	54147485	+	LINC02381	ENSG00000250742	long intergenic non-protein coding RNA 2381 [Source:HGNC Symbol;Acc:HGNC:53304]	+	gene	Name match	0	9.82994e-08	1.71037e-05	6.59843	4	5	33	592	482
NXPH4	12	57216794	57226449	+	NXPH4	ENSG00000182379	neurexophilin 4 [Source:HGNC Symbol;Acc:HGNC:8078]	+	gene	Name match	0	5.56896e-06	0.000570051	-1.88091	543	594	201	142	87
DDIT3	12	57516588	57521737	-	DDIT3	ENSG00000175197	DNA damage inducible transcript 3 [Source:HGNC Symbol;Acc:HGNC:2726]	-	gene	Name match	0	0.000681505	0.0288585	1.08837	350	300	824	509	583
AGAP2-AS1	12	57726271	57728356	+	AGAP2-AS1	ENSG00000255737	AGAP2 antisense RNA 1 [Source:HGNC Symbol;Acc:HGNC:48633]	+	gene	Name match	0	0.000626375	0.0274171	3.13917	14	15	39	176	117
HMGA2	12	65824131	65966295	+	HMGA2	ENSG00000149948	high mobility group AT-hook 2 [Source:HGNC Symbol;Acc:HGNC:5009]	+	gene	Name match	0	6.77332e-07	8.80531e-05	2.47964	197	230	672	1224	1238
SYT1	12	78863993	79452008	+	SYT1	ENSG00000067715	synaptotagmin 1 [Source:HGNC Symbol;Acc:HGNC:11509]	+	gene	Name match	0	0.00104398	0.041122	-1.12977	2881	4476	1343	1575	1552
CHST11	12	104455295	104762014	+	CHST11	ENSG00000171310	carbohydrate sulfotransferase 11 [Source:HGNC Symbol;Acc:HGNC:17422]	+	gene	Name match	0	0.00125663	0.0461633	-0.688663	925	1086	631	541	525
WSCD2	12	108129288	108250537	+	WSCD2	ENSG00000075035	WSC domain containing 2 [Source:HGNC Symbol;Acc:HGNC:29117]	+	gene	Name match	0	0.00108206	0.0420963	-1.87691	2488	2668	1242	455	323
GSX1	13	27792643	27794768	+	GSX1	ENSG00000169840	GS homeobox 1 [Source:HGNC Symbol;Acc:HGNC:20374]	+	gene	Name match	0	0.00125329	0.0461633	9.09452	0	0	0	145	110
FLT1	13	28300346	28495145	-	FLT1	ENSG00000102755	fms related tyrosine kinase 1 [Source:HGNC Symbol;Acc:HGNC:3763]	-	gene	Name match	0	8.36275e-05	0.00554672	9.38309	0	0	364	11	7
MTUS2	13	28820348	29505947	+	MTUS2	ENSG00000132938	microtubule associated scaffold protein 2 [Source:HGNC Symbol;Acc:HGNC:20595]	+	gene	Name match	0	1.44092e-08	3.74638e-06	1.72983	101	124	391	347	280
NBEA	13	34942287	35673022	+	NBEA	ENSG00000172915	neurobeachin [Source:HGNC Symbol;Acc:HGNC:7648]	+	gene	Name match	0	3.89519e-05	0.00294404	-1.14155	1845	2818	1036	890	922
MAB21L1	13	35474182	35477209	-	MAB21L1	ENSG00000180660	mab-21 like 1 [Source:HGNC Symbol;Acc:HGNC:6757]	-	gene	Name match	0	1.28739e-12	1.046e-09	-3.65912	3830	4372	168	333	351
DCLK1	13	35768652	36131306	-	DCLK1	ENSG00000133083	doublecortin like kinase 1 [Source:HGNC Symbol;Acc:HGNC:2700]	-	gene	Name match	0	0.00103947	0.0411128	-0.848023	4322	6027	3355	2225	2289
AC244502.1	14	22197446	22482959	-	AC244502.1	ENSG00000251002	novel transcript, antisense to IG_gene_cluster	-	gene	Name match	0	5.8909e-41	2.55271e-37	-3.91499	1139	1360	76	72	76
REC8	14	24171853	24180257	+	REC8	ENSG00000100918	REC8 meiotic recombination protein [Source:HGNC Symbol;Acc:HGNC:16879]	+	gene	Name match	0	0.000574124	0.0259153	3.25961	18	33	54	334	234
AKAP6	14	32329298	32837684	+	AKAP6	ENSG00000151320	A-kinase anchoring protein 6 [Source:HGNC Symbol;Acc:HGNC:376]	+	gene	Name match	0	1.85409e-07	2.83567e-05	-1.72963	5630	8230	1697	1815	2052
RTN1	14	59595976	59870776	-	RTN1	ENSG00000139970	reticulon 1 [Source:HGNC Symbol;Acc:HGNC:10467]	-	gene	Name match	0	0.00138266	0.049791	-0.987427	6343	6901	2643	3169	3144
HSPA2	14	64535905	64546173	+	HSPA2	ENSG00000126803	heat shock protein family A (Hsp70) member 2 [Source:HGNC Symbol;Acc:HGNC:5235]	+	gene	Name match	0	2.92088e-13	3.45195e-10	4.63733	14	10	464	221	167
ZFP36L1	14	68787660	68796253	-	ZFP36L1	ENSG00000185650	ZFP36 ring finger protein like 1 [Source:HGNC Symbol;Acc:HGNC:1107]	-	gene	Name match	0	0.000231701	0.0121456	0.930326	3527	3874	8698	5633	5194
SMOC1	14	69854131	70032366	+	SMOC1	ENSG00000198732	SPARC related modular calcium binding 1 [Source:HGNC Symbol;Acc:HGNC:20318]	+	gene	Name match	0	0.000942803	0.0378285	1.93287	683	638	1133	3024	2474
NRXN3	14	78170373	79868290	+	NRXN3	ENSG00000021645	neurexin 3 [Source:HGNC Symbol;Acc:HGNC:8010]	+	gene	Name match	0	7.27496e-06	0.000721943	1.86061	141	248	926	537	482
FOXN3	14	89124871	89954777	-	FOXN3	ENSG00000053254	forkhead box N3 [Source:HGNC Symbol;Acc:HGNC:1928]	-	gene	Name match	0	0.00105019	0.041122	0.772764	1339	1786	2554	2305	2348
CALM1	14	90396502	90408268	+	CALM1	ENSG00000198668	calmodulin 1 [Source:HGNC Symbol;Acc:HGNC:1442]	+	gene	Name match	0	0.000668018	0.0284729	-0.970384	19925	21081	8893	8936	10335
AL132990.1	14	94545310	94547762	+	AL132990.1	ENSG00000287668	novel transcript	+	gene	Name match	0	4.63644e-06	0.000478363	20.2012	0	0	99	0	0
RTL1	14	100879753	100903722	-	RTL1	ENSG00000254656	retrotransposon Gag like 1 [Source:HGNC Symbol;Acc:HGNC:14665]	-	gene	Name match	0	2.20849e-06	0.000258652	3.70999	353	365	10175	2284	1443
GJD2	15	34751032	34754998	-	GJD2	ENSG00000159248	gap junction protein delta 2 [Source:HGNC Symbol;Acc:HGNC:19154]	-	gene	Name match	0	4.64336e-05	0.00337228	-2.28977	406	428	46	87	92
TMOD2	15	51751597	51816363	+	TMOD2	ENSG00000128872	tropomodulin 2 [Source:HGNC Symbol;Acc:HGNC:11872]	+	gene	Name match	0	0.000137941	0.00807762	-1.16587	1860	2797	928	877	974
PRTG	15	55611544	55743152	-	PRTG	ENSG00000166450	protogenin [Source:HGNC Symbol;Acc:HGNC:26373]	-	gene	Name match	0	0.00106324	0.0415081	2.37744	452	843	1036	3710	3831
AC011270.2	15	78339208	78341757	-	AC011270.2	ENSG00000279694	TEC	-	gene	Name match	0	0.000810873	0.0335712	4.41349	13	6	12	320	195
NMB	15	84655129	84658563	-	NMB	ENSG00000197696	neuromedin B [Source:HGNC Symbol;Acc:HGNC:7842]	-	gene	Name match	0	9.8024e-05	0.00621615	-1.51446	422	352	170	115	93
MIR9-3HG	15	89361579	89398487	+	MIR9-3HG	ENSG00000255571	MIR9-3 host gene [Source:HGNC Symbol;Acc:HGNC:27388]	+	gene	Name match	0	5.36072e-05	0.00380816	-2.28486	1188	2543	607	262	201
GPR139	16	20031485	20073917	-	GPR139	ENSG00000180269	G protein-coupled receptor 139 [Source:HGNC Symbol;Acc:HGNC:19995]	-	gene	Name match	0	0.000642942	0.0279119	6.07059	0	1	18	33	37
PRKCB	16	23835983	24220611	+	PRKCB	ENSG00000166501	protein kinase C beta [Source:HGNC Symbol;Acc:HGNC:9395]	+	gene	Name match	0	2.60378e-08	5.97067e-06	1.79533	126	192	519	490	476
CACNG3	16	24255553	24362801	+	CACNG3	ENSG00000006116	calcium voltage-gated channel auxiliary subunit gamma 3 [Source:HGNC Symbol;Acc:HGNC:1407]	+	gene	Name match	0	0.000226865	0.0120378	-3.24037	432	488	10	55	60
MT1X	16	56682470	56684196	+	MT1X	ENSG00000187193	metallothionein 1X [Source:HGNC Symbol;Acc:HGNC:7405]	+	gene	Name match	0	3.17171e-08	7.10901e-06	2.74696	28	19	159	151	124
CKLF	16	66552563	66579137	+	CKLF	ENSG00000217555	chemokine like factor [Source:HGNC Symbol;Acc:HGNC:13253]	+	gene	Name match	0	0.000448588	0.0210528	1.02934	314	357	597	660	590
NTN1	17	9021510	9244000	+	NTN1	ENSG00000065320	netrin 1 [Source:HGNC Symbol;Acc:HGNC:8029]	+	gene	Name match	0	1.70658e-32	5.54638e-29	-3.97496	3218	3188	264	176	128
HS3ST3B1	17	14301081	14349404	+	HS3ST3B1	ENSG00000125430	heparan sulfate-glucosamine 3- sulfotransferase 3B1 [Source:HGNC Symbol;Acc:HGNC:5198]	+	gene	Name match	0	3.24126e-08	7.14175e-06	1.54872	136	181	486	388	387
SEZ6	17	28954901	29006440	-	SEZ6	ENSG00000063015	seizure related 6 homolog [Source:HGNC Symbol;Acc:HGNC:15955]	-	gene	Name match	0	0.000251729	0.0131425	-1.50705	525	717	188	252	148
SLFN5	17	35243071	35273655	+	SLFN5	ENSG00000166750	schlafen family member 5 [Source:HGNC Symbol;Acc:HGNC:28286]	+	gene	Name match	0	0.000859277	0.0349081	1.96898	93	116	698	230	238
SLFN11	17	35350305	35373701	-	SLFN11	ENSG00000172716	schlafen family member 11 [Source:HGNC Symbol;Acc:HGNC:26633]	-	gene	Name match	0	0.000399808	0.01925	6.02794	1	6	2	270	287
NEUROD2	17	39603536	39609777	-	NEUROD2	ENSG00000171532	neuronal differentiation 2 [Source:HGNC Symbol;Acc:HGNC:7763]	-	gene	Name match	0	2.57946e-14	4.19162e-11	-5.57755	393	523	3	9	13
KRT15	17	41513745	41522529	-	KRT15	ENSG00000171346	keratin 15 [Source:HGNC Symbol;Acc:HGNC:6421]	-	gene	Name match	0	8.06659e-07	0.000102809	20.9861	0	0	171	0	0
KRT19	17	41523617	41528308	-	KRT19	ENSG00000171345	keratin 19 [Source:HGNC Symbol;Acc:HGNC:6436]	-	gene	Name match	0	1.23396e-06	0.00014992	5.45579	21	7	1556	228	118
SOST	17	43753738	43758791	-	SOST	ENSG00000167941	sclerostin [Source:HGNC Symbol;Acc:HGNC:13771]	-	gene	Name match	0	8.92449e-07	0.000110494	4.94551	3	1	68	61	42
SP6	17	47844908	47855874	-	SP6	ENSG00000189120	Sp6 transcription factor [Source:HGNC Symbol;Acc:HGNC:14530]	-	gene	Name match	0	3.74972e-07	5.18578e-05	-5.68089	381	409	20	1	2
HOXB2	17	48540894	48544989	-	HOXB2	ENSG00000173917	homeobox B2 [Source:HGNC Symbol;Acc:HGNC:5113]	-	gene	Name match	0	1.72184e-08	4.30461e-06	3.87378	181	165	861	3058	2694
HOXB-AS1	17	48543551	48551250	+	HOXB-AS1	ENSG00000230148	HOXB cluster antisense RNA 1 [Source:HGNC Symbol;Acc:HGNC:43744]	+	gene	Name match	0	2.61791e-08	5.97067e-06	4.22531	11	21	125	359	289
AC097641.1	17	73164977	73208507	+	AC097641.1	ENSG00000264860	novel transcript	+	gene	Name match	0	4.54872e-09	1.31408e-06	-2.25066	6624	7889	1045	1558	1447
TRIM65	17	75880335	75896951	-	TRIM65	ENSG00000141569	tripartite motif containing 65 [Source:HGNC Symbol;Acc:HGNC:27316]	-	gene	Name match	0	0.001225	0.0456303	0.899469	340	450	722	713	562
FOXJ1	17	76136333	76141245	-	FOXJ1	ENSG00000129654	forkhead box J1 [Source:HGNC Symbol;Acc:HGNC:3816]	-	gene	Name match	0	0.000398632	0.01925	-1.30485	1635	1574	885	536	401
SNHG16	17	76557764	76565348	+	SNHG16	ENSG00000163597	small nucleolar RNA host gene 16 [Source:HGNC Symbol;Acc:HGNC:44352]	+	gene	Name match	0	0.00112014	0.0429087	0.786013	467	453	863	646	669
NPTX1	17	80466834	80477843	-	NPTX1	ENSG00000171246	neuronal pentraxin 1 [Source:NCBI gene;Acc:4884]	-	gene	Name match	0	7.64108e-05	0.00514684	-1.22616	733	1103	445	343	283
SLC16A3	17	82228397	82261129	+	SLC16A3	ENSG00000141526	solute carrier family 16 member 3 [Source:HGNC Symbol;Acc:HGNC:10924]	+	gene	Name match	0	4.49562e-06	0.000467544	4.94656	75	75	173	3422	2318
CABLES1	18	23134564	23260467	+	CABLES1	ENSG00000134508	Cdk5 and Abl enzyme substrate 1 [Source:HGNC Symbol;Acc:HGNC:25097]	+	gene	Name match	0	0.000598834	0.0268443	1.3647	89	109	332	194	181
RIT2	18	42743227	43115691	-	RIT2	ENSG00000152214	Ras like without CAAX 2 [Source:HGNC Symbol;Acc:HGNC:10017]	-	gene	Name match	0	3.5191e-05	0.00278953	-2.5624	104	113	25	11	15
CTIF	18	48539031	48863217	+	CTIF	ENSG00000134030	cap binding complex dependent translation initiation factor [Source:HGNC Symbol;Acc:HGNC:23925]	+	gene	Name match	0	0.000165474	0.00915387	-0.960089	5406	6920	3563	2921	2198
SERPINB5	18	63476958	63505085	+	SERPINB5	ENSG00000206075	serpin family B member 5 [Source:HGNC Symbol;Acc:HGNC:8949]	+	gene	Name match	0	3.17157e-06	0.000352397	20.4793	0	0	129	0	0
DIPK1C	18	74434099	74457944	-	DIPK1C	ENSG00000187773	divergent protein kinase domain 1C [Source:HGNC Symbol;Acc:HGNC:31729]	-	gene	Name match	0	4.56286e-14	5.93172e-11	-4.12061	285	277	14	20	10
PLPP2	19	281040	291403	-	PLPP2	ENSG00000141934	phospholipid phosphatase 2 [Source:HGNC Symbol;Acc:HGNC:9230]	-	gene	Name match	0	0.000962889	0.0385156	2.29188	41	49	112	311	158
CLEC4G	19	7728957	7733906	-	CLEC4G	ENSG00000182566	C-type lectin domain family 4 member G [Source:HGNC Symbol;Acc:HGNC:24591]	-	gene	Name match	0	6.09495e-05	0.00423713	-4.97288	106	86	0	5	3
ZNF558	19	8806170	8832314	-	ZNF558	ENSG00000167785	zinc finger protein 558 [Source:HGNC Symbol;Acc:HGNC:26422]	-	gene	Name match	0	3.87076e-09	1.14363e-06	-1.43521	825	1021	336	308	282
BST2	19	17402939	17405630	-	BST2	ENSG00000130303	bone marrow stromal cell antigen 2 [Source:HGNC Symbol;Acc:HGNC:1119]	-	gene	Name match	0	0.000353108	0.0173879	3.04081	15	11	46	143	94
PBX4	19	19561707	19618693	-	PBX4	ENSG00000105717	PBX homeobox 4 [Source:HGNC Symbol;Acc:HGNC:13403]	-	gene	Name match	0	2.49993e-05	0.00211033	-1.33409	321	435	165	128	116
AC008554.1	19	20535825	20661596	-	AC008554.1	ENSG00000237440	zinc finger protein 737 [Source:NCBI gene;Acc:100129842]	-	gene	Name match	0	0.000609682	0.0270507	-1.04269	1142	1673	718	500	632
ZNF681	19	23739195	23758891	-	ZNF681	ENSG00000196172	zinc finger protein 681 [Source:HGNC Symbol;Acc:HGNC:26457]	-	gene	Name match	0	3.81991e-05	0.00290402	-1.90604	246	346	60	67	83
FXYD5	19	35154730	35169883	+	FXYD5	ENSG00000089327	FXYD domain containing ion transport regulator 5 [Source:HGNC Symbol;Acc:HGNC:4029]	+	gene	Name match	0	1.11009e-05	0.00104574	4.04871	11	12	53	258	182
AC021092.1	19	44103007	44113183	-	AC021092.1	ENSG00000186019	novel transcript, antisense to ZNF225 and ZNF224	-	gene	Name match	0	0.000130227	0.00773039	-1.29371	411	477	225	130	145
SLC8A2	19	47428017	47471893	-	SLC8A2	ENSG00000118160	solute carrier family 8 member A2 [Source:HGNC Symbol;Acc:HGNC:11069]	-	gene	Name match	0	1.95809e-05	0.0017084	-2.21994	1454	1938	206	457	296
EMC10	19	50476400	50490870	+	EMC10	ENSG00000161671	ER membrane protein complex subunit 10 [Source:HGNC Symbol;Acc:HGNC:27609]	+	gene	Name match	0	0.000139789	0.00814916	-1.63852	2362	2119	1057	575	406
ZSCAN18	19	58083838	58118427	-	ZSCAN18	ENSG00000121413	zinc finger and SCAN domain containing 18 [Source:HGNC Symbol;Acc:HGNC:21037]	-	gene	Name match	0	8.59596e-05	0.00566088	-0.823694	2597	2942	1706	1412	1170
PDYN	20	1978757	1994285	-	PDYN	ENSG00000101327	prodynorphin [Source:HGNC Symbol;Acc:HGNC:8820]	-	gene	Name match	0	0.000159949	0.00896264	4.8604	3	6	13	165	151
RASSF2	20	4780023	4823608	-	RASSF2	ENSG00000101265	Ras association domain family member 2 [Source:HGNC Symbol;Acc:HGNC:9883]	-	gene	Name match	0	3.25389e-07	4.54844e-05	-1.28464	5125	5185	1883	1932	1911
LAMP5	20	9514358	9530524	+	LAMP5	ENSG00000125869	lysosomal associated membrane protein family member 5 [Source:HGNC Symbol;Acc:HGNC:16097]	+	gene	Name match	0	1.33404e-05	0.00121276	3.82526	83	62	205	1326	1135
PCSK2	20	17226107	17484578	+	PCSK2	ENSG00000125851	proprotein convertase subtilisin/kexin type 2 [Source:HGNC Symbol;Acc:HGNC:8744]	+	gene	Name match	0	3.56976e-12	2.44247e-09	-1.65767	1602	1888	524	525	450
MAP1LC3A	20	34546854	34560345	+	MAP1LC3A	ENSG00000101460	microtubule associated protein 1 light chain 3 alpha [Source:HGNC Symbol;Acc:HGNC:6838]	+	gene	Name match	0	4.13037e-05	0.00308049	4.34468	14	11	40	386	232
MYL9	20	36541497	36551447	+	MYL9	ENSG00000101335	myosin light chain 9 [Source:HGNC Symbol;Acc:HGNC:15754]	+	gene	Name match	0	0.000141738	0.00818932	3.25081	60	37	988	242	149
NNAT	20	37521206	37523690	+	NNAT	ENSG00000053438	neuronatin [Source:HGNC Symbol;Acc:HGNC:7860]	+	gene	Name match	0	8.62646e-06	0.000836895	19.6182	0	0	126	0	0
MAFB	20	40685848	40689236	-	MAFB	ENSG00000204103	MAF bZIP transcription factor B [Source:HGNC Symbol;Acc:HGNC:6408]	-	gene	Name match	0	0.0012287	0.0456342	1.42455	176	185	336	538	420
SDC4	20	45325288	45348424	-	SDC4	ENSG00000124145	syndecan 4 [Source:HGNC Symbol;Acc:HGNC:10661]	-	gene	Name match	0	0.000289759	0.0147721	1.41918	179	156	602	339	315
ATP9A	20	51596514	51768634	-	ATP9A	ENSG00000054793	ATPase phospholipid transporting 9A (putative) [Source:HGNC Symbol;Acc:HGNC:13540]	-	gene	Name match	0	1.08837e-07	1.86168e-05	-1.09935	6040	7978	3425	2854	2618
AURKA	20	56369389	56392337	-	AURKA	ENSG00000087586	aurora kinase A [Source:HGNC Symbol;Acc:HGNC:11393]	-	gene	Name match	0	1.13677e-05	0.00106316	1.12879	377	357	797	676	717
APCDD1L	20	58459101	58515131	-	APCDD1L	ENSG00000198768	APC down-regulated 1 like [Source:HGNC Symbol;Acc:HGNC:26892]	-	gene	Name match	0	2.8116e-11	1.74052e-08	4.08175	13	6	177	150	120
CDH4	20	61252261	61940617	+	CDH4	ENSG00000179242	cadherin 4 [Source:HGNC Symbol;Acc:HGNC:1763]	+	gene	Name match	0	9.86407e-06	0.000936007	-1.27307	937	1160	423	439	316
CHODL	21	17901263	18267373	+	CHODL	ENSG00000154645	chondrolectin [Source:HGNC Symbol;Acc:HGNC:17807]	+	gene	Name match	0	9.66305e-08	1.71037e-05	-2.13299	679	683	214	101	119
TMPRSS15	21	18269116	18485879	-	TMPRSS15	ENSG00000154646	transmembrane serine protease 15 [Source:HGNC Symbol;Acc:HGNC:9490]	-	gene	Name match	0	0.00108803	0.0420963	-4.33738	395	526	62	1	6
TFF3	21	42311667	42315651	-	TFF3	ENSG00000160180	trefoil factor 3 [Source:HGNC Symbol;Acc:HGNC:11757]	-	gene	Name match	0	9.62074e-05	0.00613086	-3.69604	258	196	39	8	5
PCBP3	21	45643694	45942454	+	PCBP3	ENSG00000183570	poly(rC) binding protein 3 [Source:HGNC Symbol;Acc:HGNC:8651]	+	gene	Name match	0	7.69244e-05	0.00515473	-1.58904	1148	1277	295	463	321
IL17RA	22	17084954	17115694	+	IL17RA	ENSG00000177663	interleukin 17 receptor A [Source:HGNC Symbol;Acc:HGNC:5985]	+	gene	Name match	0	1.58276e-06	0.000190517	-1.69965	1078	1648	456	419	268
NEFH	22	29480230	29491390	+	NEFH	ENSG00000100285	neurofilament heavy [Source:HGNC Symbol;Acc:HGNC:7737]	+	gene	Name match	0	0.000444909	0.0209558	2.0869	85	106	202	426	433
RASD2	22	35540831	35553999	+	RASD2	ENSG00000100302	RASD family member 2 [Source:HGNC Symbol;Acc:HGNC:18229]	+	gene	Name match	0	3.62022e-05	0.00281814	-3.08465	1139	1358	42	182	156
PDGFB	22	39223359	39244751	-	PDGFB	ENSG00000100311	platelet derived growth factor subunit B [Source:HGNC Symbol;Acc:HGNC:8800]	-	gene	Name match	0	0.000617417	0.0271163	-0.943028	432	456	231	216	183
BIK	22	43110750	43129712	+	BIK	ENSG00000100290	BCL2 interacting killer [Source:HGNC Symbol;Acc:HGNC:1051]	+	gene	Name match	0	0.000404237	0.0193201	4.70908	3	3	10	104	87
MLC1	22	50059391	50085902	-	MLC1	ENSG00000100427	modulator of VRAC current 1 [Source:HGNC Symbol;Acc:HGNC:17082]	-	gene	Name match	0	4.28423e-05	0.00316449	-1.72511	449	380	171	94	87
MAPK11	22	50263713	50270767	-	MAPK11	ENSG00000185386	mitogen-activated protein kinase 11 [Source:HGNC Symbol;Acc:HGNC:6873]	-	gene	Name match	0	0.00066493	0.0284345	-1.11335	940	1174	544	487	309
ANOS1	X	8528874	8732137	-	ANOS1	ENSG00000011201	anosmin 1 [Source:HGNC Symbol;Acc:HGNC:6211]	-	gene	Name match	0	0.00127516	0.0466706	1.25988	79	122	284	182	192
ACOT9	X	23701055	23766475	-	ACOT9	ENSG00000123130	acyl-CoA thioesterase 9 [Source:HGNC Symbol;Acc:HGNC:17152]	-	gene	Name match	0	1.24178e-05	0.0011449	1.32394	168	172	508	340	328
ARX	X	25003694	25016420	-	ARX	ENSG00000004848	aristaless related homeobox [Source:HGNC Symbol;Acc:HGNC:18060]	-	gene	Name match	0	1.17515e-06	0.000144122	-3.21414	160	144	16	21	8
DRP2	X	101219769	101264497	+	DRP2	ENSG00000102385	dystrophin related protein 2 [Source:HGNC Symbol;Acc:HGNC:3032]	+	gene	Name match	0	0.000655525	0.028218	-1.21569	349	570	203	182	150
IL13RA2	X	115003975	115019977	-	IL13RA2	ENSG00000123496	interleukin 13 receptor subunit alpha 2 [Source:HGNC Symbol;Acc:HGNC:5975]	-	gene	Name match	0	0.000312528	0.0156867	-2.35874	187	132	41	15	31
STK26	X	132023302	132075943	+	STK26	ENSG00000134602	serine/threonine kinase 26 [Source:HGNC Symbol;Acc:HGNC:18174]	+	gene	Name match	0	0.000638421	0.0278506	1.06198	290	267	645	424	530
HS6ST2	X	132626016	132961395	-	HS6ST2	ENSG00000171004	heparan sulfate 6-O-sulfotransferase 2 [Source:HGNC Symbol;Acc:HGNC:19133]	-	gene	Name match	0	0.000217983	0.0116617	1.01116	459	559	1186	747	880
GPR50	X	151176653	151181465	+	GPR50	ENSG00000102195	G protein-coupled receptor 50 [Source:HGNC Symbol;Acc:HGNC:4506]	+	gene	Name match	0	7.20376e-07	9.27217e-05	4.13432	5	15	301	103	90
KC877982.1	X	151182386	151182855	+	KC877982.1	ENSG00000269993	novel transcript	+	gene	Name match	0	0.000463985	0.0216194	5.35811	0	2	69	30	16
PNMA3	X	153056409	153060467	+	PNMA3	ENSG00000183837	PNMA family member 3 [Source:HGNC Symbol;Acc:HGNC:18742]	+	gene	Name match	0	0.000441758	0.0208831	2.62383	36	44	95	321	226
IRAK1	X	154010506	154019902	-	IRAK1	ENSG00000184216	interleukin 1 receptor associated kinase 1 [Source:HGNC Symbol;Acc:HGNC:6112]	-	gene	Name match	0	2.53757e-09	8.04597e-07	3.17145	311	280	1436	3329	2299
