# Supplementary material for: IQSEC2 mutation associated with epilepsy, intellectual disability, and autism results in hyperexcitability of patient-derived neurons and deficient synaptic transmission
Source: Mol Psychiatry. 2021 Sep 17;26(12):7498–508. doi: 10.1038/s41380-021-01281-0 (PMC8873005; doi:10.1038/s41380-021-01281-0)
Supplement: Supplementary file 3 — Supplementary Table S2. [file 41380_2021_1281_MOESM3_ESM.xlsx]

## Sheet: deseq 7 weeks 
Probe	Chromosome	Start	End	Probe Strand	Feature	ID	Description	Feature Strand	Type	Feature Orientation	Distance	P-value (DESeq stats p<0.05 after correction 7 weeks)	FDR (DESeq stats p<0.05 after correction 7 weeks)	Log2 Fold Change (DESeq stats p<0.05 after correction 7 weeks)	Control 7 weeks sample 1	Control 7 weeks sample 2	Control 7 weeks sample 3	IQsec2 7 weeks clone 1	IQsec2 8 weeks clone 3
AL645608.6	1	904834	915976	+	AL645608.6	ENSG00000272438	novel transcript	+	gene	Name match	0	7.86774e-06	0.000464622	1.82431	72	115	57	255	423
SAMD11	1	923928	944581	+	SAMD11	ENSG00000187634	sterile alpha motif domain containing 11 [Source:HGNC Symbol;Acc:HGNC:28706]	+	gene	Name match	0	0.000579527	0.0156008	3.62755	97	91	65	2068	131
AGRN	1	1020120	1056118	+	AGRN	ENSG00000188157	agrin [Source:HGNC Symbol;Acc:HGNC:329]	+	gene	Name match	0	0.00209483	0.0419926	-0.586379	7356	7554	5819	4358	6570
MXRA8	1	1352689	1361777	-	MXRA8	ENSG00000162576	matrix remodeling associated 8 [Source:HGNC Symbol;Acc:HGNC:7542]	-	gene	Name match	0	1.17125e-25	1.39592e-22	3.31798	275	222	199	2897	2446
PRDM16-DT	1	3059615	3068437	-	PRDM16-DT	ENSG00000177133	PRDM16 divergent transcript [Source:HGNC Symbol;Acc:HGNC:48664]	-	gene	Name match	0	0.00028519	0.00918634	1.37699	40	53	42	126	149
TPRG1L	1	3625015	3630127	+	TPRG1L	ENSG00000158109	tumor protein p63 regulated 1 like [Source:HGNC Symbol;Acc:HGNC:27007]	+	gene	Name match	0	4.9516e-05	0.00216975	1.13495	645	641	528	1134	2058
TP73	1	3652516	3736201	+	TP73	ENSG00000078900	tumor protein p73 [Source:HGNC Symbol;Acc:HGNC:12003]	+	gene	Name match	0	4.28074e-12	1.14532e-09	-2.16502	181	195	151	42	50
ICMT	1	6221193	6235972	-	ICMT	ENSG00000116237	isoprenylcysteine carboxyl methyltransferase [Source:HGNC Symbol;Acc:HGNC:5350]	-	gene	Name match	0	0.000751679	0.0191722	0.61095	1640	1895	1280	2480	3274
HES2	1	6412418	6424670	-	HES2	ENSG00000069812	hes family bHLH transcription factor 2 [Source:HGNC Symbol;Acc:HGNC:16005]	-	gene	Name match	0	6.71975e-29	1.25851e-25	-3.01693	453	575	404	64	74
ESPN	1	6424776	6461367	+	ESPN	ENSG00000187017	espin [Source:HGNC Symbol;Acc:HGNC:13281]	+	gene	Name match	0	2.744e-42	3.59716e-38	-3.25978	4094	3497	3531	387	537
SPSB1	1	9292894	9369532	+	SPSB1	ENSG00000171621	splA/ryanodine receptor domain and SOCS box containing 1 [Source:HGNC Symbol;Acc:HGNC:30628]	+	gene	Name match	0	6.44152e-05	0.00275076	1.57766	74	98	65	192	373
NPPA	1	11845709	11848345	-	NPPA	ENSG00000175206	natriuretic peptide A [Source:HGNC Symbol;Acc:HGNC:7939]	-	gene	Name match	0	4.20588e-05	0.00194152	-4.79966	31	32	38	0	3
TNFRSF1B	1	12166991	12209228	+	TNFRSF1B	ENSG00000028137	TNF receptor superfamily member 1B [Source:HGNC Symbol;Acc:HGNC:11917]	+	gene	Name match	0	6.04726e-09	9.00904e-07	5.9211	2	2	1	59	188
DHRS3	1	12567910	12618210	-	DHRS3	ENSG00000162496	dehydrogenase/reductase 3 [Source:HGNC Symbol;Acc:HGNC:17693]	-	gene	Name match	0	1.6835e-05	0.000886371	-2.67256	658	553	641	45	200
C1orf158	1	12746200	12763699	+	C1orf158	ENSG00000157330	chromosome 1 open reading frame 158 [Source:HGNC Symbol;Acc:HGNC:28567]	+	gene	Name match	0	7.62274e-05	0.00314258	-3.00029	89	100	81	4	24
EPHA2	1	16124337	16156069	-	EPHA2	ENSG00000142627	EPH receptor A2 [Source:HGNC Symbol;Acc:HGNC:3386]	-	gene	Name match	0	0.00202819	0.0412881	2.00472	214	236	214	372	1872
ARHGEF19	1	16197854	16212652	-	ARHGEF19	ENSG00000142632	Rho guanine nucleotide exchange factor 19 [Source:HGNC Symbol;Acc:HGNC:26604]	-	gene	Name match	0	0.000663909	0.0172695	1.82774	48	53	20	124	210
PLA2G2A	1	19975431	19980416	-	PLA2G2A	ENSG00000188257	phospholipase A2 group IIA [Source:HGNC Symbol;Acc:HGNC:9031]	-	gene	Name match	0	8.87376e-05	0.00356856	8.65885	0	0	0	8	185
ALPL	1	21509397	21578410	+	ALPL	ENSG00000162551	alkaline phosphatase, biomineralization associated [Source:HGNC Symbol;Acc:HGNC:438]	+	gene	Name match	0	0.00123908	0.0280558	2.1738	137	82	97	219	979
WNT4	1	22117313	22143969	-	WNT4	ENSG00000162552	Wnt family member 4 [Source:HGNC Symbol;Acc:HGNC:12783]	-	gene	Name match	0	1.7611e-05	0.000923521	3.38978	81	69	60	1326	268
ZNF436-AS1	1	23368997	23371839	+	ZNF436-AS1	ENSG00000249087	ZNF436 antisense RNA 1 [Source:HGNC Symbol;Acc:HGNC:25122]	+	gene	Name match	0	0.000233585	0.00786404	1.56134	30	36	30	90	135
RCAN3	1	24502351	24541040	+	RCAN3	ENSG00000117602	RCAN family member 3 [Source:HGNC Symbol;Acc:HGNC:3042]	+	gene	Name match	0	1.14537e-21	7.50791e-19	3.01993	70	85	45	544	717
RSRP1	1	25242249	25338213	-	RSRP1	ENSG00000117616	arginine and serine rich protein 1 [Source:HGNC Symbol;Acc:HGNC:25234]	-	gene	Name match	0	4.64511e-05	0.00207134	1.43016	323	553	272	1019	1380
SFN	1	26863149	26864456	+	SFN	ENSG00000175793	stratifin [Source:HGNC Symbol;Acc:HGNC:10773]	+	gene	Name match	0	0.00101968	0.0242174	5.74767	1	2	2	189	2
XKR8	1	27959462	27968096	+	XKR8	ENSG00000158156	XK related 8 [Source:HGNC Symbol;Acc:HGNC:25508]	+	gene	Name match	0	2.21554e-06	0.000157857	3.0572	18	26	26	116	369
PTPRU	1	29236516	29326813	+	PTPRU	ENSG00000060656	protein tyrosine phosphatase receptor type U [Source:HGNC Symbol;Acc:HGNC:9683]	+	gene	Name match	0	1.67462e-10	3.3264e-08	2.13071	311	275	207	945	1832
SERINC2	1	31409565	31434680	+	SERINC2	ENSG00000168528	serine incorporator 2 [Source:HGNC Symbol;Acc:HGNC:23231]	+	gene	Name match	0	0.000636726	0.0167886	-1.32813	1544	1235	1349	417	927
TXLNA	1	32179675	32198285	+	TXLNA	ENSG00000084652	taxilin alpha [Source:HGNC Symbol;Acc:HGNC:30685]	+	gene	Name match	0	0.000865034	0.0212769	0.529701	1758	1942	1389	2584	3152
ZBTB8OS	1	32600172	32650903	-	ZBTB8OS	ENSG00000176261	zinc finger and BTB domain containing 8 opposite strand [Source:HGNC Symbol;Acc:HGNC:24094]	-	gene	Name match	0	0.00103302	0.0244016	1.04537	186	241	145	348	584
AK2	1	33007940	33080996	-	AK2	ENSG00000004455	adenylate kinase 2 [Source:HGNC Symbol;Acc:HGNC:362]	-	gene	Name match	0	0.000437459	0.0126324	0.597287	1202	1267	951	1718	2353
AC114490.2	1	34981533	35031945	-	AC114490.2	ENSG00000271741	novel transcript, ZMYM6-ZMYM6NB readthrough	-	gene	Name match	0	0.00235697	0.0459137	0.625205	439	438	317	658	777
GRIK3	1	36795527	37034515	-	GRIK3	ENSG00000163873	glutamate ionotropic receptor kainate type subunit 3 [Source:HGNC Symbol;Acc:HGNC:4581]	-	gene	Name match	0	0.00023804	0.00798135	5.2988	36	40	20	14	3210
BMP8B	1	39757182	39788865	-	BMP8B	ENSG00000116985	bone morphogenetic protein 8b [Source:HGNC Symbol;Acc:HGNC:1075]	-	gene	Name match	0	8.45811e-05	0.00345439	3.16528	15	14	13	212	66
SLC2A1-AS1	1	42959049	42996814	+	SLC2A1-AS1	ENSG00000227533	SLC2A1 antisense RNA 1 [Source:HGNC Symbol;Acc:HGNC:44187]	+	gene	Name match	0	0.000624704	0.0165787	1.57445	29	40	29	119	106
TIE1	1	43300982	43323108	+	TIE1	ENSG00000066056	tyrosine kinase with immunoglobulin like and EGF like domains 1 [Source:HGNC Symbol;Acc:HGNC:11809]	+	gene	Name match	0	0.000982545	0.0236352	6.47894	0	1	1	3	154
TESK2	1	45343883	45491163	-	TESK2	ENSG00000070759	testis associated actin remodelling kinase 2 [Source:HGNC Symbol;Acc:HGNC:11732]	-	gene	Name match	0	0.000557339	0.0151278	1.56233	29	34	21	78	117
DMRTA2	1	50417550	50423443	-	DMRTA2	ENSG00000142700	DMRT like family A2 [Source:HGNC Symbol;Acc:HGNC:13908]	-	gene	Name match	0	0.00108529	0.0253171	-3.20587	178	260	134	3	49
AL049637.2	1	50423609	50425316	+	AL049637.2	ENSG00000284700	novel transcript	+	gene	Name match	0	0.000258685	0.00856404	-4.78775	22	28	47	0	3
CDKN2C	1	50960745	50974634	+	CDKN2C	ENSG00000123080	cyclin dependent kinase inhibitor 2C [Source:HGNC Symbol;Acc:HGNC:1789]	+	gene	Name match	0	1.28523e-06	9.91138e-05	-1.44334	240	237	165	88	95
GPX7	1	52602371	52609051	+	GPX7	ENSG00000116157	glutathione peroxidase 7 [Source:HGNC Symbol;Acc:HGNC:4559]	+	gene	Name match	0	1.03275e-07	1.08314e-05	2.89472	32	33	19	290	177
CPT2	1	53196792	53214197	+	CPT2	ENSG00000157184	carnitine palmitoyltransferase 2 [Source:HGNC Symbol;Acc:HGNC:2330]	+	gene	Name match	0	0.00114108	0.0262909	0.764325	533	454	440	876	1032
PCSK9	1	55039548	55064852	+	PCSK9	ENSG00000169174	proprotein convertase subtilisin/kexin type 9 [Source:HGNC Symbol;Acc:HGNC:20001]	+	gene	Name match	0	0.000161068	0.00583315	-1.3186	364	490	362	208	166
PATJ	1	61742406	62178675	+	PATJ	ENSG00000132849	PATJ crumbs cell polarity complex component [Source:HGNC Symbol;Acc:HGNC:28881]	+	gene	Name match	0	0.00250679	0.0479068	1.61881	199	279	171	1008	466
TCTEX1D1	1	66752459	66779047	+	TCTEX1D1	ENSG00000152760	Tctex1 domain containing 1 [Source:HGNC Symbol;Acc:HGNC:26882]	+	gene	Name match	0	1.0071e-22	7.70307e-20	-4.40368	204	211	151	8	13
MIER1	1	66924895	66988619	+	MIER1	ENSG00000198160	MIER1 transcriptional regulator [Source:HGNC Symbol;Acc:HGNC:29657]	+	gene	Name match	0	0.00191937	0.0396267	0.701201	506	526	364	723	1063
ZRANB2	1	71063291	71081289	-	ZRANB2	ENSG00000132485	zinc finger RANBP2-type containing 2 [Source:HGNC Symbol;Acc:HGNC:13058]	-	gene	Name match	0	6.20555e-06	0.000376661	1.30392	659	791	430	1437	2191
AL591463.1	1	73787370	73915340	-	AL591463.1	ENSG00000285778	novel transcript	-	gene	Name match	0	0.000139107	0.00516626	-3.51829	144	122	124	2	27
ST6GALNAC5	1	76867480	77067546	+	ST6GALNAC5	ENSG00000117069	ST6 N-acetylgalactosaminide alpha-2,6- sialyltransferase 5 [Source:HGNC Symbol;Acc:HGNC:19342]	+	gene	Name match	0	0.000799791	0.0201253	1.81814	480	613	462	2877	1192
AC095030.1	1	77346046	77349585	-	AC095030.1	ENSG00000233099	novel transcript	-	gene	Name match	0	3.5486e-08	4.25832e-06	23.8577	0	0	0	606	0
MIGA1	1	77779624	77879539	+	MIGA1	ENSG00000180488	mitoguardin 1 [Source:HGNC Symbol;Acc:HGNC:24741]	+	gene	Name match	0	0.00157392	0.0337159	0.703306	286	300	231	498	537
DNAJB4	1	77979175	78017964	+	DNAJB4	ENSG00000162616	DnaJ heat shock protein family (Hsp40) member B4 [Source:HGNC Symbol;Acc:HGNC:14886]	+	gene	Name match	0	1.35867e-05	0.000742175	0.908151	291	283	228	538	640
SSX2IP	1	84643707	84690803	-	SSX2IP	ENSG00000117155	SSX family member 2 interacting protein [Source:HGNC Symbol;Acc:HGNC:16509]	-	gene	Name match	0	5.78327e-06	0.00035995	1.28416	407	436	297	801	1403
TMED5	1	93149742	93180516	-	TMED5	ENSG00000117500	transmembrane p24 trafficking protein 5 [Source:HGNC Symbol;Acc:HGNC:24251]	-	gene	Name match	0	0.00222054	0.0435797	0.747471	640	707	437	955	1391
CCDC18-AS1	1	93262186	93346025	-	CCDC18-AS1	ENSG00000223745	CCDC18 antisense RNA 1 [Source:HGNC Symbol;Acc:HGNC:52262]	-	gene	Name match	0	0.00205183	0.0416401	0.822108	211	250	151	361	483
TMEM56	1	95117355	95247225	+	TMEM56	ENSG00000152078	transmembrane protein 56 [Source:HGNC Symbol;Acc:HGNC:26477]	+	gene	Name match	0	0.00124271	0.0280896	0.729893	390	411	281	665	725
DPYD	1	97077743	97995000	-	DPYD	ENSG00000188641	dihydropyrimidine dehydrogenase [Source:HGNC Symbol;Acc:HGNC:3012]	-	gene	Name match	0	0.000311596	0.00974947	1.68536	80	114	76	401	254
CDC14A	1	100345001	100520277	+	CDC14A	ENSG00000079335	cell division cycle 14A [Source:HGNC Symbol;Acc:HGNC:1718]	+	gene	Name match	0	0.00101381	0.0241346	1.1488	99	100	57	200	239
VCAM1	1	100719742	100739045	+	VCAM1	ENSG00000162692	vascular cell adhesion molecule 1 [Source:HGNC Symbol;Acc:HGNC:12663]	+	gene	Name match	0	0.000505402	0.0140378	-1.51503	937	1064	726	207	567
NTNG1	1	107140007	107483458	+	NTNG1	ENSG00000162631	netrin G1 [Source:HGNC Symbol;Acc:HGNC:23319]	+	gene	Name match	0	2.86825e-09	4.58571e-07	2.51097	97	118	71	397	910
TAF13	1	109062486	109076002	-	TAF13	ENSG00000197780	TATA-box binding protein associated factor 13 [Source:HGNC Symbol;Acc:HGNC:11546]	-	gene	Name match	0	0.000366071	0.0110326	0.805118	344	429	331	640	883
C1orf194	1	109105951	109113857	-	C1orf194	ENSG00000179902	chromosome 1 open reading frame 194 [Source:HGNC Symbol;Acc:HGNC:32331]	-	gene	Name match	0	1.69092e-07	1.71845e-05	-1.55133	320	284	297	107	137
SLC6A17	1	110150494	110202202	+	SLC6A17	ENSG00000197106	solute carrier family 6 member 17 [Source:HGNC Symbol;Acc:HGNC:31399]	+	gene	Name match	0	0.000203965	0.00707401	3.77693	36	25	12	62	774
PIFO	1	111346600	111353013	+	PIFO	ENSG00000173947	primary cilia formation [Source:HGNC Symbol;Acc:HGNC:27009]	+	gene	Name match	0	5.26317e-07	4.60001e-05	-2.02762	1016	996	875	333	205
CAPZA1	1	112619805	112671616	+	CAPZA1	ENSG00000116489	capping actin protein of muscle Z-line subunit alpha 1 [Source:HGNC Symbol;Acc:HGNC:1488]	+	gene	Name match	0	0.000311438	0.00974947	0.984682	1755	1665	1306	2665	4806
SYT6	1	114089291	114153919	-	SYT6	ENSG00000134207	synaptotagmin 6 [Source:HGNC Symbol;Acc:HGNC:18638]	-	gene	Name match	0	3.24838e-07	2.97806e-05	1.64193	285	420	207	991	1202
TSPAN2	1	115048011	115089503	-	TSPAN2	ENSG00000134198	tetraspanin 2 [Source:HGNC Symbol;Acc:HGNC:20659]	-	gene	Name match	0	0.00054365	0.0148176	2.05646	157	181	134	1054	394
NGF	1	115285918	115338236	-	NGF	ENSG00000134259	nerve growth factor [Source:HGNC Symbol;Acc:HGNC:7808]	-	gene	Name match	0	0.00102452	0.0242883	3.22875	15	15	10	230	38
CASQ2	1	115700007	115768781	-	CASQ2	ENSG00000118729	calsequestrin 2 [Source:HGNC Symbol;Acc:HGNC:1513]	-	gene	Name match	0	0.000493557	0.0138555	5.46687	5	7	1	5	472
LINC00623	1	120913184	121009291	+	LINC00623	ENSG00000226067	long intergenic non-protein coding RNA 623 [Source:HGNC Symbol;Acc:HGNC:44252]	+	gene	Name match	0	0.000203348	0.00707133	2.21643	39	33	17	96	234
GJA5	1	147756199	147773362	-	GJA5	ENSG00000265107	gap junction protein alpha 5 [Source:HGNC Symbol;Acc:HGNC:4279]	-	gene	Name match	0	1.15371e-09	2.01669e-07	3.60193	9	12	7	92	179
HIST2H2BF	1	149782689	149812373	-	HIST2H2BF	ENSG00000203814	histone cluster 2 H2B family member f [Source:HGNC Symbol;Acc:HGNC:24700]	-	gene	Name match	0	0.00110001	0.0256148	2.41954	18	16	8	45	136
ECM1	1	150508062	150513789	+	ECM1	ENSG00000143369	extracellular matrix protein 1 [Source:HGNC Symbol;Acc:HGNC:3153]	+	gene	Name match	0	1.35172e-06	0.000101263	-2.4099	386	362	235	90	48
CTSK	1	150796208	150808260	-	CTSK	ENSG00000143387	cathepsin K [Source:HGNC Symbol;Acc:HGNC:2536]	-	gene	Name match	0	0.000510382	0.0141461	-1.23527	265	239	203	128	103
GABPB2	1	151070578	151125542	+	GABPB2	ENSG00000143458	GA binding protein transcription factor subunit beta 2 [Source:HGNC Symbol;Acc:HGNC:28441]	+	gene	Name match	0	4.99624e-07	4.42573e-05	2.25199	30	52	25	173	222
RFX5	1	151340640	151347357	-	RFX5	ENSG00000143390	regulatory factor X5 [Source:HGNC Symbol;Acc:HGNC:9986]	-	gene	Name match	0	0.00238439	0.0462417	0.577079	821	919	620	1251	1488
AC234582.1	1	155195004	155205495	+	AC234582.1	ENSG00000231064	novel transcript, antisense to THBS3	+	gene	Name match	0	0.000520831	0.0143749	0.937024	175	219	146	329	485
GPATCH4	1	156594487	156601496	-	GPATCH4	ENSG00000160818	G-patch domain containing 4 [Source:HGNC Symbol;Acc:HGNC:25982]	-	gene	Name match	0	1.88578e-05	0.000977176	1.34347	88	104	99	254	332
NTRK1	1	156815640	156881850	+	NTRK1	ENSG00000198400	neurotrophic receptor tyrosine kinase 1 [Source:HGNC Symbol;Acc:HGNC:8031]	+	gene	Name match	0	3.9434e-07	3.54096e-05	2.0158	47	35	30	154	202
PEAR1	1	156893698	156916434	+	PEAR1	ENSG00000187800	platelet endothelial aggregation receptor 1 [Source:HGNC Symbol;Acc:HGNC:33631]	+	gene	Name match	0	0.00178931	0.0375927	5.7233	1	1	1	110	2
ETV3	1	157121191	157138474	-	ETV3	ENSG00000117036	ETS variant 3 [Source:HGNC Symbol;Acc:HGNC:3492]	-	gene	Name match	0	0.0024604	0.0473655	0.970028	259	365	220	484	823
CADM3	1	159171609	159206500	+	CADM3	ENSG00000162706	cell adhesion molecule 3 [Source:HGNC Symbol;Acc:HGNC:17601]	+	gene	Name match	0	1.95347e-08	2.4864e-06	-1.49758	12787	11533	10946	3682	6355
CFAP45	1	159872364	159900165	-	CFAP45	ENSG00000213085	cilia and flagella associated protein 45 [Source:HGNC Symbol;Acc:HGNC:17229]	-	gene	Name match	0	4.93217e-12	1.26786e-09	-2.90573	140	156	111	15	28
CASQ1	1	160190575	160201886	+	CASQ1	ENSG00000143318	calsequestrin 1 [Source:HGNC Symbol;Acc:HGNC:1512]	+	gene	Name match	0	2.60035e-07	2.45256e-05	-2.36869	92	95	97	17	27
PEA15	1	160205337	160215376	+	PEA15	ENSG00000162734	proliferation and apoptosis adaptor protein 15 [Source:HGNC Symbol;Acc:HGNC:8822]	+	gene	Name match	0	0.000196697	0.00685823	-1.09115	38979	33262	34543	20741	18238
CFAP126	1	161364731	161367874	-	CFAP126	ENSG00000188931	cilia and flagella associated protein 126 [Source:HGNC Symbol;Acc:HGNC:32325]	-	gene	Name match	0	1.82602e-07	1.81357e-05	-3.08811	756	574	515	117	44
UHMK1	1	162497251	162529631	+	UHMK1	ENSG00000152332	U2AF homology motif kinase 1 [Source:HGNC Symbol;Acc:HGNC:19683]	+	gene	Name match	0	3.77586e-05	0.00178063	1.15782	565	787	439	1275	1847
RGS4	1	163068775	163076802	+	RGS4	ENSG00000117152	regulator of G protein signaling 4 [Source:HGNC Symbol;Acc:HGNC:10000]	+	gene	Name match	0	3.16406e-07	2.92118e-05	2.40392	194	187	183	639	1824
LMX1A	1	165201867	165356715	-	LMX1A	ENSG00000162761	LIM homeobox transcription factor 1 alpha [Source:HGNC Symbol;Acc:HGNC:6653]	-	gene	Name match	0	1.52344e-12	4.24943e-10	3.32595	18	23	17	246	200
TMCO1	1	165724293	165827755	-	TMCO1	ENSG00000143183	transmembrane and coiled-coil domains 1 [Source:HGNC Symbol;Acc:HGNC:18188]	-	gene	Name match	0	0.00261924	0.0497763	0.548621	1592	1554	1280	2412	2637
FAM78B	1	166057426	166166969	-	FAM78B	ENSG00000188859	family with sequence similarity 78 member B [Source:HGNC Symbol;Acc:HGNC:13495]	-	gene	Name match	0	1.51921e-06	0.000112525	2.37193	28	44	37	150	307
BLZF1	1	169367970	169396540	+	BLZF1	ENSG00000117475	basic leucine zipper nuclear factor 1 [Source:HGNC Symbol;Acc:HGNC:1065]	+	gene	Name match	0	1.26844e-05	0.000701655	0.973953	288	276	211	555	631
GORAB	1	170532129	170553446	+	GORAB	ENSG00000120370	golgin, RAB6 interacting [Source:HGNC Symbol;Acc:HGNC:25676]	+	gene	Name match	0	5.11104e-06	0.000322143	1.1633	178	166	122	357	460
SUCO	1	172532349	172611833	+	SUCO	ENSG00000094975	SUN domain containing ossification factor [Source:HGNC Symbol;Acc:HGNC:1240]	+	gene	Name match	0	0.000233942	0.00786404	0.882799	968	1204	699	1785	2331
AL139142.2	1	173596060	173669862	-	AL139142.2	ENSG00000285777	novel protein	-	gene	Name match	0	6.79782e-07	5.78697e-05	-1.78888	436	471	345	160	116
GAS5	1	173858559	173868882	-	GAS5	ENSG00000234741	growth arrest specific 5 [Source:HGNC Symbol;Acc:HGNC:16355]	-	gene	Name match	0	0.000490633	0.0138327	0.869396	1027	825	857	1724	2198
FAM163A	1	179743163	179816198	+	FAM163A	ENSG00000143340	family with sequence similarity 163 member A [Source:HGNC Symbol;Acc:HGNC:28274]	+	gene	Name match	0	2.3242e-06	0.000163818	5.87896	2	5	7	561	43
TOR1AIP2	1	179839967	179877803	-	TOR1AIP2	ENSG00000169905	torsin 1A interacting protein 2 [Source:HGNC Symbol;Acc:HGNC:24055]	-	gene	Name match	0	0.000101964	0.00400447	0.807383	679	873	591	1318	1608
IER5	1	181088712	181092899	+	IER5	ENSG00000162783	immediate early response 5 [Source:HGNC Symbol;Acc:HGNC:5393]	+	gene	Name match	0	3.66281e-05	0.00173355	-1.15471	2028	2261	1863	781	1438
COLGALT2	1	183929854	184037729	-	COLGALT2	ENSG00000198756	collagen beta(1-O)galactosyltransferase 2 [Source:HGNC Symbol;Acc:HGNC:16790]	-	gene	Name match	0	4.56917e-05	0.00205143	-1.40904	541	623	378	156	305
EDEM3	1	184690237	184754907	-	EDEM3	ENSG00000116406	ER degradation enhancing alpha-mannosidase like protein 3 [Source:HGNC Symbol;Acc:HGNC:16787]	-	gene	Name match	0	0.0026236	0.0497763	1.3449	207	367	164	496	981
TRMT1L	1	185118101	185157072	-	TRMT1L	ENSG00000121486	tRNA methyltransferase 1 like [Source:HGNC Symbol;Acc:HGNC:16782]	-	gene	Name match	0	0.00183158	0.0382967	1.44291	143	153	83	243	580
ODR4	1	186375838	186421378	+	ODR4	ENSG00000157181	odr-4 GPCR localization factor homolog [Source:HGNC Symbol;Acc:HGNC:24299]	+	gene	Name match	0	4.945e-06	0.000314296	0.964508	252	273	197	499	601
ERVMER61-1	1	187070700	187686628	+	ERVMER61-1	ENSG00000230426	endogenous retrovirus group MER61 member 1 [Source:HGNC Symbol;Acc:HGNC:27919]	+	gene	Name match	0	0.000310129	0.00974947	0.888174	330	324	255	655	648
RGS2	1	192809039	192812275	+	RGS2	ENSG00000116741	regulator of G protein signaling 2 [Source:HGNC Symbol;Acc:HGNC:9998]	+	gene	Name match	0	0.0010821	0.0252875	0.776941	720	602	478	1110	1295
NEK7	1	198156994	198322420	+	NEK7	ENSG00000151414	NIMA related kinase 7 [Source:HGNC Symbol;Acc:HGNC:13386]	+	gene	Name match	0	7.48074e-10	1.34346e-07	2.1511	134	192	116	809	688
NR5A2	1	200027614	200177420	+	NR5A2	ENSG00000116833	nuclear receptor subfamily 5 group A member 2 [Source:HGNC Symbol;Acc:HGNC:7984]	+	gene	Name match	0	0.000585817	0.0157378	8.2426	0	1	0	228	1
ZC3H11A	1	203795654	203854999	+	ZC3H11A	ENSG00000058673	zinc finger CCCH-type containing 11A [Source:HGNC Symbol;Acc:HGNC:29093]	+	gene	Name match	0	0.000496885	0.0139192	1.04926	1200	1608	810	2385	3435
RAB7B	1	205976740	206003461	-	RAB7B	ENSG00000276600	RAB7B, member RAS oncogene family [Source:HGNC Symbol;Acc:HGNC:30513]	-	gene	Name match	0	0.00235359	0.0459137	2.0123	15	11	16	75	57
CD46	1	207752057	207795513	+	CD46	ENSG00000117335	CD46 molecule [Source:HGNC Symbol;Acc:HGNC:6953]	+	gene	Name match	0	0.000335648	0.0103053	1.83855	376	660	225	1111	2422
MIR205HG	1	209428817	209432838	+	MIR205HG	ENSG00000230937	MIR205 host gene [Source:HGNC Symbol;Acc:HGNC:43562]	+	gene	Name match	0	0.00239529	0.0463844	7.67345	0	0	0	76	4
C1orf115	1	220690363	220699153	+	C1orf115	ENSG00000162817	chromosome 1 open reading frame 115 [Source:HGNC Symbol;Acc:HGNC:25873]	+	gene	Name match	0	0.00081912	0.0204936	-0.891152	451	546	363	286	279
SUSD4	1	223220819	223364178	-	SUSD4	ENSG00000143502	sushi domain containing 4 [Source:HGNC Symbol;Acc:HGNC:25470]	-	gene	Name match	0	1.37237e-08	1.90552e-06	2.18205	85	77	89	330	594
ACBD3	1	226144679	226186741	-	ACBD3	ENSG00000182827	acyl-CoA binding domain containing 3 [Source:HGNC Symbol;Acc:HGNC:15453]	-	gene	Name match	0	7.02316e-05	0.00295108	0.848696	526	628	409	1017	1167
STUM	1	226548764	226609230	+	STUM	ENSG00000203685	stum, mechanosensory transduction mediator homolog [Source:HGNC Symbol;Acc:HGNC:30491]	+	gene	Name match	0	0.000637503	0.0167886	-1.48186	457	662	422	128	317
ITPKB	1	226631690	226739323	-	ITPKB	ENSG00000143772	inositol-trisphosphate 3-kinase B [Source:HGNC Symbol;Acc:HGNC:6179]	-	gene	Name match	0	0.000530105	0.0146001	-1.69193	3821	4051	2877	1683	787
CDC42BPA	1	226989865	227318474	-	CDC42BPA	ENSG00000143776	CDC42 binding protein kinase alpha [Source:HGNC Symbol;Acc:HGNC:1737]	-	gene	Name match	0	0.00106479	0.0249813	1.16012	453	751	351	1250	1412
RHOU	1	228735479	228746664	+	RHOU	ENSG00000116574	ras homolog family member U [Source:HGNC Symbol;Acc:HGNC:17794]	+	gene	Name match	0	0.000449052	0.0129064	0.91654	954	1204	820	2246	2074
GREM2	1	240489573	240612155	-	GREM2	ENSG00000180875	gremlin 2, DAN family BMP antagonist [Source:HGNC Symbol;Acc:HGNC:17655]	-	gene	Name match	0	0.000265542	0.00872495	2.86288	70	94	58	164	1189
EFCAB2	1	244969705	245127164	+	EFCAB2	ENSG00000203666	EF-hand calcium binding domain 2 [Source:HGNC Symbol;Acc:HGNC:28166]	+	gene	Name match	0	4.26435e-05	0.0019616	0.854052	246	266	215	461	571
CNST	1	246566444	246668595	+	CNST	ENSG00000162852	consortin, connexin sorting protein [Source:HGNC Symbol;Acc:HGNC:26486]	+	gene	Name match	0	0.000211184	0.00728586	0.850353	459	505	385	753	1176
C2orf50	2	11133053	11146790	+	C2orf50	ENSG00000150873	chromosome 2 open reading frame 50 [Source:HGNC Symbol;Acc:HGNC:26324]	+	gene	Name match	0	6.81586e-10	1.24105e-07	-2.74539	126	114	89	20	18
KCNS3	2	17877847	18361616	+	KCNS3	ENSG00000170745	potassium voltage-gated channel modifier subfamily S member 3 [Source:HGNC Symbol;Acc:HGNC:6302]	+	gene	Name match	0	6.56326e-05	0.00277562	1.91677	28	36	17	98	140
DRC1	2	26401920	26456711	+	DRC1	ENSG00000157856	dynein regulatory complex subunit 1 [Source:HGNC Symbol;Acc:HGNC:24245]	+	gene	Name match	0	0.000314036	0.00979259	-1.84803	302	314	197	111	57
SLC5A6	2	27199587	27212958	-	SLC5A6	ENSG00000138074	solute carrier family 5 member 6 [Source:HGNC Symbol;Acc:HGNC:11041]	-	gene	Name match	0	0.00139806	0.0309082	0.862492	329	342	299	529	882
FNDC4	2	27491883	27495200	-	FNDC4	ENSG00000115226	fibronectin type III domain containing 4 [Source:HGNC Symbol;Acc:HGNC:20239]	-	gene	Name match	0	0.00017935	0.00632064	-1.33821	2422	1808	2533	1028	1101
PKDCC	2	42048021	42058517	+	PKDCC	ENSG00000162878	protein kinase domain containing, cytoplasmic [Source:HGNC Symbol;Acc:HGNC:25123]	+	gene	Name match	0	1.57055e-06	0.000115674	2.49934	148	217	122	1361	675
PRKCE	2	45651345	46187990	+	PRKCE	ENSG00000171132	protein kinase C epsilon [Source:HGNC Symbol;Acc:HGNC:9401]	+	gene	Name match	0	2.39987e-05	0.00120085	-1.18432	383	493	287	173	225
KCNK12	2	47516581	47570939	-	KCNK12	ENSG00000184261	potassium two pore domain channel subfamily K member 12 [Source:HGNC Symbol;Acc:HGNC:6274]	-	gene	Name match	0	4.13402e-11	9.50825e-09	-2.0395	262	308	261	62	99
OTX1	2	63050057	63057836	+	OTX1	ENSG00000115507	orthodenticle homeobox 1 [Source:HGNC Symbol;Acc:HGNC:8521]	+	gene	Name match	0	2.06481e-05	0.0010617	-1.9696	228	264	197	84	49
VAX2	2	70900576	70965373	+	VAX2	ENSG00000116035	ventral anterior homeobox 2 [Source:HGNC Symbol;Acc:HGNC:12661]	+	gene	Name match	0	1.95488e-07	1.89057e-05	-3.11003	252	225	239	14	55
MPHOSPH10	2	71130632	71150101	+	MPHOSPH10	ENSG00000124383	M-phase phosphoprotein 10 [Source:HGNC Symbol;Acc:HGNC:7213]	+	gene	Name match	0	0.00219501	0.0434347	0.906033	278	268	185	406	678
EMX1	2	72916260	72936071	+	EMX1	ENSG00000135638	empty spiracles homeobox 1 [Source:HGNC Symbol;Acc:HGNC:3340]	+	gene	Name match	0	7.00177e-17	3.27833e-14	-12.3677	802	794	861	0	0
HK2	2	74833981	74893359	+	HK2	ENSG00000159399	hexokinase 2 [Source:HGNC Symbol;Acc:HGNC:4923]	+	gene	Name match	0	0.0016757	0.035663	-0.952988	3482	5379	2780	1985	2682
TCF7L1	2	85133392	85310387	+	TCF7L1	ENSG00000152284	transcription factor 7 like 1 [Source:HGNC Symbol;Acc:HGNC:11640]	+	gene	Name match	0	0.000745177	0.0190806	-0.800159	1281	1285	1032	622	1023
EIF5B	2	99337371	99401326	+	EIF5B	ENSG00000158417	eukaryotic translation initiation factor 5B [Source:HGNC Symbol;Acc:HGNC:30793]	+	gene	Name match	0	0.0024808	0.0476183	0.674568	532	670	468	862	1238
C2orf40	2	106063246	106078155	+	C2orf40	ENSG00000119147	chromosome 2 open reading frame 40 [Source:HGNC Symbol;Acc:HGNC:24642]	+	gene	Name match	0	1.34554e-06	0.000101263	-4.25027	47	38	37	3	2
RANBP2	2	108719482	108785809	+	RANBP2	ENSG00000153201	RAN binding protein 2 [Source:HGNC Symbol;Acc:HGNC:9848]	+	gene	Name match	0	7.07103e-05	0.0029617	1.02222	679	855	497	1316	1910
FBLN7	2	112138385	112188218	+	FBLN7	ENSG00000144152	fibulin 7 [Source:HGNC Symbol;Acc:HGNC:26740]	+	gene	Name match	0	0.000130699	0.00494192	-1.14627	320	320	252	117	204
AC092645.1	2	112188364	112190635	+	AC092645.1	ENSG00000278962	TEC	+	gene	Name match	0	0.00119919	0.0274369	-1.76343	61	93	52	16	32
DBI	2	119366921	119372560	+	DBI	ENSG00000155368	diazepam binding inhibitor, acyl-CoA binding protein [Source:HGNC Symbol;Acc:HGNC:2690]	+	gene	Name match	0	0.000280545	0.00908015	-0.795557	3160	2819	2806	1840	2152
INHBB	2	120346136	120351803	+	INHBB	ENSG00000163083	inhibin subunit beta B [Source:HGNC Symbol;Acc:HGNC:6067]	+	gene	Name match	0	0.000108337	0.00422706	-1.74496	143	180	110	32	71
PROC	2	127418427	127429246	+	PROC	ENSG00000115718	protein C, inactivator of coagulation factors Va and VIIIa [Source:HGNC Symbol;Acc:HGNC:9451]	+	gene	Name match	0	0.00136771	0.0303396	3.83084	18	13	32	627	39
LYPD1	2	132644853	132671579	-	LYPD1	ENSG00000150551	LY6/PLAUR domain containing 1 [Source:HGNC Symbol;Acc:HGNC:28431]	-	gene	Name match	0	0.000896635	0.0219308	-1.49426	4317	3909	4028	2138	1165
TMEM163	2	134455759	134719000	-	TMEM163	ENSG00000152128	transmembrane protein 163 [Source:HGNC Symbol;Acc:HGNC:25380]	-	gene	Name match	0	2.54358e-06	0.000176436	-1.3454	902	1005	906	324	566
CXCR4	2	136114349	136118165	-	CXCR4	ENSG00000121966	C-X-C motif chemokine receptor 4 [Source:HGNC Symbol;Acc:HGNC:2561]	-	gene	Name match	0	6.28972e-14	2.01558e-11	-1.41655	11410	10781	10181	4260	5324
ERMN	2	157318625	157327713	-	ERMN	ENSG00000136541	ermin [Source:HGNC Symbol;Acc:HGNC:29208]	-	gene	Name match	0	0.000709176	0.01823	-2.90463	164	120	116	33	6
TBR1	2	161416297	161985282	+	TBR1	ENSG00000136535	T-box, brain 1 [Source:HGNC Symbol;Acc:HGNC:11590]	+	gene	Name match	0	8.24604e-28	1.20117e-24	-3.92572	669	1009	509	50	61
B3GALT1	2	167868948	167874041	+	B3GALT1	ENSG00000172318	beta-1,3-galactosyltransferase 1 [Source:HGNC Symbol;Acc:HGNC:916]	+	gene	Name match	0	0.00170943	0.0361463	-1.51732	702	864	498	147	436
LRP2	2	169127109	169362534	-	LRP2	ENSG00000081479	LDL receptor related protein 2 [Source:HGNC Symbol;Acc:HGNC:6694]	-	gene	Name match	0	7.30856e-11	1.57074e-08	-2.39135	5909	7906	4155	1470	1105
STRADB	2	201387858	201480846	+	STRADB	ENSG00000082146	STE20 related adaptor beta [Source:HGNC Symbol;Acc:HGNC:13205]	+	gene	Name match	0	5.26921e-05	0.0022874	-0.709405	755	803	615	466	575
SPAG16	2	213284379	214410501	+	SPAG16	ENSG00000144451	sperm associated antigen 16 [Source:HGNC Symbol;Acc:HGNC:23225]	+	gene	Name match	0	0.000241106	0.00806351	-1.24557	928	976	723	487	356
WNT10A	2	218880852	218899581	+	WNT10A	ENSG00000135925	Wnt family member 10A [Source:HGNC Symbol;Acc:HGNC:13829]	+	gene	Name match	0	2.59314e-07	2.45256e-05	-4.93082	488	445	273	26	2
DAW1	2	227871054	227924344	+	DAW1	ENSG00000123977	dynein assembly factor with WD repeats 1 [Source:HGNC Symbol;Acc:HGNC:26383]	+	gene	Name match	0	1.29615e-06	9.93718e-05	-3.66291	212	190	166	27	6
SPHKAP	2	227979955	228181687	-	SPHKAP	ENSG00000153820	SPHK1 interactor, AKAP domain containing [Source:HGNC Symbol;Acc:HGNC:30619]	-	gene	Name match	0	2.28017e-07	2.18198e-05	-3.77164	134	176	82	16	5
SLC16A14	2	230034982	230068993	-	SLC16A14	ENSG00000163053	solute carrier family 16 member 14 [Source:HGNC Symbol;Acc:HGNC:26417]	-	gene	Name match	0	2.53319e-05	0.00125321	-0.988849	598	698	506	283	435
ERFE	2	238158970	238168900	+	ERFE	ENSG00000178752	erythroferrone [Source:HGNC Symbol;Acc:HGNC:26727]	+	gene	Name match	0	8.37828e-24	6.86496e-21	-3.83844	345	318	362	26	31
TWIST2	2	238848032	238910534	+	TWIST2	ENSG00000233608	twist family bHLH transcription factor 2 [Source:HGNC Symbol;Acc:HGNC:20670]	+	gene	Name match	0	0.00122274	0.0277337	-3.50174	1737	1714	1255	279	13
GPC1	2	240435663	240468076	+	GPC1	ENSG00000063660	glypican 1 [Source:HGNC Symbol;Acc:HGNC:4449]	+	gene	Name match	0	9.44089e-05	0.00377348	-1.25163	4899	3962	4164	1545	2882
SNED1	2	240998618	241095568	+	SNED1	ENSG00000162804	sushi, nidogen and EGF like domains 1 [Source:HGNC Symbol;Acc:HGNC:24696]	+	gene	Name match	0	9.54751e-06	0.0005514	4.45132	11	13	4	364	65
LMCD1	3	8501807	8574668	+	LMCD1	ENSG00000071282	LIM and cysteine rich domains 1 [Source:HGNC Symbol;Acc:HGNC:6633]	+	gene	Name match	0	1.8008e-07	1.80217e-05	1.39982	162	149	123	364	543
THUMPD3	3	9362971	9386791	+	THUMPD3	ENSG00000134077	THUMP domain containing 3 [Source:HGNC Symbol;Acc:HGNC:24493]	+	gene	Name match	0	1.08192e-07	1.12571e-05	1.37101	258	274	214	765	727
FGD5	3	14810853	14934565	+	FGD5	ENSG00000154783	FYVE, RhoGEF and PH domain containing 5 [Source:HGNC Symbol;Acc:HGNC:19117]	+	gene	Name match	0	1.87609e-19	1.06937e-16	5.53977	5	6	5	327	242
SH3BP5-AS1	3	15254184	15264515	+	SH3BP5-AS1	ENSG00000224660	SH3BP5 antisense RNA 1 [Source:HGNC Symbol;Acc:HGNC:44501]	+	gene	Name match	0	0.000297698	0.00944894	2.21684	32	65	23	246	167
GALNT15	3	16174680	16231992	+	GALNT15	ENSG00000131386	polypeptide N- acetylgalactosaminyltransferase 15 [Source:HGNC Symbol;Acc:HGNC:21531]	+	gene	Name match	0	5.97535e-07	5.15374e-05	-2.70801	181	214	130	40	20
LRRC3B	3	26622806	26717537	+	LRRC3B	ENSG00000179796	leucine rich repeat containing 3B [Source:HGNC Symbol;Acc:HGNC:28105]	+	gene	Name match	0	0.000141543	0.00522774	-1.50064	813	1027	737	419	270
EOMES	3	27715949	27722711	-	EOMES	ENSG00000163508	eomesodermin [Source:HGNC Symbol;Acc:HGNC:3372]	-	gene	Name match	0	1.84252e-30	8.05181e-27	-4.12735	310	402	269	18	26
MYRIP	3	39808914	40260321	+	MYRIP	ENSG00000170011	myosin VIIA and Rab interacting protein [Source:HGNC Symbol;Acc:HGNC:19156]	+	gene	Name match	0	3.83792e-05	0.00179057	3.94399	12	10	1	158	99
GASK1A	3	42979267	43060211	+	GASK1A	ENSG00000144649	golgi associated kinase 1A [Source:HGNC Symbol;Acc:HGNC:24485]	+	gene	Name match	0	4.05207e-06	0.000259585	6.17042	2	1	1	179	28
LARS2	3	45388561	45554726	+	LARS2	ENSG00000011376	leucyl-tRNA synthetase 2, mitochondrial [Source:HGNC Symbol;Acc:HGNC:17095]	+	gene	Name match	0	0.0003268	0.0101138	-0.648119	872	866	719	535	700
GNAI2	3	50226292	50259362	+	GNAI2	ENSG00000114353	G protein subunit alpha i2 [Source:HGNC Symbol;Acc:HGNC:4385]	+	gene	Name match	0	0.000757905	0.01924	-0.7551	12318	10698	10368	7482	8019
MAPKAPK3	3	50611520	50649291	+	MAPKAPK3	ENSG00000114738	mitogen-activated protein kinase-activated protein kinase 3 [Source:HGNC Symbol;Acc:HGNC:6888]	+	gene	Name match	0	9.59928e-05	0.00382512	-1.38371	2392	1716	2353	962	1002
GNL3	3	52681156	52694497	+	GNL3	ENSG00000163938	G protein nucleolar 3 [Source:HGNC Symbol;Acc:HGNC:29931]	+	gene	Name match	0	0.000150662	0.00550189	0.796213	437	435	326	771	846
CHDH	3	53812335	53846419	-	CHDH	ENSG00000016391	choline dehydrogenase [Source:HGNC Symbol;Acc:HGNC:24288]	-	gene	Name match	0	0.00190741	0.0395041	-1.48739	112	144	70	48	40
C3orf14	3	62318973	62336213	+	C3orf14	ENSG00000114405	chromosome 3 open reading frame 14 [Source:HGNC Symbol;Acc:HGNC:25024]	+	gene	Name match	0	0.00018376	0.0064587	-1.52179	608	548	473	134	327
FEZF2	3	62369681	62374324	-	FEZF2	ENSG00000153266	FEZ family zinc finger 2 [Source:HGNC Symbol;Acc:HGNC:13506]	-	gene	Name match	0	6.61918e-24	5.78517e-21	-8.82406	583	642	499	0	3
PRICKLE2	3	64092236	64445476	-	PRICKLE2	ENSG00000163637	prickle planar cell polarity protein 2 [Source:HGNC Symbol;Acc:HGNC:20340]	-	gene	Name match	0	1.44614e-05	0.000783424	1.28239	524	747	420	1264	1963
TAFA4	3	68731766	68953297	-	TAFA4	ENSG00000163377	TAFA chemokine like family member 4 [Source:HGNC Symbol;Acc:HGNC:21591]	-	gene	Name match	0	3.56123e-10	6.96832e-08	3.86198	12	16	21	170	422
CNTN3	3	74262568	74521140	-	CNTN3	ENSG00000113805	contactin 3 [Source:HGNC Symbol;Acc:HGNC:2173]	-	gene	Name match	0	3.60348e-07	3.28066e-05	-2.19109	278	478	214	65	100
LINC00960	3	75672300	75742048	+	LINC00960	ENSG00000242516	long intergenic non-protein coding RNA 960 [Source:HGNC Symbol;Acc:HGNC:48710]	+	gene	Name match	0	6.66779e-09	9.82188e-07	-1.30288	354	385	290	144	183
VGLL3	3	86876388	86991149	-	VGLL3	ENSG00000206538	vestigial like family member 3 [Source:HGNC Symbol;Acc:HGNC:24327]	-	gene	Name match	0	0.000178935	0.00632064	-1.38678	858	1294	668	296	555
CHMP2B	3	87227271	87255556	+	CHMP2B	ENSG00000083937	charged multivesicular body protein 2B [Source:HGNC Symbol;Acc:HGNC:24537]	+	gene	Name match	0	2.46603e-06	0.000172886	-0.910203	955	1015	762	472	674
EPHA3	3	89107621	89482134	+	EPHA3	ENSG00000044524	EPH receptor A3 [Source:HGNC Symbol;Acc:HGNC:3387]	+	gene	Name match	0	1.84211e-24	1.725e-21	2.49444	770	926	540	4645	5055
DCBLD2	3	98795941	98901695	-	DCBLD2	ENSG00000057019	discoidin, CUB and LCCL domain containing 2 [Source:HGNC Symbol;Acc:HGNC:24627]	-	gene	Name match	0	0.000611413	0.0162919	1.27852	574	1007	508	1480	2500
AC117402.1	3	110888384	110893476	-	AC117402.1	ENSG00000206532	novel transcript	-	gene	Name match	0	0.000453566	0.0129559	4.45989	65	77	43	43	3440
NECTIN3-AS1	3	110893708	111071553	-	NECTIN3-AS1	ENSG00000242242	NECTIN3 antisense RNA 1 [Source:HGNC Symbol;Acc:HGNC:40813]	-	gene	Name match	0	0.000908342	0.0221524	3.9552	16	19	10	20	573
ABHD10	3	111979010	111993368	+	ABHD10	ENSG00000144827	abhydrolase domain containing 10 [Source:HGNC Symbol;Acc:HGNC:25656]	+	gene	Name match	0	0.00092341	0.022444	-0.749275	2066	1833	1664	1053	1580
TMPRSS7	3	112034843	112081269	+	TMPRSS7	ENSG00000176040	transmembrane serine protease 7 [Source:HGNC Symbol;Acc:HGNC:30846]	+	gene	Name match	0	5.40156e-11	1.22094e-08	-2.02914	493	414	329	120	114
POGLUT1	3	119468963	119494708	+	POGLUT1	ENSG00000163389	protein O-glucosyltransferase 1 [Source:HGNC Symbol;Acc:HGNC:22954]	+	gene	Name match	0	0.000415542	0.0122697	0.919326	262	293	194	544	548
GOLGB1	3	121663199	121749767	-	GOLGB1	ENSG00000173230	golgin B1 [Source:HGNC Symbol;Acc:HGNC:4429]	-	gene	Name match	0	0.00125422	0.0282523	1.04321	793	1068	520	1847	1893
FAM162A	3	122384176	122412334	+	FAM162A	ENSG00000114023	family with sequence similarity 162 member A [Source:HGNC Symbol;Acc:HGNC:17865]	+	gene	Name match	0	0.00250026	0.0478517	-0.687064	1844	1638	1661	1114	1419
DTX3L	3	122564338	122575203	+	DTX3L	ENSG00000163840	deltex E3 ubiquitin ligase 3L [Source:HGNC Symbol;Acc:HGNC:30323]	+	gene	Name match	0	0.00148143	0.0323122	-2.21381	86	108	64	30	11
ITGB5	3	124761948	124901418	-	ITGB5	ENSG00000082781	integrin subunit beta 5 [Source:HGNC Symbol;Acc:HGNC:6160]	-	gene	Name match	0	1.00326e-07	1.0607e-05	-1.92431	2794	2836	2450	970	653
GATA2	3	128479427	128493185	-	GATA2	ENSG00000179348	GATA binding protein 2 [Source:HGNC Symbol;Acc:HGNC:4171]	-	gene	Name match	0	0.000130805	0.00494192	4.88166	3	9	10	444	27
EFCC1	3	129001629	129040742	+	EFCC1	ENSG00000114654	EF-hand and coiled-coil domain containing 1 [Source:HGNC Symbol;Acc:HGNC:25692]	+	gene	Name match	0	0.000116627	0.00451028	-1.53745	2011	1858	1601	884	544
TRH	3	129974688	129977935	+	TRH	ENSG00000170893	thyrotropin releasing hormone [Source:HGNC Symbol;Acc:HGNC:12298]	+	gene	Name match	0	2.73358e-05	0.00133224	-1.58242	536	423	441	125	254
TMEM108	3	133038391	133397792	+	TMEM108	ENSG00000144868	transmembrane protein 108 [Source:HGNC Symbol;Acc:HGNC:28451]	+	gene	Name match	0	0.000704396	0.0181712	-1.03391	879	954	645	507	416
AGTR1	3	148697784	148743008	+	AGTR1	ENSG00000144891	angiotensin II receptor type 1 [Source:HGNC Symbol;Acc:HGNC:336]	+	gene	Name match	0	0.000286126	0.0091939	-1.59622	77	90	55	26	31
GYG1	3	148991341	149027668	+	GYG1	ENSG00000163754	glycogenin 1 [Source:HGNC Symbol;Acc:HGNC:4699]	+	gene	Name match	0	1.67116e-08	2.17296e-06	-1.61137	1669	1405	1643	549	681
CP	3	149162410	149221829	-	CP	ENSG00000047457	ceruloplasmin [Source:HGNC Symbol;Acc:HGNC:2295]	-	gene	Name match	0	3.01989e-09	4.76997e-07	-2.89164	1141	1311	846	222	108
RAP2B	3	153162270	153170620	+	RAP2B	ENSG00000181467	RAP2B, member of RAS oncogene family [Source:HGNC Symbol;Acc:HGNC:9862]	+	gene	Name match	0	0.00064587	0.0169687	-0.849183	685	962	640	431	563
VEPH1	3	157259742	157533619	-	VEPH1	ENSG00000197415	ventricular zone expressed PH domain containing 1 [Source:HGNC Symbol;Acc:HGNC:25735]	-	gene	Name match	0	0.000173075	0.00614911	-1.02347	576	456	381	241	304
MLF1	3	158571163	158607252	+	MLF1	ENSG00000178053	myeloid leukemia factor 1 [Source:HGNC Symbol;Acc:HGNC:7125]	+	gene	Name match	0	0.000841349	0.0208903	-0.792848	1408	1153	1100	774	885
WDR49	3	167478684	167653983	-	WDR49	ENSG00000174776	WD repeat domain 49 [Source:HGNC Symbol;Acc:HGNC:26587]	-	gene	Name match	0	0.000655854	0.017128	-1.63	405	365	289	167	90
SKIL	3	170357678	170396835	+	SKIL	ENSG00000136603	SKI like proto-oncogene [Source:HGNC Symbol;Acc:HGNC:10897]	+	gene	Name match	0	2.70284e-05	0.00132217	1.58339	350	391	205	1193	942
TTC14	3	180602163	180617828	+	TTC14	ENSG00000163728	tetratricopeptide repeat domain 14 [Source:HGNC Symbol;Acc:HGNC:24697]	+	gene	Name match	0	0.00237522	0.0462004	0.96354	388	553	274	834	989
DVL3	3	184155377	184173614	+	DVL3	ENSG00000161202	dishevelled segment polarity protein 3 [Source:HGNC Symbol;Acc:HGNC:3087]	+	gene	Name match	0	2.3922e-05	0.00120085	-0.665698	3801	3807	3266	2398	2999
MASP1	3	187217285	187292022	-	MASP1	ENSG00000127241	mannan binding lectin serine peptidase 1 [Source:HGNC Symbol;Acc:HGNC:6901]	-	gene	Name match	0	1.0481e-15	4.1638e-13	-3.97725	6315	5954	5024	205	701
SST	3	187668912	187670394	-	SST	ENSG00000157005	somatostatin [Source:HGNC Symbol;Acc:HGNC:11329]	-	gene	Name match	0	4.58837e-19	2.5064e-16	-5.51437	16999	14367	12433	537	167
FAM43A	3	194686544	194689037	+	FAM43A	ENSG00000185112	family with sequence similarity 43 member A [Source:HGNC Symbol;Acc:HGNC:26888]	+	gene	Name match	0	0.00152855	0.0330137	1.36002	96	83	60	267	199
MSX1	4	4859665	4863936	+	MSX1	ENSG00000163132	msh homeobox 1 [Source:HGNC Symbol;Acc:HGNC:7391]	+	gene	Name match	0	0.000314468	0.00979259	3.33847	149	149	99	2561	278
STK32B	4	5051480	5500994	+	STK32B	ENSG00000152953	serine/threonine kinase 32B [Source:HGNC Symbol;Acc:HGNC:14217]	+	gene	Name match	0	0.00121406	0.0275847	-0.612511	576	619	466	369	484
C4orf19	4	37453925	37623495	+	C4orf19	ENSG00000154274	chromosome 4 open reading frame 19 [Source:HGNC Symbol;Acc:HGNC:25618]	+	gene	Name match	0	9.87013e-06	0.000567532	-1.22868	267	317	224	133	134
TBC1D1	4	37891084	38139175	+	TBC1D1	ENSG00000065882	TBC1 domain family member 1 [Source:HGNC Symbol;Acc:HGNC:11578]	+	gene	Name match	0	0.000539952	0.0148091	-0.616846	1434	1645	1188	925	1262
ATP10D	4	47485288	47593486	+	ATP10D	ENSG00000145246	ATPase phospholipid transporting 10D (putative) [Source:HGNC Symbol;Acc:HGNC:13549]	+	gene	Name match	0	5.87561e-06	0.00035995	1.56447	261	422	224	1038	1012
KDR	4	55078481	55125595	-	KDR	ENSG00000128052	kinase insert domain receptor [Source:HGNC Symbol;Acc:HGNC:6307]	-	gene	Name match	0	0.000211935	0.00729256	4.06359	12	10	6	297	33
NMU	4	55595229	55636698	-	NMU	ENSG00000109255	neuromedin U [Source:HGNC Symbol;Acc:HGNC:7859]	-	gene	Name match	0	0.000440787	0.0127005	1.42516	34	36	30	99	111
AMBN	4	70592256	70607288	+	AMBN	ENSG00000178522	ameloblastin [Source:HGNC Symbol;Acc:HGNC:452]	+	gene	Name match	0	1.85303e-05	0.000964017	-4.78284	46	47	53	4	0
PRDM8	4	80183879	80204329	+	PRDM8	ENSG00000152784	PR/SET domain 8 [Source:HGNC Symbol;Acc:HGNC:13993]	+	gene	Name match	0	2.69964e-06	0.0001853	-3.74958	1452	1840	1166	27	252
NKX6-1	4	84491987	84498450	-	NKX6-1	ENSG00000163623	NK6 homeobox 1 [Source:HGNC Symbol;Acc:HGNC:7839]	-	gene	Name match	0	0.00121393	0.0275847	2.69869	39	48	42	507	103
STPG2-AS1	4	97366681	97491899	+	STPG2-AS1	ENSG00000251620	STPG2 antisense RNA 1 [Source:HGNC Symbol;Acc:HGNC:41209]	+	gene	Name match	0	0.00229149	0.044838	4.55748	12	13	6	496	5
TSPAN5	4	98470367	98658611	-	TSPAN5	ENSG00000168785	tetraspanin 5 [Source:HGNC Symbol;Acc:HGNC:17753]	-	gene	Name match	0	4.12876e-08	4.7901e-06	-0.911023	3033	3367	2628	1766	1981
DKK2	4	106921802	107283806	-	DKK2	ENSG00000155011	dickkopf WNT signaling pathway inhibitor 2 [Source:HGNC Symbol;Acc:HGNC:2892]	-	gene	Name match	0	0.000711324	0.0182494	4.63749	40	62	38	2397	26
PCDH10	4	133149294	133208606	+	PCDH10	ENSG00000138650	protocadherin 10 [Source:HGNC Symbol;Acc:HGNC:13404]	+	gene	Name match	0	1.11793e-05	0.000629013	-1.02774	1408	1751	1164	813	823
GAB1	4	143336762	143474568	+	GAB1	ENSG00000109458	GRB2 associated binding protein 1 [Source:HGNC Symbol;Acc:HGNC:4066]	+	gene	Name match	0	4.36675e-08	5.02176e-06	-1.61436	1048	1448	832	329	525
DCLK2	4	150078445	150257438	+	DCLK2	ENSG00000170390	doublecortin like kinase 2 [Source:HGNC Symbol;Acc:HGNC:19002]	+	gene	Name match	0	0.00130089	0.0290045	-1.82336	3620	4510	3281	515	2159
MAB21L2	4	150581922	150584693	+	MAB21L2	ENSG00000181541	mab-21 like 2 [Source:HGNC Symbol;Acc:HGNC:6758]	+	gene	Name match	0	0.00226108	0.044309	1.18818	172	189	138	508	355
GUCY1A1	4	155666711	155732349	+	GUCY1A1	ENSG00000164116	guanylate cyclase 1 soluble subunit alpha 1 [Source:HGNC Symbol;Acc:HGNC:4685]	+	gene	Name match	0	2.11246e-06	0.000151335	-2.30277	206	259	147	58	35
C4orf45	4	158893134	159038760	-	C4orf45	ENSG00000164123	chromosome 4 open reading frame 45 [Source:HGNC Symbol;Acc:HGNC:26342]	-	gene	Name match	0	0.000253153	0.00840211	-3.6584	126	122	95	1	22
AC093849.2	4	173509633	173511764	+	AC093849.2	ENSG00000286039	novel transcript	+	gene	Name match	0	0.000263894	0.00869258	-2.75087	68	47	49	4	16
TENM3-AS1	4	181874438	182145249	-	TENM3-AS1	ENSG00000177822	TENM3 antisense RNA 1 [Source:HGNC Symbol;Acc:HGNC:28076]	-	gene	Name match	0	7.26144e-05	0.00302214	-1.0073	371	497	359	210	269
PDLIM3	4	185500660	185535612	-	PDLIM3	ENSG00000154553	PDZ and LIM domain 3 [Source:HGNC Symbol;Acc:HGNC:20767]	-	gene	Name match	0	4.71221e-05	0.00208706	-1.67255	805	912	606	167	421
FBXL7	5	15500180	15939795	+	FBXL7	ENSG00000183580	F-box and leucine rich repeat protein 7 [Source:HGNC Symbol;Acc:HGNC:13604]	+	gene	Name match	0	0.000269688	0.00881698	-0.910717	1325	1798	1059	745	988
CDH6	5	31193686	31329146	+	CDH6	ENSG00000113361	cadherin 6 [Source:HGNC Symbol;Acc:HGNC:1765]	+	gene	Name match	0	5.37729e-05	0.00232661	3.53301	225	331	179	5305	700
RAI14	5	34656328	34832612	+	RAI14	ENSG00000039560	retinoic acid induced 14 [Source:HGNC Symbol;Acc:HGNC:14873]	+	gene	Name match	0	0.000246971	0.00821775	0.902008	866	1011	583	1637	1913
DNAJC21	5	34929559	34958964	+	DNAJC21	ENSG00000168724	DnaJ heat shock protein family (Hsp40) member C21 [Source:HGNC Symbol;Acc:HGNC:27030]	+	gene	Name match	0	0.0021013	0.0420581	1.07957	206	240	130	489	436
SLC1A3	5	36606355	36688334	+	SLC1A3	ENSG00000079215	solute carrier family 1 member 3 [Source:HGNC Symbol;Acc:HGNC:10941]	+	gene	Name match	0	1.26813e-06	9.83736e-05	-1.26764	8200	10264	5959	3899	3869
CARTPT	5	71719275	71721048	+	CARTPT	ENSG00000164326	CART prepropeptide [Source:HGNC Symbol;Acc:HGNC:24323]	+	gene	Name match	0	1.33481e-05	0.000732189	8.86366	11	15	1	8237	55
ZFYVE16	5	80408013	80483379	+	ZFYVE16	ENSG00000039319	zinc finger FYVE-type containing 16 [Source:HGNC Symbol;Acc:HGNC:20756]	+	gene	Name match	0	1.84661e-05	0.000964017	1.11257	372	448	255	805	996
LINC01338	5	82848260	82859958	-	LINC01338	ENSG00000281327	long intergenic non-protein coding RNA 1338 [Source:HGNC Symbol;Acc:HGNC:50547]	-	gene	Name match	0	3.03965e-06	0.000204185	-1.96983	341	269	277	57	127
AC008525.1	5	88691757	88695041	-	AC008525.1	ENSG00000250377	novel transcript	-	gene	Name match	0	5.2608e-15	1.97055e-12	-6.76329	519	482	533	0	12
FAM81B	5	95391344	95450454	+	FAM81B	ENSG00000153347	family with sequence similarity 81 member B [Source:HGNC Symbol;Acc:HGNC:26335]	+	gene	Name match	0	1.94785e-07	1.89057e-05	-3.45587	186	165	109	23	8
RIOK2	5	97160867	97183247	-	RIOK2	ENSG00000058729	RIO kinase 2 [Source:HGNC Symbol;Acc:HGNC:18999]	-	gene	Name match	0	0.000155042	0.00563046	0.785574	299	313	243	539	611
SPOCK1	5	136975298	137598379	-	SPOCK1	ENSG00000152377	SPARC (osteonectin), cwcv and kazal like domains proteoglycan 1 [Source:HGNC Symbol;Acc:HGNC:11251]	-	gene	Name match	0	0.000330948	0.0101848	1.26028	523	686	353	1040	1908
PCDHB14	5	141222932	141249365	+	PCDHB14	ENSG00000120327	protocadherin beta 14 [Source:HGNC Symbol;Acc:HGNC:8685]	+	gene	Name match	0	1.49212e-05	0.000801711	-1.97791	484	579	321	164	98
NDFIP1	5	142108779	142154440	+	NDFIP1	ENSG00000131507	Nedd4 family interacting protein 1 [Source:HGNC Symbol;Acc:HGNC:17592]	+	gene	Name match	0	3.82162e-05	0.00178934	-0.787513	7084	7440	5762	4508	4607
JAKMIP2-AS1	5	147559994	147662009	+	JAKMIP2-AS1	ENSG00000280780	JAKMIP2 antisense RNA 1 [Source:HGNC Symbol;Acc:HGNC:27203]	+	gene	Name match	0	9.62931e-13	2.80534e-10	-3.48745	134	149	135	9	21
NDST1	5	150485818	150558211	+	NDST1	ENSG00000070614	N-deacetylase and N-sulfotransferase 1 [Source:HGNC Symbol;Acc:HGNC:7680]	+	gene	Name match	0	0.00110362	0.0256534	-0.516768	3450	4001	2915	2486	3194
TNIP1	5	151029945	151093577	-	TNIP1	ENSG00000145901	TNFAIP3 interacting protein 1 [Source:HGNC Symbol;Acc:HGNC:16903]	-	gene	Name match	0	7.11629e-13	2.12033e-10	-1.49015	2395	2285	2209	877	1060
CCDC69	5	151181052	151224093	-	CCDC69	ENSG00000198624	coiled-coil domain containing 69 [Source:HGNC Symbol;Acc:HGNC:24487]	-	gene	Name match	0	0.000382434	0.0114208	3.05055	12	18	10	187	53
AC008676.3	5	157341596	157575775	-	AC008676.3	ENSG00000285868	Novel protein	-	gene	Name match	0	0.00126987	0.0285208	0.91335	485	649	362	889	1314
SNCB	5	176620082	176630556	-	SNCB	ENSG00000074317	synuclein beta [Source:HGNC Symbol;Acc:HGNC:11140]	-	gene	Name match	0	0.00206971	0.0418671	-2.7326	587	451	585	17	195
NSD1	5	177133025	177300215	+	NSD1	ENSG00000165671	nuclear receptor binding SET domain protein 1 [Source:HGNC Symbol;Acc:HGNC:14234]	+	gene	Name match	0	1.40158e-17	7.06718e-15	3.54511	120	181	79	1197	2290
FOXC1	6	1609915	1613897	+	FOXC1	ENSG00000054598	forkhead box C1 [Source:HGNC Symbol;Acc:HGNC:3800]	+	gene	Name match	0	0.00170036	0.0360124	3.48921	24	43	23	662	45
DSP	6	7541617	7586714	+	DSP	ENSG00000096696	desmoplakin [Source:HGNC Symbol;Acc:HGNC:3052]	+	gene	Name match	0	5.82853e-06	0.00035995	5.40405	7	15	7	809	45
BMP6	6	7726099	7881728	+	BMP6	ENSG00000153162	bone morphogenetic protein 6 [Source:HGNC Symbol;Acc:HGNC:1073]	+	gene	Name match	0	0.00120814	0.0275455	4.41439	7	8	9	356	10
TFAP2A	6	10393186	10419659	-	TFAP2A	ENSG00000137203	transcription factor AP-2 alpha [Source:HGNC Symbol;Acc:HGNC:11742]	-	gene	Name match	0	4.38159e-12	1.14885e-09	-1.27252	1044	1207	863	440	570
HIST1H2AC	6	26124145	26139116	+	HIST1H2AC	ENSG00000180573	histone cluster 1 H2A family member c [Source:HGNC Symbol;Acc:HGNC:4733]	+	gene	Name match	0	3.1535e-29	6.89039e-26	2.92573	151	176	124	1342	1302
HIST1H2BD	6	26158146	26171349	+	HIST1H2BD	ENSG00000158373	histone cluster 1 H2B family member d [Source:HGNC Symbol;Acc:HGNC:4747]	+	gene	Name match	0	2.94422e-08	3.57395e-06	1.39577	207	176	149	496	601
HIST1H2BG	6	26215159	26216692	-	HIST1H2BG	ENSG00000273802	histone cluster 1 H2B family member g [Source:HGNC Symbol;Acc:HGNC:4746]	-	gene	Name match	0	0.00128897	0.0288369	1.499	45	48	39	96	205
HIST1H3E	6	26224199	26227473	+	HIST1H3E	ENSG00000274750	histone cluster 1 H3 family member e [Source:HGNC Symbol;Acc:HGNC:4769]	+	gene	Name match	0	0.000278747	0.00904549	1.67434	45	44	22	129	143
HIST1H2BK	6	27146418	27146798	-	HIST1H2BK	ENSG00000197903	histone cluster 1 H2B family member k [Source:HGNC Symbol;Acc:HGNC:13954]	-	gene	Name match	0	0.000416969	0.0122842	2.46554	43	21	30	269	123
MDGA1	6	37630679	37699306	-	MDGA1	ENSG00000112139	MAM domain containing glycosylphosphatidylinositol anchor 1 [Source:HGNC Symbol;Acc:HGNC:19267]	-	gene	Name match	0	0.000184334	0.00646153	-0.959797	1209	1485	1023	762	708
GLP1R	6	39048781	39091303	+	GLP1R	ENSG00000112164	glucagon like peptide 1 receptor [Source:HGNC Symbol;Acc:HGNC:4324]	+	gene	Name match	0	0.000394702	0.0117603	3.96324	16	26	15	583	41
MLIP	6	53929982	54266280	+	MLIP	ENSG00000146147	muscular LMNA interacting protein [Source:HGNC Symbol;Acc:HGNC:21355]	+	gene	Name match	0	0.00221283	0.0434976	-2.43327	828	787	626	254	45
B3GAT2	6	70856679	70957038	-	B3GAT2	ENSG00000112309	beta-1,3-glucuronyltransferase 2 [Source:HGNC Symbol;Acc:HGNC:922]	-	gene	Name match	0	2.08299e-11	4.9651e-09	-2.23895	374	583	351	104	110
EPHA7	6	93240020	93419559	-	EPHA7	ENSG00000135333	EPH receptor A7 [Source:HGNC Symbol;Acc:HGNC:3390]	-	gene	Name match	0	0.00249642	0.0478481	1.06203	1145	1463	825	3067	2340
FYN	6	111660332	111873452	-	FYN	ENSG00000010810	FYN proto-oncogene, Src family tyrosine kinase [Source:HGNC Symbol;Acc:HGNC:4037]	-	gene	Name match	0	0.0010098	0.0241139	-0.788228	5475	6726	4764	3898	3670
RSPH4A	6	116616479	116632985	+	RSPH4A	ENSG00000111834	radial spoke head component 4A [Source:HGNC Symbol;Acc:HGNC:21558]	+	gene	Name match	0	0.0015458	0.0332766	-0.994213	363	333	224	180	175
SLC35F1	6	117907264	118317676	+	SLC35F1	ENSG00000196376	solute carrier family 35 member F1 [Source:HGNC Symbol;Acc:HGNC:21483]	+	gene	Name match	0	0.000367038	0.0110364	-0.849815	7809	6682	6915	4437	4915
Z99496.2	6	118565660	118576840	+	Z99496.2	ENSG00000286339	novel transcript, antisense to CEP85L	+	gene	Name match	0	0.00174864	0.0367973	4.05201	11	12	5	11	381
FABP7	6	122779716	122784074	+	FABP7	ENSG00000164434	fatty acid binding protein 7 [Source:HGNC Symbol;Acc:HGNC:3562]	+	gene	Name match	0	0.000281201	0.00908015	-1.91343	5077	4295	4289	654	2366
ECHDC1	6	127288712	127343609	-	ECHDC1	ENSG00000093144	ethylmalonyl-CoA decarboxylase 1 [Source:HGNC Symbol;Acc:HGNC:21489]	-	gene	Name match	0	0.000134583	0.00502672	0.787892	524	489	440	848	1136
TMEM200A	6	130365734	130443063	+	TMEM200A	ENSG00000164484	transmembrane protein 200A [Source:HGNC Symbol;Acc:HGNC:21075]	+	gene	Name match	0	8.78801e-05	0.0035669	1.11328	144	198	157	381	468
MAP7	6	136342281	136550819	-	MAP7	ENSG00000135525	microtubule associated protein 7 [Source:HGNC Symbol;Acc:HGNC:6869]	-	gene	Name match	0	1.16001e-05	0.000649901	1.69762	177	239	125	740	584
OLIG3	6	137492202	137494250	-	OLIG3	ENSG00000177468	oligodendrocyte transcription factor 3 [Source:HGNC Symbol;Acc:HGNC:18003]	-	gene	Name match	0	6.84931e-05	0.00288728	1.39178	116	129	121	401	344
LINC02539	6	137730170	137792835	-	LINC02539	ENSG00000234956	long intergenic non-protein coding RNA 2539 [Source:HGNC Symbol;Acc:HGNC:53572]	-	gene	Name match	0	1.98132e-09	3.28799e-07	25.9655	0	0	0	3100	0
FUCA2	6	143494811	143511690	-	FUCA2	ENSG00000001036	alpha-L-fucosidase 2 [Source:HGNC Symbol;Acc:HGNC:4008]	-	gene	Name match	0	3.86409e-06	0.000250783	1.18929	433	515	379	1208	1126
PLEKHG1	6	150599883	150843665	+	PLEKHG1	ENSG00000120278	pleckstrin homology and RhoGEF domain containing G1 [Source:HGNC Symbol;Acc:HGNC:20884]	+	gene	Name match	0	0.0023418	0.0457542	-0.7975	1312	1770	1075	746	1133
AKAP12	6	151239967	151358559	+	AKAP12	ENSG00000131016	A-kinase anchoring protein 12 [Source:HGNC Symbol;Acc:HGNC:370]	+	gene	Name match	0	0.000427114	0.0124595	1.01366	1208	1769	929	2710	3388
EZR	6	158765741	158819368	-	EZR	ENSG00000092820	ezrin [Source:HGNC Symbol;Acc:HGNC:12691]	-	gene	Name match	0	2.33388e-14	8.2695e-12	-1.62024	6647	6707	5442	1879	2984
SLC22A3	6	160348378	160452577	+	SLC22A3	ENSG00000146477	solute carrier family 22 member 3 [Source:HGNC Symbol;Acc:HGNC:10967]	+	gene	Name match	0	0.00186232	0.0388774	3.96514	13	30	15	608	21
THBS2	6	169215780	169254044	-	THBS2	ENSG00000186340	thrombospondin 2 [Source:HGNC Symbol;Acc:HGNC:11786]	-	gene	Name match	0	0.000427672	0.0124595	-1.28037	1292	2003	922	520	833
SNX8	7	2251770	2354318	-	SNX8	ENSG00000106266	sorting nexin 8 [Source:HGNC Symbol;Acc:HGNC:14972]	-	gene	Name match	0	0.000796345	0.0200771	-0.928079	738	685	704	440	436
IQCE	7	2558972	2614733	+	IQCE	ENSG00000106012	IQ motif containing E [Source:HGNC Symbol;Acc:HGNC:29171]	+	gene	Name match	0	0.000578676	0.0156008	-0.838218	1796	2159	1515	1214	1142
SDK1	7	3301252	4269000	+	SDK1	ENSG00000146555	sidekick cell adhesion molecule 1 [Source:HGNC Symbol;Acc:HGNC:19307]	+	gene	Name match	0	0.000372234	0.0111415	-1.04385	2363	3100	1700	1352	1299
AC005532.1	7	7255154	7278071	+	AC005532.1	ENSG00000230825	novel transcript	+	gene	Name match	0	5.78438e-08	6.48147e-06	-3.37447	136	138	118	6	25
TWISTNB	7	19695461	19709037	-	TWISTNB	ENSG00000105849	TWIST neighbor [Source:HGNC Symbol;Acc:HGNC:18027]	-	gene	Name match	0	0.00137131	0.030368	0.928943	125	166	128	296	327
GPNMB	7	23235967	23275108	+	GPNMB	ENSG00000136235	glycoprotein nmb [Source:HGNC Symbol;Acc:HGNC:4462]	+	gene	Name match	0	4.74228e-05	0.00209331	2.16165	90	130	54	564	341
HOTAIRM1	7	27095647	27100265	+	HOTAIRM1	ENSG00000233429	HOXA transcript antisense RNA, myeloid- specific 1 [Source:HGNC Symbol;Acc:HGNC:37117]	+	gene	Name match	0	1.28115e-10	2.62437e-08	2.96369	35	41	19	208	375
MTURN	7	30134986	30162762	+	MTURN	ENSG00000180354	maturin, neural progenitor differentiation regulator homolog [Source:HGNC Symbol;Acc:HGNC:25457]	+	gene	Name match	0	0.000826732	0.0206447	-0.589005	3329	3973	2936	2485	2821
ADCYAP1R1	7	31052461	31111479	+	ADCYAP1R1	ENSG00000078549	ADCYAP receptor type I [Source:HGNC Symbol;Acc:HGNC:242]	+	gene	Name match	0	0.000165985	0.00597818	-1.80096	3472	4110	3407	622	1980
NEUROD6	7	31337465	31340726	-	NEUROD6	ENSG00000164600	neuronal differentiation 6 [Source:HGNC Symbol;Acc:HGNC:13804]	-	gene	Name match	0	6.30349e-14	2.01558e-11	-6.79948	2212	2000	1665	2	43
IGFBP3	7	45912245	45921874	-	IGFBP3	ENSG00000146674	insulin like growth factor binding protein 3 [Source:HGNC Symbol;Acc:HGNC:5472]	-	gene	Name match	0	0.000431986	0.0125533	4.3175	232	247	126	8128	186
ZNF736	7	64307459	64356634	+	ZNF736	ENSG00000234444	zinc finger protein 736 [Source:HGNC Symbol;Acc:HGNC:32467]	+	gene	Name match	0	0.00191663	0.0396267	-2.03229	140	275	94	59	32
GALNT17	7	71132144	71713600	+	GALNT17	ENSG00000185274	polypeptide N- acetylgalactosaminyltransferase 17 [Source:HGNC Symbol;Acc:HGNC:16347]	+	gene	Name match	0	0.000943132	0.0227707	-1.96762	2451	2334	2167	269	1221
FZD9	7	73433783	73436120	+	FZD9	ENSG00000188763	frizzled class receptor 9 [Source:HGNC Symbol;Acc:HGNC:4047]	+	gene	Name match	0	0.00182846	0.0382967	1.50163	104	71	94	344	246
CD36	7	80369575	80679277	+	CD36	ENSG00000135218	CD36 molecule [Source:HGNC Symbol;Acc:HGNC:1663]	+	gene	Name match	0	0.000432806	0.0125533	-2.47477	1536	1447	1136	434	104
CACNA2D1	7	81946444	82443777	-	CACNA2D1	ENSG00000153956	calcium voltage-gated channel auxiliary subunit alpha2delta 1 [Source:HGNC Symbol;Acc:HGNC:1399]	-	gene	Name match	0	0.000747249	0.0190964	1.16567	149	253	154	404	575
SEMA3E	7	83363238	83649139	-	SEMA3E	ENSG00000170381	semaphorin 3E [Source:HGNC Symbol;Acc:HGNC:10727]	-	gene	Name match	0	2.89974e-06	0.000196972	3.50228	16	7	12	82	248
GRM3	7	86643914	86864884	+	GRM3	ENSG00000198822	glutamate metabotropic receptor 3 [Source:HGNC Symbol;Acc:HGNC:4595]	+	gene	Name match	0	8.5701e-06	0.000502306	-1.35261	1544	1676	1096	465	879
SLC25A13	7	96120220	96322147	-	SLC25A13	ENSG00000004864	solute carrier family 25 member 13 [Source:HGNC Symbol;Acc:HGNC:10983]	-	gene	Name match	0	7.22037e-05	0.00301462	1.03979	382	481	313	940	921
NPTX2	7	98617285	98629869	+	NPTX2	ENSG00000106236	neuronal pentraxin 2 [Source:HGNC Symbol;Acc:HGNC:7953]	+	gene	Name match	0	0.000435258	0.0125965	-1.86162	4827	5258	4561	706	2645
ZNF655	7	99558406	99611045	+	ZNF655	ENSG00000197343	zinc finger protein 655 [Source:HGNC Symbol;Acc:HGNC:30899]	+	gene	Name match	0	0.000856879	0.0212357	0.788212	748	1015	750	1608	1775
TRIM4	7	99876958	99919600	-	TRIM4	ENSG00000146833	tripartite motif containing 4 [Source:HGNC Symbol;Acc:HGNC:16275]	-	gene	Name match	0	3.57296e-08	4.25832e-06	23.8525	0	0	0	604	0
RELN	7	103471784	103989658	-	RELN	ENSG00000189056	reelin [Source:HGNC Symbol;Acc:HGNC:9957]	-	gene	Name match	0	9.02448e-10	1.5988e-07	-2.42595	1708	3196	1369	390	508
TES	7	116210506	116258783	+	TES	ENSG00000135269	testin LIM domain protein [Source:HGNC Symbol;Acc:HGNC:14620]	+	gene	Name match	0	0.000861182	0.0212614	1.08546	130	141	102	228	402
PODXL	7	131500262	131558217	-	PODXL	ENSG00000128567	podocalyxin like [Source:HGNC Symbol;Acc:HGNC:9171]	-	gene	Name match	0	0.000371767	0.0111415	-1.33448	4416	5693	3240	1310	2917
AKR1B1	7	134442356	134459284	-	AKR1B1	ENSG00000085662	aldo-keto reductase family 1 member B [Source:HGNC Symbol;Acc:HGNC:381]	-	gene	Name match	0	0.000466259	0.0132596	-1.13024	4517	3259	4221	2013	2349
PTN	7	137227341	137343865	-	PTN	ENSG00000105894	pleiotrophin [Source:HGNC Symbol;Acc:HGNC:9630]	-	gene	Name match	0	9.98944e-25	1.0074e-21	-1.73285	22030	21769	15752	6203	7794
LRRC61	7	150323263	150338156	+	LRRC61	ENSG00000127399	leucine rich repeat containing 61 [Source:HGNC Symbol;Acc:HGNC:21704]	+	gene	Name match	0	3.1472e-09	4.91189e-07	-3.27312	242	179	210	33	17
TMEM176B	7	150791285	150801360	-	TMEM176B	ENSG00000106565	transmembrane protein 176B [Source:HGNC Symbol;Acc:HGNC:29596]	-	gene	Name match	0	8.62121e-05	0.00351007	3.85768	3	3	9	47	140
TMEM176A	7	150800403	150805118	+	TMEM176A	ENSG00000002933	transmembrane protein 176A [Source:HGNC Symbol;Acc:HGNC:24930]	+	gene	Name match	0	3.39234e-05	0.00161722	8.18567	0	0	0	18	118
GBX1	7	151148589	151174745	-	GBX1	ENSG00000164900	gastrulation brain homeobox 1 [Source:HGNC Symbol;Acc:HGNC:4185]	-	gene	Name match	0	0.00106278	0.0249813	5.57643	3	0	2	7	205
AC008060.1	7	155382076	155396356	+	AC008060.1	ENSG00000218672	novel transcript	+	gene	Name match	0	1.73878e-12	4.74904e-10	-6.60839	135	151	90	1	2
AC008060.4	7	155399922	155401782	+	AC008060.4	ENSG00000260426	novel transcript, overlapping novel protein	+	gene	Name match	0	5.9754e-11	1.32775e-08	-5.24778	91	130	68	1	5
AC008060.3	7	155421206	155457099	-	AC008060.3	ENSG00000236544	novel transcript	-	gene	Name match	0	3.96192e-30	1.29852e-26	-3.93179	279	305	252	20	23
EN2	7	155458129	155464831	+	EN2	ENSG00000164778	engrailed homeobox 2 [Source:HGNC Symbol;Acc:HGNC:3343]	+	gene	Name match	0	1.63069e-06	0.000119432	-2.49418	1008	1418	878	298	136
CNPY1	7	155474206	155645205	-	CNPY1	ENSG00000146910	canopy FGF signaling regulator 1 [Source:HGNC Symbol;Acc:HGNC:27786]	-	gene	Name match	0	2.73601e-06	0.000186818	-1.68059	1025	958	719	374	266
SHH	7	155799980	155812463	-	SHH	ENSG00000164690	sonic hedgehog signaling molecule [Source:HGNC Symbol;Acc:HGNC:10848]	-	gene	Name match	0	4.10366e-14	1.37946e-11	-6.9474	391	567	244	7	0
LINC00689	7	159006522	159030195	+	LINC00689	ENSG00000231419	long intergenic non-protein coding RNA 689 [Source:HGNC Symbol;Acc:HGNC:27217]	+	gene	Name match	0	0.000360354	0.0109212	6.23776	6	3	1	511	2
VIPR2	7	159028175	159144867	-	VIPR2	ENSG00000106018	vasoactive intestinal peptide receptor 2 [Source:HGNC Symbol;Acc:HGNC:12695]	-	gene	Name match	0	1.19488e-06	9.38017e-05	5.88761	10	13	13	1466	55
AC104964.4	8	10486807	10489666	+	AC104964.4	ENSG00000272505	novel transcript	+	gene	Name match	0	0.000973703	0.0234655	-1.95917	80	125	55	30	20
PHYHIP	8	22219703	22232101	-	PHYHIP	ENSG00000168490	phytanoyl-CoA 2-hydroxylase interacting protein [Source:HGNC Symbol;Acc:HGNC:16865]	-	gene	Name match	0	0.000168384	0.00601501	-2.05411	1423	1071	1203	467	203
SLC39A14	8	22367249	22434129	+	SLC39A14	ENSG00000104635	solute carrier family 39 member 14 [Source:HGNC Symbol;Acc:HGNC:20858]	+	gene	Name match	0	0.000619325	0.0164693	0.914432	418	575	328	863	1068
NEFM	8	24913758	24919098	+	NEFM	ENSG00000104722	neurofilament medium [Source:HGNC Symbol;Acc:HGNC:7734]	+	gene	Name match	0	0.000148342	0.00544406	3.87907	731	913	678	1139	28289
NEFL	8	24950955	24957110	-	NEFL	ENSG00000277586	neurofilament light [Source:HGNC Symbol;Acc:HGNC:7739]	-	gene	Name match	0	0.00149855	0.0325404	2.94955	1143	1346	1042	1362	22053
PNOC	8	28316986	28343355	+	PNOC	ENSG00000168081	prepronociceptin [Source:HGNC Symbol;Acc:HGNC:9163]	+	gene	Name match	0	0.000364745	0.011018	-2.43684	34	39	38	9	7
STAR	8	38143649	38151265	-	STAR	ENSG00000147465	steroidogenic acute regulatory protein [Source:HGNC Symbol;Acc:HGNC:11359]	-	gene	Name match	0	0.0012842	0.0287792	2.60522	33	40	43	420	102
PLAT	8	42175233	42207724	-	PLAT	ENSG00000104368	plasminogen activator, tissue type [Source:HGNC Symbol;Acc:HGNC:9051]	-	gene	Name match	0	0.000648781	0.017011	-1.27178	525	537	401	272	188
EFCAB1	8	48710789	48735311	-	EFCAB1	ENSG00000034239	EF-hand calcium binding domain 1 [Source:HGNC Symbol;Acc:HGNC:25678]	-	gene	Name match	0	0.000133358	0.0049952	-2.3133	140	175	95	42	19
AC009646.2	8	53177571	53242683	+	AC009646.2	ENSG00000254687	novel transcript	+	gene	Name match	0	0.000145541	0.00535968	4.50292	13	23	3	45	675
PLAG1	8	56160909	56211324	-	PLAG1	ENSG00000181690	PLAG1 zinc finger [Source:HGNC Symbol;Acc:HGNC:9045]	-	gene	Name match	0	2.93124e-06	0.000198086	1.45745	140	162	93	411	422
CHCHD7	8	56211686	56218798	+	CHCHD7	ENSG00000170791	coiled-coil-helix-coiled-coil-helix domain containing 7 [Source:HGNC Symbol;Acc:HGNC:28314]	+	gene	Name match	0	3.11687e-05	0.00150228	1.17528	300	330	226	779	704
PENK	8	56436674	56446671	-	PENK	ENSG00000181195	proenkephalin [Source:HGNC Symbol;Acc:HGNC:8831]	-	gene	Name match	0	0.00244518	0.0472112	4.07873	929	899	610	28352	273
AC104051.2	8	57746149	57750199	+	AC104051.2	ENSG00000254139	novel transcript	+	gene	Name match	0	0.000810333	0.0203515	6.94545	0	3	0	238	6
PRDM14	8	70051651	70071693	-	PRDM14	ENSG00000147596	PR/SET domain 14 [Source:HGNC Symbol;Acc:HGNC:14001]	-	gene	Name match	0	1.85084e-06	0.000134058	9.73766	0	1	0	636	11
ZFHX4-AS1	8	76491200	76683308	-	ZFHX4-AS1	ENSG00000253661	ZFHX4 antisense RNA 1 [Source:HGNC Symbol;Acc:HGNC:44165]	-	gene	Name match	0	3.67613e-07	3.32373e-05	1.80222	144	114	102	522	445
ZFHX4	8	76681239	76867285	+	ZFHX4	ENSG00000091656	zinc finger homeobox 4 [Source:HGNC Symbol;Acc:HGNC:30939]	+	gene	Name match	0	1.22973e-05	0.000683124	1.98779	442	877	361	2742	2252
HEY1	8	79764010	79767857	-	HEY1	ENSG00000164683	hes related family bHLH transcription factor with YRPW motif 1 [Source:HGNC Symbol;Acc:HGNC:4880]	-	gene	Name match	0	1.218e-11	3.01284e-09	-1.99906	386	492	293	109	117
PAG1	8	80967810	81112068	-	PAG1	ENSG00000076641	phosphoprotein membrane anchor with glycosphingolipid microdomains 1 [Source:HGNC Symbol;Acc:HGNC:30043]	-	gene	Name match	0	4.82805e-05	0.00212402	-1.64784	935	1791	768	385	470
KCNS2	8	98427022	98432848	+	KCNS2	ENSG00000156486	potassium voltage-gated channel modifier subfamily S member 2 [Source:HGNC Symbol;Acc:HGNC:6301]	+	gene	Name match	0	1.32645e-06	0.000100657	-2.40594	110	109	96	14	34
NCALD	8	101686542	102124907	-	NCALD	ENSG00000104490	neurocalcin delta [Source:HGNC Symbol;Acc:HGNC:7655]	-	gene	Name match	0	0.000138872	0.00516626	-0.61316	7188	6893	5733	4398	5810
BAALC	8	103140713	103230305	+	BAALC	ENSG00000164929	BAALC binder of MAP3K1 and KLF4 [Source:HGNC Symbol;Acc:HGNC:14333]	+	gene	Name match	0	2.31177e-05	0.00117016	-1.11911	6473	6704	6238	2640	4551
POU5F1B	8	127322183	127420066	+	POU5F1B	ENSG00000212993	POU class 5 homeobox 1B [Source:HGNC Symbol;Acc:HGNC:9223]	+	gene	Name match	0	6.78637e-06	0.000408116	5.91414	4	11	7	23	1124
TMEM71	8	132685007	132760712	-	TMEM71	ENSG00000165071	transmembrane protein 71 [Source:HGNC Symbol;Acc:HGNC:26572]	-	gene	Name match	0	2.85433e-07	2.65392e-05	-2.77091	84	77	51	12	12
KCNK9	8	139600838	139704109	-	KCNK9	ENSG00000169427	potassium two pore domain channel subfamily K member 9 [Source:HGNC Symbol;Acc:HGNC:6283]	-	gene	Name match	0	0.00140068	0.0309139	1.73174	103	185	76	554	339
DMRT3	9	976655	991732	+	DMRT3	ENSG00000064218	doublesex and mab-3 related transcription factor 3 [Source:HGNC Symbol;Acc:HGNC:13909]	+	gene	Name match	0	2.13098e-08	2.68626e-06	-8.70947	57	74	65	0	0
IL33	9	6215786	6257983	+	IL33	ENSG00000137033	interleukin 33 [Source:HGNC Symbol;Acc:HGNC:16028]	+	gene	Name match	0	1.67052e-06	0.00012167	-3.56755	109	118	78	15	4
NFIB	9	14081843	14398983	-	NFIB	ENSG00000147862	nuclear factor I B [Source:HGNC Symbol;Acc:HGNC:7785]	-	gene	Name match	0	3.81902e-05	0.00178934	-2.65771	2695	4257	2169	795	249
AL136366.1	9	14317073	14358490	+	AL136366.1	ENSG00000225472	novel transcript	+	gene	Name match	0	4.45013e-21	2.65187e-18	-4.96941	200	182	178	8	6
C9orf24	9	34379019	34397810	-	C9orf24	ENSG00000164972	chromosome 9 open reading frame 24 [Source:HGNC Symbol;Acc:HGNC:19919]	-	gene	Name match	0	0.000700199	0.0181057	-2.1522	140	82	161	40	28
ENHO	9	34521043	34522990	-	ENHO	ENSG00000168913	energy homeostasis associated [Source:HGNC Symbol;Acc:HGNC:24838]	-	gene	Name match	0	0.00208204	0.0419129	-1.80529	2568	1599	2626	373	1272
PHF24	9	34957608	34982544	+	PHF24	ENSG00000122733	PHD finger protein 24 [Source:HGNC Symbol;Acc:HGNC:29180]	+	gene	Name match	0	1.38439e-08	1.90552e-06	3.67814	28	29	32	613	243
TPM2	9	35681992	35690056	-	TPM2	ENSG00000198467	tropomyosin 2 [Source:HGNC Symbol;Acc:HGNC:12011]	-	gene	Name match	0	2.41372e-08	3.0137e-06	2.70787	57	93	59	317	787
NPR2	9	35792154	35809732	+	NPR2	ENSG00000159899	natriuretic peptide receptor 2 [Source:HGNC Symbol;Acc:HGNC:7944]	+	gene	Name match	0	0.00114978	0.0264448	1.69681	37	50	36	94	229
TMEM8B	9	35814451	35865518	+	TMEM8B	ENSG00000137103	transmembrane protein 8B [Source:HGNC Symbol;Acc:HGNC:21427]	+	gene	Name match	0	8.87222e-05	0.00356856	-0.798232	2043	1939	1854	1208	1439
CEMIP2	9	71683366	71816690	-	CEMIP2	ENSG00000135048	cell migration inducing hyaluronidase 2 [Source:HGNC Symbol;Acc:HGNC:11869]	-	gene	Name match	0	2.77253e-08	3.42904e-06	2.74528	402	684	291	2055	5296
TLE1	9	81583683	81689547	-	TLE1	ENSG00000196781	TLE family member 1, transcriptional corepressor [Source:HGNC Symbol;Acc:HGNC:11837]	-	gene	Name match	0	1.21359e-11	3.01284e-09	-1.39302	3282	3898	2743	1194	1788
WNK2	9	93184916	93320572	+	WNK2	ENSG00000165238	WNK lysine deficient protein kinase 2 [Source:HGNC Symbol;Acc:HGNC:14542]	+	gene	Name match	0	6.91283e-09	1.00697e-06	-1.10215	2230	2498	1793	976	1418
ALDOB	9	101420560	101449664	-	ALDOB	ENSG00000136872	aldolase, fructose-bisphosphate B [Source:HGNC Symbol;Acc:HGNC:417]	-	gene	Name match	0	1.91509e-08	2.46145e-06	24.3226	0	0	0	852	0
CTNNAL1	9	108942569	109013522	-	CTNNAL1	ENSG00000119326	catenin alpha like 1 [Source:HGNC Symbol;Acc:HGNC:2512]	-	gene	Name match	0	0.00110982	0.0257519	0.665729	282	301	240	465	558
PALM2	9	109640788	110172512	+	PALM2	ENSG00000243444	paralemmin 2 [Source:HGNC Symbol;Acc:HGNC:15845]	+	gene	Name match	0	3.81886e-08	4.47011e-06	1.89541	326	535	285	1663	1592
ZNF883	9	112957722	113056759	-	ZNF883	ENSG00000228623	zinc finger protein 883 [Source:HGNC Symbol;Acc:HGNC:27271]	-	gene	Name match	0	8.32427e-05	0.00341035	-0.729223	667	667	541	395	493
BRINP1	9	119153458	119369435	-	BRINP1	ENSG00000078725	BMP/retinoic acid inducible neural specific 1 [Source:HGNC Symbol;Acc:HGNC:2687]	-	gene	Name match	0	0.00107299	0.0251195	0.709662	572	654	435	878	1255
DAB2IP	9	121567057	121785530	+	DAB2IP	ENSG00000136848	DAB2 interacting protein [Source:HGNC Symbol;Acc:HGNC:17294]	+	gene	Name match	0	3.94739e-09	5.96929e-07	-0.931069	3913	3950	3132	1930	2613
LHX2	9	124001670	124033301	+	LHX2	ENSG00000106689	LIM homeobox 2 [Source:HGNC Symbol;Acc:HGNC:6594]	+	gene	Name match	0	1.33775e-16	6.04755e-14	-4.13309	891	1228	846	32	106
AC006450.3	9	124006277	124009396	-	AC006450.3	ENSG00000236668	novel transcript, antisense to LHX2	-	gene	Name match	0	1.05753e-05	0.000597594	-4.58641	54	28	62	1	4
NEK6	9	124257606	124353307	+	NEK6	ENSG00000119408	NIMA related kinase 6 [Source:HGNC Symbol;Acc:HGNC:7749]	+	gene	Name match	0	0.000591352	0.0158217	-0.793193	972	1170	758	531	784
WDR38	9	124853417	124857890	+	WDR38	ENSG00000136918	WD repeat domain 38 [Source:HGNC Symbol;Acc:HGNC:23745]	+	gene	Name match	0	0.000267436	0.00876522	-2.83234	81	73	66	18	5
PKN3	9	128702503	128720916	+	PKN3	ENSG00000160447	protein kinase N3 [Source:HGNC Symbol;Acc:HGNC:17999]	+	gene	Name match	0	0.00220607	0.0434911	-0.900061	413	325	344	200	260
PRRX2	9	129665647	129722674	+	PRRX2	ENSG00000167157	paired related homeobox 2 [Source:HGNC Symbol;Acc:HGNC:21338]	+	gene	Name match	0	0.00209231	0.0419926	3.67907	24	12	23	519	30
LAMC3	9	131009174	131094473	+	LAMC3	ENSG00000050555	laminin subunit gamma 3 [Source:HGNC Symbol;Acc:HGNC:6494]	+	gene	Name match	0	0.00141706	0.0311706	3.68326	14	16	15	387	26
CFAP77	9	132410043	132573317	+	CFAP77	ENSG00000188523	cilia and flagella associated protein 77 [Source:HGNC Symbol;Acc:HGNC:33776]	+	gene	Name match	0	0.0011268	0.0260535	-1.80175	269	210	186	97	46
BARHL1	9	132582606	132590252	+	BARHL1	ENSG00000125492	BarH like homeobox 1 [Source:HGNC Symbol;Acc:HGNC:953]	+	gene	Name match	0	8.72359e-18	4.57465e-15	-3.14043	459	443	380	37	80
CAMK1D	10	12349482	12835545	+	CAMK1D	ENSG00000183049	calcium/calmodulin dependent protein kinase ID [Source:HGNC Symbol;Acc:HGNC:19341]	+	gene	Name match	0	5.83793e-13	1.77989e-10	-1.53828	1306	1585	1011	456	592
CCDC3	10	12896625	13099652	-	CCDC3	ENSG00000151468	coiled-coil domain containing 3 [Source:HGNC Symbol;Acc:HGNC:23813]	-	gene	Name match	0	1.58531e-05	0.000841432	-2.08524	1711	1521	1569	570	286
VIM	10	17228241	17237593	+	VIM	ENSG00000026025	vimentin [Source:HGNC Symbol;Acc:HGNC:12692]	+	gene	Name match	0	1.62454e-05	0.000858778	-0.793952	69539	70003	62267	43554	47589
AL157895.1	10	19710328	19728550	-	AL157895.1	ENSG00000233968	novel transcript, antisense to C10orf112	-	gene	Name match	0	7.18027e-16	3.03656e-13	-6.44865	366	285	295	0	9
MIR1915HG	10	21492658	21497284	-	MIR1915HG	ENSG00000204682	MIR1915 host gene [Source:HGNC Symbol;Acc:HGNC:31448]	-	gene	Name match	0	0.00158314	0.0338581	-0.62808	821	985	749	551	752
ARMC3	10	22928024	23038523	+	ARMC3	ENSG00000165309	armadillo repeat containing 3 [Source:HGNC Symbol;Acc:HGNC:30964]	+	gene	Name match	0	5.23883e-07	4.60001e-05	-2.44722	425	496	328	113	58
GAD2	10	26216665	26304558	+	GAD2	ENSG00000136750	glutamate decarboxylase 2 [Source:HGNC Symbol;Acc:HGNC:4093]	+	gene	Name match	0	0.000210553	0.00728323	-2.99642	740	746	715	23	213
NRP1	10	33177492	33336262	-	NRP1	ENSG00000099250	neuropilin 1 [Source:HGNC Symbol;Acc:HGNC:8004]	-	gene	Name match	0	0.000813645	0.0203956	-1.74265	855	1149	652	149	496
BMS1	10	42782795	42834937	+	BMS1	ENSG00000165733	BMS1 ribosome biogenesis factor [Source:HGNC Symbol;Acc:HGNC:23505]	+	gene	Name match	0	0.00193229	0.0398307	0.88688	334	405	258	544	914
RET	10	43077069	43130351	+	RET	ENSG00000165731	ret proto-oncogene [Source:HGNC Symbol;Acc:HGNC:9967]	+	gene	Name match	0	2.83579e-07	2.65392e-05	5.94719	2	3	0	52	195
CXCL12	10	44370165	44386493	-	CXCL12	ENSG00000107562	C-X-C motif chemokine ligand 12 [Source:HGNC Symbol;Acc:HGNC:10672]	-	gene	Name match	0	5.95077e-22	4.10603e-19	4.77286	18	35	13	728	633
RASSF4	10	44959407	44995891	+	RASSF4	ENSG00000107551	Ras association domain family member 4 [Source:HGNC Symbol;Acc:HGNC:20793]	+	gene	Name match	0	3.52548e-06	0.000231095	-1.1546	1389	1389	1394	608	891
GDF10	10	47300197	47313577	+	GDF10	ENSG00000266524	growth differentiation factor 10 [Source:HGNC Symbol;Acc:HGNC:4215]	+	gene	Name match	0	3.55426e-38	2.32982e-34	-2.91264	2851	2986	2200	420	404
STOX1	10	68827531	68895432	+	STOX1	ENSG00000165730	storkhead box 1 [Source:HGNC Symbol;Acc:HGNC:23508]	+	gene	Name match	0	6.23123e-06	0.000376661	-1.43816	249	313	240	120	109
DDX21	10	68956170	68985068	+	DDX21	ENSG00000165732	DExD-box helicase 21 [Source:HGNC Symbol;Acc:HGNC:2744]	+	gene	Name match	0	0.00147406	0.032262	0.661158	929	1120	709	1529	1861
LRRC20	10	70298970	70382650	-	LRRC20	ENSG00000172731	leucine rich repeat containing 20 [Source:HGNC Symbol;Acc:HGNC:23421]	-	gene	Name match	0	0.000705504	0.0181712	-1.14916	2127	1767	2046	767	1410
PALD1	10	70478767	70568450	+	PALD1	ENSG00000107719	phosphatase domain containing paladin 1 [Source:HGNC Symbol;Acc:HGNC:23530]	+	gene	Name match	0	6.69417e-11	1.46268e-08	-1.90362	1004	961	1005	243	396
SPOCK2	10	72059034	72089032	-	SPOCK2	ENSG00000107742	SPARC (osteonectin), cwcv and kazal like domains proteoglycan 2 [Source:HGNC Symbol;Acc:HGNC:13564]	-	gene	Name match	0	3.97112e-05	0.00184615	-1.75405	8198	7260	6523	3146	1776
DDIT4	10	72273924	72276036	+	DDIT4	ENSG00000168209	DNA damage inducible transcript 4 [Source:HGNC Symbol;Acc:HGNC:24944]	+	gene	Name match	0	1.09951e-06	8.7361e-05	-1.76297	10928	9903	11035	2482	5200
LRMDA	10	75431624	76560168	+	LRMDA	ENSG00000148655	leucine rich melanocyte differentiation associated [Source:HGNC Symbol;Acc:HGNC:23405]	+	gene	Name match	0	0.000426079	0.0124595	2.38307	17	23	16	147	71
SNCG	10	86958599	86963258	+	SNCG	ENSG00000173267	synuclein gamma [Source:HGNC Symbol;Acc:HGNC:11141]	+	gene	Name match	0	0.000760208	0.01924	3.2513	33	23	30	57	653
SLC16A12	10	89430299	89556641	-	SLC16A12	ENSG00000152779	solute carrier family 16 member 12 [Source:HGNC Symbol;Acc:HGNC:23094]	-	gene	Name match	0	0.000188319	0.00658365	8.59134	0	0	0	144	7
PPP1R3C	10	91628442	91633071	-	PPP1R3C	ENSG00000119938	protein phosphatase 1 regulatory subunit 3C [Source:HGNC Symbol;Acc:HGNC:9293]	-	gene	Name match	0	1.60612e-10	3.23942e-08	-1.64995	444	428	351	121	188
AL358613.3	10	93063646	93077885	+	AL358613.3	ENSG00000285846	novel transcript	+	gene	Name match	0	0.000909076	0.0221524	-3.11154	1556	1678	1373	26	432
SORBS1	10	95311771	95561414	-	SORBS1	ENSG00000095637	sorbin and SH3 domain containing 1 [Source:HGNC Symbol;Acc:HGNC:14565]	-	gene	Name match	0	9.05043e-07	7.48057e-05	-1.56045	2242	3089	1577	907	876
TLL2	10	96364608	96513926	-	TLL2	ENSG00000095587	tolloid like 2 [Source:HGNC Symbol;Acc:HGNC:11844]	-	gene	Name match	0	4.40135e-05	0.00200353	1.73266	59	62	39	144	279
WNT8B	10	100463041	100483744	+	WNT8B	ENSG00000075290	Wnt family member 8B [Source:HGNC Symbol;Acc:HGNC:12789]	+	gene	Name match	0	3.78198e-08	4.46682e-06	-2.86964	106	132	114	11	28
SEMA4G	10	100969518	100985871	+	SEMA4G	ENSG00000095539	semaphorin 4G [Source:HGNC Symbol;Acc:HGNC:10735]	+	gene	Name match	0	0.000222758	0.00760508	-0.923046	1131	1144	1019	696	654
SFXN2	10	102714538	102743492	+	SFXN2	ENSG00000156398	sideroflexin 2 [Source:HGNC Symbol;Acc:HGNC:16086]	+	gene	Name match	0	0.00214673	0.0427066	1.35276	84	127	70	310	232
SORCS3	10	104641290	105265242	+	SORCS3	ENSG00000156395	sortilin related VPS10 domain containing receptor 3 [Source:HGNC Symbol;Acc:HGNC:16699]	+	gene	Name match	0	0.000305425	0.00962528	1.81684	58	79	30	236	206
ADRA2A	10	111077163	111080907	+	ADRA2A	ENSG00000150594	adrenoceptor alpha 2A [Source:HGNC Symbol;Acc:HGNC:281]	+	gene	Name match	0	1.49946e-12	4.24943e-10	3.49789	11	23	15	187	248
EMX2	10	117542445	117549546	+	EMX2	ENSG00000170370	empty spiracles homeobox 2 [Source:HGNC Symbol;Acc:HGNC:3341]	+	gene	Name match	0	4.43796e-05	0.00200626	-3.89133	549	756	440	76	7
SEC23IP	10	119892730	119944657	+	SEC23IP	ENSG00000107651	SEC23 interacting protein [Source:HGNC Symbol;Acc:HGNC:17018]	+	gene	Name match	0	0.000413408	0.0122343	0.765217	497	530	359	868	957
PLPP4	10	120456954	120589855	+	PLPP4	ENSG00000203805	phospholipid phosphatase 4 [Source:HGNC Symbol;Acc:HGNC:23531]	+	gene	Name match	0	0.000228785	0.00777038	4.44973	7	2	7	229	30
FGFR2	10	121478334	121598458	-	FGFR2	ENSG00000066468	fibroblast growth factor receptor 2 [Source:HGNC Symbol;Acc:HGNC:3689]	-	gene	Name match	0	1.06102e-06	8.53376e-05	1.57	461	764	419	1808	1947
PLEKHA1	10	122374696	122442602	+	PLEKHA1	ENSG00000107679	pleckstrin homology domain containing A1 [Source:HGNC Symbol;Acc:HGNC:14335]	+	gene	Name match	0	0.000154615	0.00563046	1.2448	440	524	267	1131	1088
CUZD1	10	122832158	122879583	-	CUZD1	ENSG00000138161	CUB and zona pellucida like domains 1 [Source:HGNC Symbol;Acc:HGNC:17937]	-	gene	Name match	0	1.52934e-05	0.000815026	7.13305	0	0	1	78	35
FOXI2	10	127737235	127741186	+	FOXI2	ENSG00000186766	forkhead box I2 [Source:HGNC Symbol;Acc:HGNC:32448]	+	gene	Name match	0	1.17758e-07	1.21559e-05	22.9288	0	0	0	311	0
NKX6-2	10	132783179	132786147	-	NKX6-2	ENSG00000148826	NK6 homeobox 2 [Source:HGNC Symbol;Acc:HGNC:19321]	-	gene	Name match	0	1.1714e-05	0.000653489	-3.86255	217	178	230	3	34
B4GALNT4	11	369499	382117	+	B4GALNT4	ENSG00000182272	beta-1,4-N-acetyl-galactosaminyltransferase 4 [Source:HGNC Symbol;Acc:HGNC:26315]	+	gene	Name match	0	0.00217186	0.0431411	-0.843274	3013	2788	2619	1365	2410
AC132217.2	11	2129112	2161209	-	AC132217.2	ENSG00000284779	novel protein	-	gene	Name match	0	2.69607e-05	0.00132217	4.1311	66	42	40	1682	165
CCKBR	11	6259806	6272127	+	CCKBR	ENSG00000110148	cholecystokinin B receptor [Source:HGNC Symbol;Acc:HGNC:1571]	+	gene	Name match	0	0.000122513	0.00472397	2.62985	14	15	8	51	133
SYT9	11	7238778	7469043	+	SYT9	ENSG00000170743	synaptotagmin 9 [Source:HGNC Symbol;Acc:HGNC:19265]	+	gene	Name match	0	0.000420664	0.0123376	-1.88516	818	857	598	109	396
ADM	11	10305073	10307397	+	ADM	ENSG00000148926	adrenomedullin [Source:HGNC Symbol;Acc:HGNC:259]	+	gene	Name match	0	1.71728e-09	2.92384e-07	-3.42101	332	320	249	14	55
PIK3C2A	11	17077730	17207983	-	PIK3C2A	ENSG00000011405	phosphatidylinositol-4-phosphate 3-kinase catalytic subunit type 2 alpha [Source:HGNC Symbol;Acc:HGNC:8971]	-	gene	Name match	0	0.00262277	0.0497763	0.914927	475	611	315	977	1046
USH1C	11	17493895	17544416	-	USH1C	ENSG00000006611	USH1 protein network component harmonin [Source:HGNC Symbol;Acc:HGNC:12597]	-	gene	Name match	0	5.87295e-06	0.00035995	6.88297	11	16	15	3497	14
OTOG	11	17547373	17647150	+	OTOG	ENSG00000188162	otogelin [Source:HGNC Symbol;Acc:HGNC:8516]	+	gene	Name match	0	0.000472683	0.0133842	4.76643	11	13	4	505	14
NELL1	11	20669551	21575681	+	NELL1	ENSG00000165973	neural EGFL like 1 [Source:HGNC Symbol;Acc:HGNC:7750]	+	gene	Name match	0	6.23459e-06	0.000376661	1.66368	105	131	123	326	593
LGR4	11	27365961	27472790	-	LGR4	ENSG00000205213	leucine rich repeat containing G protein- coupled receptor 4 [Source:HGNC Symbol;Acc:HGNC:13299]	-	gene	Name match	0	0.000570948	0.0154651	1.34133	728	1349	638	2038	3343
MPPED2	11	30384493	30586872	-	MPPED2	ENSG00000066382	metallophosphoesterase domain containing 2 [Source:HGNC Symbol;Acc:HGNC:1180]	-	gene	Name match	0	0.00237925	0.0462104	-0.927955	495	612	416	331	282
DEPDC7	11	33015876	33033582	+	DEPDC7	ENSG00000121690	DEP domain containing 7 [Source:HGNC Symbol;Acc:HGNC:29899]	+	gene	Name match	0	0.00169857	0.0360124	1.41291	33	27	24	77	99
PRR5L	11	36296288	36465204	+	PRR5L	ENSG00000135362	proline rich 5 like [Source:HGNC Symbol;Acc:HGNC:25878]	+	gene	Name match	0	0.000345267	0.0105266	-1.30541	510	584	413	271	192
SYT13	11	45240302	45286341	-	SYT13	ENSG00000019505	synaptotagmin 13 [Source:HGNC Symbol;Acc:HGNC:14962]	-	gene	Name match	0	0.000839107	0.0208742	0.526024	2434	2757	2029	3515	4650
CHST1	11	45647689	45665622	-	CHST1	ENSG00000175264	carbohydrate sulfotransferase 1 [Source:HGNC Symbol;Acc:HGNC:1969]	-	gene	Name match	0	1.32828e-06	0.000100657	1.61767	154	184	102	533	497
DGKZ	11	46332905	46380554	+	DGKZ	ENSG00000149091	diacylglycerol kinase zeta [Source:HGNC Symbol;Acc:HGNC:2857]	+	gene	Name match	0	0.00169324	0.0359779	-0.915251	731	536	541	322	438
LRP4	11	46856717	46918642	-	LRP4	ENSG00000134569	LDL receptor related protein 4 [Source:HGNC Symbol;Acc:HGNC:6696]	-	gene	Name match	0	9.73748e-05	0.00385675	-1.53308	1743	2654	1356	510	1067
C11orf49	11	46936689	47164385	+	C11orf49	ENSG00000149179	chromosome 11 open reading frame 49 [Source:HGNC Symbol;Acc:HGNC:28720]	+	gene	Name match	0	0.00221303	0.0434976	-0.914068	2289	2028	2391	1153	1715
APLNR	11	57233577	57237314	-	APLNR	ENSG00000134817	apelin receptor [Source:HGNC Symbol;Acc:HGNC:339]	-	gene	Name match	0	2.78272e-28	4.56018e-25	-3.41453	518	507	529	50	66
P2RX3	11	57338374	57370600	+	P2RX3	ENSG00000109991	purinergic receptor P2X 3 [Source:HGNC Symbol;Acc:HGNC:8534]	+	gene	Name match	0	0.00199255	0.0407525	4.17258	14	26	17	11	878
STX3	11	59713456	59805882	+	STX3	ENSG00000166900	syntaxin 3 [Source:HGNC Symbol;Acc:HGNC:11438]	+	gene	Name match	0	0.000167884	0.00601355	1.80218	127	154	96	284	780
FADS3	11	61873519	61892051	-	FADS3	ENSG00000221968	fatty acid desaturase 3 [Source:HGNC Symbol;Acc:HGNC:3576]	-	gene	Name match	0	0.00203833	0.0414302	0.947677	116	108	106	242	257
PPP1R14B	11	64244479	64249494	-	PPP1R14B	ENSG00000173457	protein phosphatase 1 regulatory inhibitor subunit 14B [Source:HGNC Symbol;Acc:HGNC:9057]	-	gene	Name match	0	0.000657639	0.0171405	-0.954826	2091	1675	1933	1014	1332
PLCB3	11	64251523	64269150	+	PLCB3	ENSG00000149782	phospholipase C beta 3 [Source:HGNC Symbol;Acc:HGNC:9056]	+	gene	Name match	0	4.17816e-05	0.00193554	-0.921954	1004	951	935	526	684
PYGM	11	64746389	64759974	-	PYGM	ENSG00000068976	glycogen phosphorylase, muscle associated [Source:HGNC Symbol;Acc:HGNC:9726]	-	gene	Name match	0	0.000471606	0.0133826	3.19097	31	17	30	441	87
PACS1	11	66070272	66244744	+	PACS1	ENSG00000175115	phosphofurin acidic cluster sorting protein 1 [Source:HGNC Symbol;Acc:HGNC:30032]	+	gene	Name match	0	0.000404579	0.0120056	-0.685707	2648	2488	2196	1702	1863
MRGPRF	11	69004395	69013382	-	MRGPRF	ENSG00000172935	MAS related GPR family member F [Source:HGNC Symbol;Acc:HGNC:24828]	-	gene	Name match	0	0.0012056	0.0275356	-2.99553	427	362	313	89	10
CCND1	11	69641087	69654474	+	CCND1	ENSG00000110092	cyclin D1 [Source:HGNC Symbol;Acc:HGNC:1582]	+	gene	Name match	0	1.14003e-06	9.00349e-05	1.65491	476	643	394	1276	2521
ANO1	11	70078302	70189528	+	ANO1	ENSG00000131620	anoctamin 1 [Source:HGNC Symbol;Acc:HGNC:21625]	+	gene	Name match	0	2.969e-05	0.00143629	5.4485	1	5	4	287	27
PPP2R1B	11	111726908	111766427	-	PPP2R1B	ENSG00000137713	protein phosphatase 2 scaffold subunit Abeta [Source:HGNC Symbol;Acc:HGNC:9303]	-	gene	Name match	0	4.96256e-06	0.000314296	1.53673	575	582	403	1184	2439
H2AFX	11	119093854	119095467	-	H2AFX	ENSG00000188486	H2A histone family member X [Source:HGNC Symbol;Acc:HGNC:4739]	-	gene	Name match	0	0.000493137	0.0138555	-1.22232	5093	3985	4756	1676	3152
SORL1	11	121452314	121633763	+	SORL1	ENSG00000137642	sortilin related receptor 1 [Source:HGNC Symbol;Acc:HGNC:11185]	+	gene	Name match	0	0.0015899	0.0339472	1.39928	312	490	220	675	1457
NRGN	11	124739942	124747210	+	NRGN	ENSG00000154146	neurogranin [Source:HGNC Symbol;Acc:HGNC:8000]	+	gene	Name match	0	0.00148375	0.0323122	-1.51882	1262	968	1328	289	744
VSIG2	11	124747474	124752255	-	VSIG2	ENSG00000019102	V-set and immunoglobulin domain containing 2 [Source:HGNC Symbol;Acc:HGNC:17149]	-	gene	Name match	0	3.06822e-06	0.000204185	-5.75707	44	43	52	2	0
NRIP2	12	2825348	2835544	-	NRIP2	ENSG00000053702	nuclear receptor interacting protein 2 [Source:HGNC Symbol;Acc:HGNC:23078]	-	gene	Name match	0	0.00125276	0.0282523	4.12738	13	6	7	306	16
KCNA5	12	5043989	5046788	+	KCNA5	ENSG00000130037	potassium voltage-gated channel subfamily A member 5 [Source:HGNC Symbol;Acc:HGNC:6224]	+	gene	Name match	0	4.72421e-07	4.21322e-05	3.60271	26	28	23	523	165
VAMP1	12	6462237	6470987	-	VAMP1	ENSG00000139190	vesicle associated membrane protein 1 [Source:HGNC Symbol;Acc:HGNC:12642]	-	gene	Name match	0	0.000329864	0.0101753	1.58855	44	60	30	120	196
FOXJ2	12	8032716	8055517	+	FOXJ2	ENSG00000065970	forkhead box J2 [Source:HGNC Symbol;Acc:HGNC:24818]	+	gene	Name match	0	0.000543104	0.0148176	-0.663842	730	864	635	504	595
ARHGDIB	12	14942031	14961728	-	ARHGDIB	ENSG00000111348	Rho GDP dissociation inhibitor beta [Source:HGNC Symbol;Acc:HGNC:679]	-	gene	Name match	0	0.00245007	0.0472359	2.90215	6	4	3	20	59
GOLT1B	12	21501781	21518408	+	GOLT1B	ENSG00000111711	golgi transport 1B [Source:HGNC Symbol;Acc:HGNC:20175]	+	gene	Name match	0	0.00129605	0.0289458	0.817476	636	662	431	1176	1166
CAPRIN2	12	30709552	30754951	-	CAPRIN2	ENSG00000110888	caprin family member 2 [Source:HGNC Symbol;Acc:HGNC:21259]	-	gene	Name match	0	0.00207579	0.0418671	1.12358	225	326	165	624	560
TSPAN11	12	30926428	30996602	+	TSPAN11	ENSG00000110900	tetraspanin 11 [Source:HGNC Symbol;Acc:HGNC:30795]	+	gene	Name match	0	7.43145e-09	1.07062e-06	-1.12576	7924	7259	6910	3554	4447
SLC2A13	12	39755025	40106089	-	SLC2A13	ENSG00000151229	solute carrier family 2 member 13 [Source:HGNC Symbol;Acc:HGNC:15956]	-	gene	Name match	0	0.000666329	0.0172982	2.4043	72	141	56	760	264
DDN	12	48995149	48999375	-	DDN	ENSG00000181418	dendrin [Source:HGNC Symbol;Acc:HGNC:24458]	-	gene	Name match	0	1.05429e-05	0.000597594	-2.20056	450	365	334	51	154
PRPH	12	49293252	49298686	+	PRPH	ENSG00000135406	peripherin [Source:HGNC Symbol;Acc:HGNC:9461]	+	gene	Name match	0	0.00143794	0.0315769	-2.21792	911	734	950	72	405
DAZAP2	12	51238724	51271362	+	DAZAP2	ENSG00000183283	DAZ associated protein 2 [Source:HGNC Symbol;Acc:HGNC:2684]	+	gene	Name match	0	0.00149919	0.0325404	-0.525935	3804	3916	3430	2702	3406
KRT81	12	52285913	52291534	-	KRT81	ENSG00000205426	keratin 81 [Source:HGNC Symbol;Acc:HGNC:6458]	-	gene	Name match	0	1.58993e-08	2.12693e-06	24.4612	0	0	0	935	0
KRT5	12	52514575	52520530	-	KRT5	ENSG00000186081	keratin 5 [Source:HGNC Symbol;Acc:HGNC:6442]	-	gene	Name match	0	3.68145e-09	5.6781e-07	25.5267	0	0	0	2003	0
KRT8	12	52897187	52949954	-	KRT8	ENSG00000170421	keratin 8 [Source:HGNC Symbol;Acc:HGNC:6446]	-	gene	Name match	0	2.1074e-05	0.00107922	4.36548	39	22	21	1097	104
ITGA7	12	55684568	55716043	-	ITGA7	ENSG00000135424	integrin subunit alpha 7 [Source:HGNC Symbol;Acc:HGNC:6143]	-	gene	Name match	0	4.30649e-05	0.00197406	-0.840659	771	779	651	463	496
TAC3	12	57010000	57028883	-	TAC3	ENSG00000166863	tachykinin 3 [Source:HGNC Symbol;Acc:HGNC:11521]	-	gene	Name match	0	6.45124e-10	1.19121e-07	-3.73344	129	137	185	8	20
ARHGEF25	12	57610180	57626125	+	ARHGEF25	ENSG00000240771	Rho guanine nucleotide exchange factor 25 [Source:HGNC Symbol;Acc:HGNC:30275]	+	gene	Name match	0	0.00208446	0.0419129	-0.810875	1198	1127	1049	576	966
AGAP2-AS1	12	57726271	57728356	+	AGAP2-AS1	ENSG00000255737	AGAP2 antisense RNA 1 [Source:HGNC Symbol;Acc:HGNC:48633]	+	gene	Name match	0	0.00118689	0.0272029	1.89116	27	19	22	114	80
CPM	12	68842197	68971570	-	CPM	ENSG00000135678	carboxypeptidase M [Source:HGNC Symbol;Acc:HGNC:2311]	-	gene	Name match	0	5.00018e-05	0.00217782	5.90566	4	9	3	644	11
PTPRR	12	70638073	70920738	-	PTPRR	ENSG00000153233	protein tyrosine phosphatase receptor type R [Source:HGNC Symbol;Acc:HGNC:9680]	-	gene	Name match	0	5.27474e-08	5.96137e-06	-2.36229	104	101	102	23	24
CSRP2	12	76858709	76879023	-	CSRP2	ENSG00000175183	cysteine and glycine rich protein 2 [Source:HGNC Symbol;Acc:HGNC:2470]	-	gene	Name match	0	0.00152725	0.0330137	-0.906464	2273	2116	2062	1428	1243
MGAT4C	12	85955666	86838904	-	MGAT4C	ENSG00000182050	MGAT4 family member C [Source:HGNC Symbol;Acc:HGNC:30871]	-	gene	Name match	0	4.46088e-08	5.0854e-06	1.57107	167	152	136	535	515
DUSP6	12	89347235	89352501	-	DUSP6	ENSG00000139318	dual specificity phosphatase 6 [Source:HGNC Symbol;Acc:HGNC:3072]	-	gene	Name match	0	0.000926181	0.022444	1.40039	262	312	202	472	1181
PMCH	12	102196459	102197833	-	PMCH	ENSG00000183395	pro-melanin concentrating hormone [Source:HGNC Symbol;Acc:HGNC:9109]	-	gene	Name match	0	2.43396e-05	0.00121328	6.88805	2	0	1	238	18
APPL2	12	105173297	105236203	-	APPL2	ENSG00000136044	adaptor protein, phosphotyrosine interacting with PH domain and leucine zipper 2 [Source:HGNC Symbol;Acc:HGNC:18242]	-	gene	Name match	0	0.00194076	0.0399425	-0.521084	1147	1273	922	809	1013
RIC8B	12	106774621	106889316	+	RIC8B	ENSG00000111785	RIC8 guanine nucleotide exchange factor B [Source:HGNC Symbol;Acc:HGNC:25555]	+	gene	Name match	0	0.0019477	0.0400225	0.703895	654	740	453	1032	1307
RPH3A	12	112570380	112898881	+	RPH3A	ENSG00000089169	rabphilin 3A [Source:HGNC Symbol;Acc:HGNC:17056]	+	gene	Name match	0	0.00131461	0.0292607	5.11039	11	4	10	3	771
TBX3	12	114670255	114684175	-	TBX3	ENSG00000135111	T-box 3 [Source:HGNC Symbol;Acc:HGNC:11602]	-	gene	Name match	0	0.000131334	0.00494766	4.24149	10	14	6	360	36
HRK	12	116856144	116881441	-	HRK	ENSG00000135116	harakiri, BCL2 interacting protein [Source:HGNC Symbol;Acc:HGNC:5185]	-	gene	Name match	0	8.58249e-06	0.000502306	-1.50219	260	337	198	111	104
TESC	12	117038923	117099479	-	TESC	ENSG00000088992	tescalcin [Source:HGNC Symbol;Acc:HGNC:26065]	-	gene	Name match	0	0.00012522	0.00478612	-2.88031	863	705	892	36	251
PXN	12	120210439	120265771	-	PXN	ENSG00000089159	paxillin [Source:HGNC Symbol;Acc:HGNC:9718]	-	gene	Name match	0	0.0001082	0.00422706	-0.85495	2112	1947	1824	1240	1305
MORN3	12	121648742	121672631	-	MORN3	ENSG00000139714	MORN repeat containing 3 [Source:HGNC Symbol;Acc:HGNC:29807]	-	gene	Name match	0	7.35236e-06	0.000438134	-1.8058	117	132	81	29	45
RIMBP2	12	130396137	130716281	-	RIMBP2	ENSG00000060709	RIMS binding protein 2 [Source:HGNC Symbol;Acc:HGNC:30339]	-	gene	Name match	0	1.45669e-05	0.000785891	3.95474	6	14	8	53	309
AL161772.1	13	20699307	20703718	-	AL161772.1	ENSG00000278291	novel transcript, antisense to IL17D	-	gene	Name match	0	1.70252e-09	2.92384e-07	-1.81542	311	384	296	84	140
IL17D	13	20702127	20723098	+	IL17D	ENSG00000172458	interleukin 17D [Source:HGNC Symbol;Acc:HGNC:5984]	+	gene	Name match	0	0.000166753	0.00598939	-1.46708	219	209	204	61	124
MTUS2	13	28820348	29505947	+	MTUS2	ENSG00000132938	microtubule associated scaffold protein 2 [Source:HGNC Symbol;Acc:HGNC:20595]	+	gene	Name match	0	1.05763e-22	7.70307e-20	3.90665	33	53	27	498	837
RGCC	13	41457550	41470871	+	RGCC	ENSG00000102760	regulator of cell cycle [Source:HGNC Symbol;Acc:HGNC:20369]	+	gene	Name match	0	0.00106518	0.0249813	3.75323	239	284	187	6467	224
FAM216B	13	42781550	42791549	+	FAM216B	ENSG00000179813	family with sequence similarity 216 member B [Source:HGNC Symbol;Acc:HGNC:26883]	+	gene	Name match	0	6.14127e-08	6.82305e-06	-4.87234	192	180	114	11	1
LPAR6	13	48389567	48444704	-	LPAR6	ENSG00000139679	lysophosphatidic acid receptor 6 [Source:HGNC Symbol;Acc:HGNC:15520]	-	gene	Name match	0	0.000637735	0.0167886	2.56128	40	23	18	254	97
SLAIN1	13	77697687	77764242	+	SLAIN1	ENSG00000139737	SLAIN motif family member 1 [Source:HGNC Symbol;Acc:HGNC:26387]	+	gene	Name match	0	0.000502915	0.0139983	-1.88805	4558	5811	3868	651	2517
EDNRB	13	77895481	77975529	-	EDNRB	ENSG00000136160	endothelin receptor type B [Source:HGNC Symbol;Acc:HGNC:3180]	-	gene	Name match	0	2.37695e-05	0.00119853	-1.30158	1324	1443	1102	422	838
DCT	13	94436811	94479682	-	DCT	ENSG00000080166	dopachrome tautomerase [Source:HGNC Symbol;Acc:HGNC:2709]	-	gene	Name match	0	2.70035e-29	6.89039e-26	-3.84261	755	1101	569	56	75
CLYBL	13	99606669	99897134	+	CLYBL	ENSG00000125246	citrate lyase beta like [Source:HGNC Symbol;Acc:HGNC:18355]	+	gene	Name match	0	0.00063001	0.0166857	-0.791953	528	620	410	292	414
ZIC2	13	99981784	99986765	+	ZIC2	ENSG00000043355	Zic family member 2 [Source:HGNC Symbol;Acc:HGNC:12873]	+	gene	Name match	0	0.00214035	0.0427066	-1.21573	2517	3784	2230	1647	1116
TEX30	13	102765888	102773811	-	TEX30	ENSG00000151287	testis expressed 30 [Source:HGNC Symbol;Acc:HGNC:25188]	-	gene	Name match	0	0.00140887	0.0310426	1.11344	59	68	61	152	167
LIG4	13	108207439	108218368	-	LIG4	ENSG00000174405	DNA ligase 4 [Source:HGNC Symbol;Acc:HGNC:6601]	-	gene	Name match	0	0.000360709	0.0109212	0.880011	244	238	183	389	578
COL4A2	13	110305812	110513209	+	COL4A2	ENSG00000134871	collagen type IV alpha 2 chain [Source:HGNC Symbol;Acc:HGNC:2203]	+	gene	Name match	0	0.00112913	0.0260614	-1.46588	5816	7047	3720	2832	1615
ANKRD10	13	110878540	110915069	-	ANKRD10	ENSG00000088448	ankyrin repeat domain 10 [Source:HGNC Symbol;Acc:HGNC:20265]	-	gene	Name match	0	0.00251182	0.0479329	1.03359	1215	1904	939	2486	4011
MYH7	14	23412740	23435660	-	MYH7	ENSG00000092054	myosin heavy chain 7 [Source:HGNC Symbol;Acc:HGNC:7577]	-	gene	Name match	0	0.000350739	0.0106687	-1.14917	154	170	110	70	82
ZFHX2	14	23520857	23556192	-	ZFHX2	ENSG00000136367	zinc finger homeobox 2 [Source:HGNC Symbol;Acc:HGNC:20152]	-	gene	Name match	0	0.00198581	0.0406781	1.58697	211	377	149	517	1235
LINC00645	14	27612577	27639636	+	LINC00645	ENSG00000258548	long intergenic non-protein coding RNA 645 [Source:HGNC Symbol;Acc:HGNC:44299]	+	gene	Name match	0	0.00135716	0.0301566	-1.17452	249	250	246	91	176
FOXG1	14	28760330	28770277	+	FOXG1	ENSG00000176165	forkhead box G1 [Source:HGNC Symbol;Acc:HGNC:3811]	+	gene	Name match	0	4.27442e-25	4.6698e-22	-8.51012	521	820	505	0	4
LINC01551	14	28771676	28823817	+	LINC01551	ENSG00000186960	long intergenic non-protein coding RNA 1551 [Source:HGNC Symbol;Acc:HGNC:19828]	+	gene	Name match	0	3.2635e-14	1.12591e-11	-11.1875	353	433	316	0	0
SSTR1	14	38207904	38213067	+	SSTR1	ENSG00000139874	somatostatin receptor 1 [Source:HGNC Symbol;Acc:HGNC:11330]	+	gene	Name match	0	4.0591e-06	0.000259585	6.00246	33	46	19	4229	72
NEMF	14	49782083	49852821	-	NEMF	ENSG00000165525	nuclear export mediator factor [Source:HGNC Symbol;Acc:HGNC:10663]	-	gene	Name match	0	0.00127049	0.0285208	0.851603	248	296	174	447	559
HSPA2	14	64535905	64546173	+	HSPA2	ENSG00000126803	heat shock protein family A (Hsp70) member 2 [Source:HGNC Symbol;Acc:HGNC:5235]	+	gene	Name match	0	1.67406e-08	2.17296e-06	7.2542	2	0	0	119	116
PLEKHH1	14	67533301	67589612	+	PLEKHH1	ENSG00000054690	pleckstrin homology, MyTH4 and FERM domain containing H1 [Source:HGNC Symbol;Acc:HGNC:17733]	+	gene	Name match	0	0.002424	0.0468712	1.36999	94	179	73	302	385
SMOC1	14	69854131	70032366	+	SMOC1	ENSG00000198732	SPARC related modular calcium binding 1 [Source:HGNC Symbol;Acc:HGNC:20318]	+	gene	Name match	0	2.54245e-09	4.11501e-07	-0.888788	4800	5061	3876	2501	3333
SPTLC2	14	77505997	77616773	-	SPTLC2	ENSG00000100596	serine palmitoyltransferase long chain base subunit 2 [Source:HGNC Symbol;Acc:HGNC:11278]	-	gene	Name match	0	0.0004869	0.013757	0.892402	423	488	306	702	1074
DIO2	14	80197527	80387757	-	DIO2	ENSG00000211448	iodothyronine deiodinase 2 [Source:HGNC Symbol;Acc:HGNC:2884]	-	gene	Name match	0	0.000992921	0.0237974	2.97802	21	50	28	468	91
SERPINA5	14	94561442	94624646	+	SERPINA5	ENSG00000188488	serpin family A member 5 [Source:HGNC Symbol;Acc:HGNC:8723]	+	gene	Name match	0	5.66557e-10	1.06108e-07	7.97022	25	20	10	9302	181
TUNAR	14	95876392	95925571	+	TUNAR	ENSG00000250366	TCL1 upstream neural differentiation- associated RNA [Source:HGNC Symbol;Acc:HGNC:44088]	+	gene	Name match	0	1.54677e-11	3.75522e-09	1.74767	355	405	264	1346	1296
AK7	14	96392128	96489427	+	AK7	ENSG00000140057	adenylate kinase 7 [Source:HGNC Symbol;Acc:HGNC:20091]	+	gene	Name match	0	0.000519837	0.0143749	-1.09361	166	200	169	96	100
KIF26A	14	104138723	104180894	+	KIF26A	ENSG00000066735	kinesin family member 26A [Source:HGNC Symbol;Acc:HGNC:20226]	+	gene	Name match	0	0.000790274	0.0199624	1.00862	156	210	152	320	507
MEIS2	15	36889204	37101299	-	MEIS2	ENSG00000134138	Meis homeobox 2 [Source:HGNC Symbol;Acc:HGNC:7001]	-	gene	Name match	0	0.00220474	0.0434911	2.03269	736	1069	578	1261	6798
SPINT1	15	40844018	40858207	+	SPINT1	ENSG00000166145	serine peptidase inhibitor, Kunitz type 1 [Source:HGNC Symbol;Acc:HGNC:11246]	+	gene	Name match	0	0.00171614	0.0362297	1.87362	20	14	20	83	72
PRTG	15	55611544	55743152	-	PRTG	ENSG00000166450	protogenin [Source:HGNC Symbol;Acc:HGNC:26373]	-	gene	Name match	0	0.000124397	0.00476855	3.21126	120	200	70	327	2643
ZNF280D	15	56630181	56918571	-	ZNF280D	ENSG00000137871	zinc finger protein 280D [Source:HGNC Symbol;Acc:HGNC:25953]	-	gene	Name match	0	0.00190514	0.0395041	0.823324	372	412	301	568	958
CA12	15	63321378	63381846	-	CA12	ENSG00000074410	carbonic anhydrase 12 [Source:HGNC Symbol;Acc:HGNC:1371]	-	gene	Name match	0	4.88514e-10	9.41827e-08	-2.46524	1554	2142	1210	398	269
AC091230.1	15	74816223	74831802	+	AC091230.1	ENSG00000261606	novel transcript	+	gene	Name match	0	1.96123e-07	1.89057e-05	-4.94275	350	252	293	1	24
FBXO22	15	75903876	75942511	+	FBXO22	ENSG00000167196	F-box protein 22 [Source:HGNC Symbol;Acc:HGNC:13593]	+	gene	Name match	0	0.00014156	0.00522774	0.740242	495	527	414	786	1108
ARNT2	15	80404350	80597933	+	ARNT2	ENSG00000172379	aryl hydrocarbon receptor nuclear translocator 2 [Source:HGNC Symbol;Acc:HGNC:16876]	+	gene	Name match	0	0.000536309	0.0147401	-0.902017	3632	4191	3010	1667	2952
BTBD1	15	83016422	83067354	-	BTBD1	ENSG00000064726	BTB domain containing 1 [Source:HGNC Symbol;Acc:HGNC:1120]	-	gene	Name match	0	5.69188e-05	0.00244658	0.998582	741	951	565	1667	1809
KLHL25	15	85759326	85794925	-	KLHL25	ENSG00000183655	kelch like family member 25 [Source:HGNC Symbol;Acc:HGNC:25732]	-	gene	Name match	0	9.22397e-06	0.000535072	-1.35529	3068	2371	2573	942	1580
MFGE8	15	88898683	88913381	-	MFGE8	ENSG00000140545	milk fat globule-EGF factor 8 protein [Source:HGNC Symbol;Acc:HGNC:7036]	-	gene	Name match	0	4.42248e-05	0.00200619	-1.23427	2289	1842	2072	1056	1010
ANPEP	15	89784895	89815401	-	ANPEP	ENSG00000166825	alanyl aminopeptidase, membrane [Source:HGNC Symbol;Acc:HGNC:500]	-	gene	Name match	0	0.00086278	0.0212614	-2.91761	81	107	33	16	5
ZNF710-AS1	15	90074512	90082207	-	ZNF710-AS1	ENSG00000259291	ZNF710 antisense RNA 1 [Source:HGNC Symbol;Acc:HGNC:53141]	-	gene	Name match	0	0.000459435	0.0130939	-1.07842	916	1101	706	357	668
PCSK6	15	101297142	101525202	-	PCSK6	ENSG00000140479	proprotein convertase subtilisin/kexin type 6 [Source:HGNC Symbol;Acc:HGNC:8569]	-	gene	Name match	0	8.47362e-07	7.08908e-05	4.17795	17	27	16	645	135
NPRL3	16	84271	138860	-	NPRL3	ENSG00000103148	NPR3 like, GATOR1 complex subunit [Source:HGNC Symbol;Acc:HGNC:14124]	-	gene	Name match	0	0.000341279	0.0104293	-1.00713	1966	1574	1667	1017	1011
METRN	16	715118	719655	+	METRN	ENSG00000103260	meteorin, glial cell differentiation regulator [Source:HGNC Symbol;Acc:HGNC:14151]	+	gene	Name match	0	0.00160727	0.0342623	-1.26256	2835	1970	3142	1263	1391
NME3	16	1770286	1771730	-	NME3	ENSG00000103024	NME/NM23 nucleoside diphosphate kinase 3 [Source:HGNC Symbol;Acc:HGNC:7851]	-	gene	Name match	0	0.00012397	0.00476612	2.33533	42	36	35	109	363
RAB26	16	2140803	2154165	+	RAB26	ENSG00000167964	RAB26, member RAS oncogene family [Source:HGNC Symbol;Acc:HGNC:14259]	+	gene	Name match	0	0.000604324	0.0161358	-1.48876	219	209	265	106	88
ABCA3	16	2275881	2340746	-	ABCA3	ENSG00000167972	ATP binding cassette subfamily A member 3 [Source:HGNC Symbol;Acc:HGNC:33]	-	gene	Name match	0	0.000298388	0.00944894	-0.743278	3480	2980	2755	1925	2415
SRL	16	4189374	4242080	-	SRL	ENSG00000185739	sarcalumenin [Source:HGNC Symbol;Acc:HGNC:11295]	-	gene	Name match	0	0.000691247	0.0179096	4.10875	22	11	26	30	882
PPL	16	4882507	4960741	-	PPL	ENSG00000118898	periplakin [Source:HGNC Symbol;Acc:HGNC:9273]	-	gene	Name match	0	0.000940067	0.0227385	2.03257	45	52	32	268	122
SHISA9	16	12901598	13240416	+	SHISA9	ENSG00000237515	shisa family member 9 [Source:HGNC Symbol;Acc:HGNC:37231]	+	gene	Name match	0	0.000164589	0.00594426	1.47392	135	263	150	565	610
GPR139	16	20031485	20073917	-	GPR139	ENSG00000180269	G protein-coupled receptor 139 [Source:HGNC Symbol;Acc:HGNC:19995]	-	gene	Name match	0	0.000453605	0.0129559	7.89718	0	0	0	8	105
HS3ST2	16	22814162	22916338	+	HS3ST2	ENSG00000122254	heparan sulfate-glucosamine 3- sulfotransferase 2 [Source:HGNC Symbol;Acc:HGNC:5195]	+	gene	Name match	0	0.000317751	0.00987136	5.36408	2	2	3	6	249
IL4R	16	27313668	27364778	+	IL4R	ENSG00000077238	interleukin 4 receptor [Source:HGNC Symbol;Acc:HGNC:6015]	+	gene	Name match	0	0.00188454	0.0392163	2.67255	33	41	35	423	82
SEPHS2	16	30443631	30446181	-	SEPHS2	ENSG00000179918	selenophosphate synthetase 2 [Source:HGNC Symbol;Acc:HGNC:19686]	-	gene	Name match	0	1.05132e-06	8.50788e-05	0.920118	645	774	605	1350	1656
GPT2	16	46884362	46931289	+	GPT2	ENSG00000166123	glutamic--pyruvic transaminase 2 [Source:HGNC Symbol;Acc:HGNC:18062]	+	gene	Name match	0	4.9651e-05	0.00216975	-0.674951	2342	2694	2133	1604	1916
PHKB	16	47461123	47701523	+	PHKB	ENSG00000102893	phosphorylase kinase regulatory subunit beta [Source:HGNC Symbol;Acc:HGNC:8927]	+	gene	Name match	0	0.000758892	0.01924	-0.520068	2058	2159	1608	1423	1754
CBLN1	16	49277917	49281838	-	CBLN1	ENSG00000102924	cerebellin 1 precursor [Source:HGNC Symbol;Acc:HGNC:1543]	-	gene	Name match	0	0.0021152	0.0422718	0.949401	1277	1255	977	2910	2266
CYLD	16	50742050	50801935	+	CYLD	ENSG00000083799	CYLD lysine 63 deubiquitinase [Source:HGNC Symbol;Acc:HGNC:2584]	+	gene	Name match	0	0.00188884	0.0392436	0.830571	287	371	256	501	785
LPCAT2	16	55509072	55586666	+	LPCAT2	ENSG00000087253	lysophosphatidylcholine acyltransferase 2 [Source:HGNC Symbol;Acc:HGNC:26032]	+	gene	Name match	0	0.000176711	0.0062613	2.1814	39	66	29	283	167
MT3	16	56589074	56591088	+	MT3	ENSG00000087250	metallothionein 3 [Source:HGNC Symbol;Acc:HGNC:7408]	+	gene	Name match	0	9.33373e-08	9.94839e-06	-4.58756	238	159	247	2	21
MT1X	16	56682470	56687807	+	MT1X	ENSG00000187193	metallothionein 1X [Source:HGNC Symbol;Acc:HGNC:7405]	+	gene	Name match	0	0.000295701	0.00943222	3.74121	4	2	14	109	115
ADGRG1	16	57610652	57665580	+	ADGRG1	ENSG00000205336	adhesion G protein-coupled receptor G1 [Source:HGNC Symbol;Acc:HGNC:4512]	+	gene	Name match	0	3.05634e-06	0.000204185	-2.03641	16715	16450	14771	2491	7120
AC009110.1	16	62596372	62598449	+	AC009110.1	ENSG00000231589	novel transcript	+	gene	Name match	0	0.000297734	0.00944894	5.36689	1	1	0	35	27
CKLF	16	66552563	66579137	+	CKLF	ENSG00000217555	chemokine like factor [Source:HGNC Symbol;Acc:HGNC:13253]	+	gene	Name match	0	0.000261567	0.00863765	0.700739	389	387	311	623	762
AC074143.1	16	67170154	67175735	+	AC074143.1	ENSG00000140939	nucleolar protein 3 [Source:NCBI gene;Acc:8996]	+	gene	Name match	0	4.35093e-05	0.00198748	-1.14922	563	484	519	264	293
HAS3	16	69105653	69118719	+	HAS3	ENSG00000103044	hyaluronan synthase 3 [Source:HGNC Symbol;Acc:HGNC:4820]	+	gene	Name match	0	0.000129026	0.004903	-1.36412	132	167	107	49	75
CALB2	16	71358713	71390436	+	CALB2	ENSG00000172137	calbindin 2 [Source:HGNC Symbol;Acc:HGNC:1435]	+	gene	Name match	0	3.60703e-26	4.72882e-23	-2.90515	865	708	642	112	119
ZFHX3	16	72782885	73891871	-	ZFHX3	ENSG00000140836	zinc finger homeobox 3 [Source:HGNC Symbol;Acc:HGNC:777]	-	gene	Name match	0	1.25937e-06	9.8276e-05	2.50653	180	460	165	1374	2161
CHST6	16	75472052	75495445	-	CHST6	ENSG00000183196	carbohydrate sulfotransferase 6 [Source:HGNC Symbol;Acc:HGNC:6938]	-	gene	Name match	0	0.000114538	0.00445578	-1.71681	560	650	435	239	136
AC092376.2	16	79202624	79206739	-	AC092376.2	ENSG00000277954	novel transcript, antisense to WWOX	-	gene	Name match	0	3.26955e-05	0.0015701	2.70856	9	15	6	60	93
CDH13	16	82626965	83800640	+	CDH13	ENSG00000140945	cadherin 13 [Source:HGNC Symbol;Acc:HGNC:1753]	+	gene	Name match	0	5.47996e-07	4.75776e-05	-2.06625	1381	1517	1145	216	569
NECAB2	16	83968632	84002776	+	NECAB2	ENSG00000103154	N-terminal EF-hand calcium binding protein 2 [Source:HGNC Symbol;Acc:HGNC:23746]	+	gene	Name match	0	0.000170984	0.00609129	-1.59287	1154	963	1170	270	628
CDH15	16	89171767	89195492	+	CDH15	ENSG00000129910	cadherin 15 [Source:HGNC Symbol;Acc:HGNC:1754]	+	gene	Name match	0	0.00246882	0.0474578	-2.01421	132	87	102	14	52
RAP1GAP2	17	2755705	3037741	+	RAP1GAP2	ENSG00000132359	RAP1 GTPase activating protein 2 [Source:HGNC Symbol;Acc:HGNC:29176]	+	gene	Name match	0	3.4177e-06	0.000225156	1.34063	120	147	101	291	445
SMTNL2	17	4583999	4608319	+	SMTNL2	ENSG00000188176	smoothelin like 2 [Source:HGNC Symbol;Acc:HGNC:24764]	+	gene	Name match	0	1.46888e-06	0.000109415	3.31393	7	11	8	120	76
PITPNM3	17	6451263	6556555	-	PITPNM3	ENSG00000091622	PITPNM family member 3 [Source:HGNC Symbol;Acc:HGNC:21043]	-	gene	Name match	0	0.00207404	0.0418671	-1.09827	348	497	330	150	288
TEKT1	17	6789133	6831761	-	TEKT1	ENSG00000167858	tektin 1 [Source:HGNC Symbol;Acc:HGNC:15534]	-	gene	Name match	0	8.48959e-07	7.08908e-05	-2.71128	83	86	54	15	11
NTN1	17	9021510	9244000	+	NTN1	ENSG00000065320	netrin 1 [Source:HGNC Symbol;Acc:HGNC:8029]	+	gene	Name match	0	8.10198e-16	3.31928e-13	-3.52803	5084	5805	3929	270	774
CFAP52	17	9576627	9643447	+	CFAP52	ENSG00000166596	cilia and flagella associated protein 52 [Source:HGNC Symbol;Acc:HGNC:16053]	+	gene	Name match	0	2.60101e-05	0.00128193	-2.77835	180	208	126	41	14
LRRC75A	17	16441577	16492153	-	LRRC75A	ENSG00000181350	leucine rich repeat containing 75A [Source:HGNC Symbol;Acc:HGNC:32403]	-	gene	Name match	0	0.000500888	0.0139716	-1.12458	720	875	636	439	343
LLGL1	17	18225635	18244875	+	LLGL1	ENSG00000131899	LLGL scribble cell polarity complex component 1 [Source:HGNC Symbol;Acc:HGNC:6628]	+	gene	Name match	0	3.62126e-06	0.000236193	-1.23696	7193	6009	6610	2735	4001
PIPOX	17	28950513	29057216	+	PIPOX	ENSG00000179761	pipecolic acid and sarcosine oxidase [Source:HGNC Symbol;Acc:HGNC:17804]	+	gene	Name match	0	4.66522e-05	0.00207325	-1.50168	477	431	398	205	149
OMG	17	31272013	31297539	-	OMG	ENSG00000126861	oligodendrocyte myelin glycoprotein [Source:HGNC Symbol;Acc:HGNC:8135]	-	gene	Name match	0	9.62975e-07	7.89038e-05	-2.45363	91	72	71	13	21
MYO1D	17	32492522	32877177	-	MYO1D	ENSG00000176658	myosin ID [Source:HGNC Symbol;Acc:HGNC:7598]	-	gene	Name match	0	6.48991e-05	0.00276243	1.08726	123	158	106	283	360
ASIC2	17	33013087	34174964	-	ASIC2	ENSG00000108684	acid sensing ion channel subunit 2 [Source:HGNC Symbol;Acc:HGNC:99]	-	gene	Name match	0	0.00030498	0.00962528	1.17577	273	346	255	835	678
CCL11	17	34285668	34288334	+	CCL11	ENSG00000172156	C-C motif chemokine ligand 11 [Source:HGNC Symbol;Acc:HGNC:10610]	+	gene	Name match	0	0.00027771	0.00903421	-6.76875	17	27	9	0	0
SLFN5	17	35243071	35273655	+	SLFN5	ENSG00000166750	schlafen family member 5 [Source:HGNC Symbol;Acc:HGNC:28286]	+	gene	Name match	0	9.78076e-05	0.00386222	2.09993	100	150	83	703	353
NEUROD2	17	39603536	39609777	-	NEUROD2	ENSG00000171532	neuronal differentiation 2 [Source:HGNC Symbol;Acc:HGNC:7763]	-	gene	Name match	0	2.25129e-13	7.02724e-11	-7.30982	1328	1378	1023	0	20
ERBB2	17	39687914	39730426	+	ERBB2	ENSG00000141736	erb-b2 receptor tyrosine kinase 2 [Source:HGNC Symbol;Acc:HGNC:3430]	+	gene	Name match	0	0.00186629	0.0388983	-0.837983	2927	2516	2248	1747	1581
KRT19	17	41523617	41528308	-	KRT19	ENSG00000171345	keratin 19 [Source:HGNC Symbol;Acc:HGNC:6436]	-	gene	Name match	0	3.0873e-06	0.000204417	7.86192	0	0	2	312	44
KRT14	17	41582279	41586895	-	KRT14	ENSG00000186847	keratin 14 [Source:HGNC Symbol;Acc:HGNC:6416]	-	gene	Name match	0	8.32268e-08	9.01738e-06	23.201	0	0	0	379	0
KRT17	17	41619442	41624842	-	KRT17	ENSG00000128422	keratin 17 [Source:HGNC Symbol;Acc:HGNC:6427]	-	gene	Name match	0	7.01007e-06	0.000419644	8.83045	1	1	0	612	5
EFTUD2	17	44849948	44899445	-	EFTUD2	ENSG00000108883	elongation factor Tu GTP binding domain containing 2 [Source:HGNC Symbol;Acc:HGNC:30858]	-	gene	Name match	0	0.000132774	0.00498759	-0.807948	2993	2823	2629	1565	2275
GFAP	17	44903159	44916937	-	GFAP	ENSG00000131095	glial fibrillary acidic protein [Source:HGNC Symbol;Acc:HGNC:4235]	-	gene	Name match	0	2.87038e-17	1.39373e-14	-4.02904	3298	2644	2788	268	137
C1QL1	17	44959693	44968303	-	C1QL1	ENSG00000131094	complement C1q like 1 [Source:HGNC Symbol;Acc:HGNC:24182]	-	gene	Name match	0	0.000233435	0.00786404	-1.17579	2335	1717	2194	993	1212
PLCD3	17	45108959	45133354	-	PLCD3	ENSG00000161714	phospholipase C delta 3 [Source:HGNC Symbol;Acc:HGNC:9061]	-	gene	Name match	0	0.00147854	0.0323062	-1.71071	2209	1726	1898	935	405
HOXB1	17	48528526	48531011	-	HOXB1	ENSG00000120094	homeobox B1 [Source:HGNC Symbol;Acc:HGNC:5111]	-	gene	Name match	0	9.96258e-09	1.41967e-06	24.8063	0	0	0	0	1491
HOXB2	17	48540894	48544989	-	HOXB2	ENSG00000173917	homeobox B2 [Source:HGNC Symbol;Acc:HGNC:5113]	-	gene	Name match	0	5.19711e-10	9.87451e-08	3.03506	196	205	164	916	2891
HOXB-AS1	17	48543551	48551250	+	HOXB-AS1	ENSG00000230148	HOXB cluster antisense RNA 1 [Source:HGNC Symbol;Acc:HGNC:43744]	+	gene	Name match	0	2.51855e-06	0.000175629	2.45785	40	49	35	150	404
HOXB7	17	48607227	48633572	-	HOXB7	ENSG00000260027	homeobox B7 [Source:HGNC Symbol;Acc:HGNC:5118]	-	gene	Name match	0	0.000245314	0.00818336	12.4465	0	0	1	4213	3
CACNG4	17	66964707	67033398	+	CACNG4	ENSG00000075461	calcium voltage-gated channel auxiliary subunit gamma 4 [Source:HGNC Symbol;Acc:HGNC:1408]	+	gene	Name match	0	4.53235e-05	0.0020419	-1.24146	8264	7944	7330	2723	5326
AC097641.1	17	73164977	73208507	+	AC097641.1	ENSG00000264860	novel transcript	+	gene	Name match	0	2.76879e-05	0.0013444	-1.28492	2287	2653	1752	744	1446
TMEM94	17	75441159	75500452	+	TMEM94	ENSG00000177728	transmembrane protein 94 [Source:HGNC Symbol;Acc:HGNC:28983]	+	gene	Name match	0	0.000231961	0.00785791	-0.715028	2736	2538	2385	1647	2036
FOXJ1	17	76136333	76141245	-	FOXJ1	ENSG00000129654	forkhead box J1 [Source:HGNC Symbol;Acc:HGNC:3816]	-	gene	Name match	0	0.000896282	0.0219308	-1.64185	2907	2462	2563	1294	624
CCDC40	17	80036632	80100613	+	CCDC40	ENSG00000141519	coiled-coil domain containing 40 [Source:HGNC Symbol;Acc:HGNC:26090]	+	gene	Name match	0	0.000881532	0.0216421	-0.798804	486	647	440	322	383
NPTX1	17	80466834	80477843	-	NPTX1	ENSG00000171246	neuronal pentraxin 1 [Source:NCBI gene;Acc:4884]	-	gene	Name match	0	2.32923e-15	8.98122e-13	-2.43396	1142	1677	1175	218	370
BAIAP2-DT	17	81029130	81034881	-	BAIAP2-DT	ENSG00000226137	BAIAP2 divergent transcript [Source:HGNC Symbol;Acc:HGNC:44342]	-	gene	Name match	0	0.000115888	0.00449493	-0.855063	1644	2139	1426	1067	1165
TBCD	17	82752065	82945914	+	TBCD	ENSG00000141556	tubulin folding cofactor D [Source:HGNC Symbol;Acc:HGNC:11581]	+	gene	Name match	0	0.00054669	0.0148695	-0.742368	928	863	804	520	710
EPB41L3	18	5392381	5630700	-	EPB41L3	ENSG00000082397	erythrocyte membrane protein band 4.1 like 3 [Source:HGNC Symbol;Acc:HGNC:3380]	-	gene	Name match	0	7.01245e-07	5.93118e-05	-1.2875	2279	2866	1778	1110	1065
AQP4	18	26852043	26865771	-	AQP4	ENSG00000171885	aquaporin 4 [Source:HGNC Symbol;Acc:HGNC:637]	-	gene	Name match	0	1.0849e-06	8.67262e-05	-3.18191	514	568	373	90	27
CHST9	18	26906481	27185308	-	CHST9	ENSG00000154080	carbohydrate sulfotransferase 9 [Source:HGNC Symbol;Acc:HGNC:19898]	-	gene	Name match	0	0.000404766	0.0120056	-1.07873	365	376	315	208	178
AC110015.1	18	27954519	27963687	+	AC110015.1	ENSG00000227279	novel transcript, antisense to CDH2	+	gene	Name match	0	0.00112523	0.0260535	-3.33428	45	38	27	7	1
TTR	18	31557010	31599021	+	TTR	ENSG00000118271	transthyretin [Source:HGNC Symbol;Acc:HGNC:12405]	+	gene	Name match	0	2.44588e-11	5.72599e-09	2.15105	187	150	184	776	1079
CTIF	18	48539031	48863217	+	CTIF	ENSG00000134030	cap binding complex dependent translation initiation factor [Source:HGNC Symbol;Acc:HGNC:23925]	+	gene	Name match	0	2.23014e-05	0.00113322	-0.826312	5036	5162	4221	3127	3194
RAB27B	18	54717860	54895516	+	RAB27B	ENSG00000041353	RAB27B, member RAS oncogene family [Source:HGNC Symbol;Acc:HGNC:9767]	+	gene	Name match	0	0.00205861	0.0417132	1.27919	50	50	33	128	120
CDH20	18	61333430	61555779	+	CDH20	ENSG00000101542	cadherin 20 [Source:HGNC Symbol;Acc:HGNC:1760]	+	gene	Name match	0	2.27651e-09	3.73063e-07	-1.67804	944	1190	692	340	337
TNFRSF11A	18	62325287	62391288	+	TNFRSF11A	ENSG00000141655	TNF receptor superfamily member 11a [Source:HGNC Symbol;Acc:HGNC:11908]	+	gene	Name match	0	0.00218909	0.0434176	5.08841	8	10	0	390	15
KISS1R	19	917287	921005	+	KISS1R	ENSG00000116014	KISS1 receptor [Source:HGNC Symbol;Acc:HGNC:4510]	+	gene	Name match	0	0.000227054	0.00773162	-1.91955	100	81	121	30	34
GNG7	19	2511219	2702694	-	GNG7	ENSG00000176533	G protein subunit gamma 7 [Source:HGNC Symbol;Acc:HGNC:4410]	-	gene	Name match	0	1.60813e-08	2.12955e-06	-1.43445	1011	917	953	396	445
TMIGD2	19	4292232	4302431	-	TMIGD2	ENSG00000167664	transmembrane and immunoglobulin domain containing 2 [Source:HGNC Symbol;Acc:HGNC:28324]	-	gene	Name match	0	1.41071e-05	0.000767403	-2.67071	65	51	65	8	15
MLLT1	19	6210381	6279975	-	MLLT1	ENSG00000130382	MLLT1 super elongation complex subunit [Source:HGNC Symbol;Acc:HGNC:7134]	-	gene	Name match	0	7.36746e-08	8.11659e-06	-0.892749	4636	4765	4140	2490	3273
CTXN1	19	7924491	7926135	-	CTXN1	ENSG00000178531	cortexin 1 [Source:HGNC Symbol;Acc:HGNC:31108]	-	gene	Name match	0	0.00086082	0.0212614	-1.15241	4132	3193	4349	2038	2134
ZNF558	19	8806170	8832314	-	ZNF558	ENSG00000167785	zinc finger protein 558 [Source:HGNC Symbol;Acc:HGNC:26422]	-	gene	Name match	0	7.64357e-11	1.61625e-08	-1.43844	589	724	495	237	283
KLF1	19	12884422	12887199	-	KLF1	ENSG00000105610	Kruppel like factor 1 [Source:HGNC Symbol;Acc:HGNC:6345]	-	gene	Name match	0	3.65981e-05	0.00173355	-3.13338	43	36	31	3	7
MRI1	19	13764522	13774282	+	MRI1	ENSG00000037757	methylthioribose-1-phosphate isomerase 1 [Source:HGNC Symbol;Acc:HGNC:28469]	+	gene	Name match	0	2.11997e-05	0.00108143	3.22064	9	15	3	77	116
PKN1	19	14433053	14471867	+	PKN1	ENSG00000123143	protein kinase N1 [Source:HGNC Symbol;Acc:HGNC:9405]	+	gene	Name match	0	0.000289072	0.00926586	-1.20886	7023	4836	6413	2894	3401
AC007192.1	19	18153158	18178117	+	AC007192.1	ENSG00000268173	novel protein, readthrough between PIK3R2 and IFI30	+	gene	Name match	0	9.10702e-05	0.00365116	-0.888415	3975	3335	3231	1895	2627
JUND	19	18279760	18281622	-	JUND	ENSG00000130522	JunD proto-oncogene, AP-1 transcription factor subunit [Source:HGNC Symbol;Acc:HGNC:6206]	-	gene	Name match	0	8.01122e-05	0.00329238	-0.973533	9209	8273	8956	4939	5721
CERS1	19	18868545	18896727	-	CERS1	ENSG00000223802	ceramide synthase 1 [Source:HGNC Symbol;Acc:HGNC:14253]	-	gene	Name match	0	2.06509e-05	0.0010617	-1.24238	3888	2998	3599	1584	1944
CEBPA	19	33299934	33302534	-	CEBPA	ENSG00000245848	CCAAT enhancer binding protein alpha [Source:HGNC Symbol;Acc:HGNC:1833]	-	gene	Name match	0	8.79775e-08	9.45398e-06	-1.77971	209	193	164	66	62
GPI	19	34359480	34426168	+	GPI	ENSG00000105220	glucose-6-phosphate isomerase [Source:HGNC Symbol;Acc:HGNC:4458]	+	gene	Name match	0	0.00152782	0.0330137	-0.655872	2725	2629	2530	1832	2110
FXYD5	19	35154730	35169883	+	FXYD5	ENSG00000089327	FXYD domain containing ion transport regulator 5 [Source:HGNC Symbol;Acc:HGNC:4029]	+	gene	Name match	0	0.000148663	0.00544406	3.57766	6	6	6	29	152
LSR	19	35248330	35267964	+	LSR	ENSG00000105699	lipolysis stimulated lipoprotein receptor [Source:HGNC Symbol;Acc:HGNC:29572]	+	gene	Name match	0	1.47241e-07	1.50807e-05	3.09707	55	44	67	723	369
LRFN3	19	35935358	35945767	+	LRFN3	ENSG00000126243	leucine rich repeat and fibronectin type III domain containing 3 [Source:HGNC Symbol;Acc:HGNC:28370]	+	gene	Name match	0	0.00103136	0.0244016	-0.817748	1222	1035	1073	639	864
LRFN1	19	39306568	39320858	-	LRFN1	ENSG00000128011	leucine rich repeat and fibronectin type III domain containing 1 [Source:HGNC Symbol;Acc:HGNC:29290]	-	gene	Name match	0	0.000500124	0.0139716	-0.797285	676	583	534	365	447
LTBP4	19	40592883	40629818	+	LTBP4	ENSG00000090006	latent transforming growth factor beta binding protein 4 [Source:HGNC Symbol;Acc:HGNC:6717]	+	gene	Name match	0	4.03948e-06	0.000259585	-0.875231	1637	1782	1577	951	1200
CD177	19	43353686	43363172	+	CD177	ENSG00000204936	CD177 molecule [Source:HGNC Symbol;Acc:HGNC:30072]	+	gene	Name match	0	9.93745e-07	8.09193e-05	-7.99719	39	34	45	0	0
AC093503.1	19	46634076	46634685	-	AC093503.1	ENSG00000167414	G protein subunit gamma 8 [Source:NCBI gene;Acc:94235]	-	gene	Name match	0	7.69408e-06	0.000456423	-3.97756	129	80	140	2	17
GYS1	19	48968130	48993310	-	GYS1	ENSG00000104812	glycogen synthase 1 [Source:HGNC Symbol;Acc:HGNC:4706]	-	gene	Name match	0	0.000541852	0.0148176	-0.848465	2161	1811	1644	1207	1221
SLC17A7	19	49429401	49442360	-	SLC17A7	ENSG00000104888	solute carrier family 17 member 7 [Source:HGNC Symbol;Acc:HGNC:16704]	-	gene	Name match	0	3.96132e-09	5.96929e-07	-3.35256	420	488	433	22	87
EPN1	19	55675226	55709858	+	EPN1	ENSG00000063245	epsin 1 [Source:HGNC Symbol;Acc:HGNC:21604]	+	gene	Name match	0	0.00157159	0.0337159	-0.969217	5371	3945	4864	2681	3065
ZFP28	19	56538948	56556810	+	ZFP28	ENSG00000196867	ZFP28 zinc finger protein [Source:HGNC Symbol;Acc:HGNC:17801]	+	gene	Name match	0	4.64359e-05	0.00207134	-1.15528	453	487	341	232	210
ZSCAN18	19	58083838	58118427	-	ZSCAN18	ENSG00000121413	zinc finger and SCAN domain containing 18 [Source:HGNC Symbol;Acc:HGNC:21037]	-	gene	Name match	0	5.83428e-06	0.00035995	-0.916585	2653	2782	2487	1367	1971
TCF15	20	603797	610398	-	TCF15	ENSG00000125878	transcription factor 15 [Source:HGNC Symbol;Acc:HGNC:11627]	-	gene	Name match	0	0.0014573	0.0319486	7.26512	0	1	0	2	142
SIRPA	20	1894167	1940592	+	SIRPA	ENSG00000198053	signal regulatory protein alpha [Source:HGNC Symbol;Acc:HGNC:9662]	+	gene	Name match	0	0.000419106	0.0123195	1.18383	59	68	52	151	166
EBF4	20	2692878	2760108	+	EBF4	ENSG00000088881	EBF family member 4 [Source:HGNC Symbol;Acc:HGNC:29278]	+	gene	Name match	0	0.000292264	0.0093453	-0.974428	1084	889	936	484	698
CDC25B	20	3786772	3806121	+	CDC25B	ENSG00000101224	cell division cycle 25B [Source:HGNC Symbol;Acc:HGNC:1726]	+	gene	Name match	0	0.00258968	0.0493469	-0.957782	3026	2824	2710	1198	2372
RASSF2	20	4780023	4823608	-	RASSF2	ENSG00000101265	Ras association domain family member 2 [Source:HGNC Symbol;Acc:HGNC:9883]	-	gene	Name match	0	2.62153e-06	0.000180886	-2.17579	5557	6290	4650	729	2262
CHGB	20	5911510	5925353	+	CHGB	ENSG00000089199	chromogranin B [Source:HGNC Symbol;Acc:HGNC:1930]	+	gene	Name match	0	5.55587e-06	0.000348505	5.21879	471	553	364	34971	1131
LAMP5	20	9514358	9530524	+	LAMP5	ENSG00000125869	lysosomal associated membrane protein family member 5 [Source:HGNC Symbol;Acc:HGNC:16097]	+	gene	Name match	0	1.53492e-08	2.07451e-06	2.21786	221	159	236	933	1391
SLC24A3	20	19212646	19722937	+	SLC24A3	ENSG00000185052	solute carrier family 24 member 3 [Source:HGNC Symbol;Acc:HGNC:10977]	+	gene	Name match	0	2.47437e-05	0.00122875	2.0918	143	166	133	937	477
MAP1LC3A	20	34546854	34560345	+	MAP1LC3A	ENSG00000101460	microtubule associated protein 1 light chain 3 alpha [Source:HGNC Symbol;Acc:HGNC:6838]	+	gene	Name match	0	1.99822e-06	0.000143938	6.43725	3	0	0	66	141
TGM2	20	38127385	38166578	-	TGM2	ENSG00000198959	transglutaminase 2 [Source:HGNC Symbol;Acc:HGNC:11778]	-	gene	Name match	0	0.000337388	0.0103345	5.20942	5	6	0	247	28
MAFB	20	40685848	40689236	-	MAFB	ENSG00000204103	MAF bZIP transcription factor B [Source:HGNC Symbol;Acc:HGNC:6408]	-	gene	Name match	0	8.96053e-06	0.0005221	2.32389	67	92	33	248	505
TOX2	20	43914852	44069616	+	TOX2	ENSG00000124191	TOX high mobility group box family member 2 [Source:HGNC Symbol;Acc:HGNC:16095]	+	gene	Name match	0	0.00155239	0.0333637	-0.948321	871	884	759	362	686
RIMS4	20	44751808	44810338	-	RIMS4	ENSG00000101098	regulating synaptic membrane exocytosis 4 [Source:HGNC Symbol;Acc:HGNC:16183]	-	gene	Name match	0	1.29643e-05	0.000714124	1.05567	1511	1206	1209	2963	3463
CDH22	20	46173733	46308498	-	CDH22	ENSG00000149654	cadherin 22 [Source:HGNC Symbol;Acc:HGNC:13251]	-	gene	Name match	0	0.000126347	0.00481515	2.40461	56	34	18	251	176
ARFGEF2	20	48921711	49036693	+	ARFGEF2	ENSG00000124198	ADP ribosylation factor guanine nucleotide exchange factor 2 [Source:HGNC Symbol;Acc:HGNC:15853]	+	gene	Name match	0	0.000327098	0.0101138	1.01041	354	414	241	775	784
KCNG1	20	51003656	51023107	-	KCNG1	ENSG00000026559	potassium voltage-gated channel modifier subfamily G member 1 [Source:HGNC Symbol;Acc:HGNC:6248]	-	gene	Name match	0	5.48499e-05	0.0023654	-1.73371	2060	1871	1939	848	498
TSHZ2	20	52972358	53495330	+	TSHZ2	ENSG00000182463	teashirt zinc finger homeobox 2 [Source:HGNC Symbol;Acc:HGNC:13010]	+	gene	Name match	0	1.39535e-08	1.90552e-06	1.83019	141	164	98	420	711
TFAP2C	20	56629306	56639283	+	TFAP2C	ENSG00000087510	transcription factor AP-2 gamma [Source:HGNC Symbol;Acc:HGNC:11744]	+	gene	Name match	0	2.25227e-06	0.000159607	-1.85928	99	127	91	33	35
CDH4	20	61252261	61940617	+	CDH4	ENSG00000179242	cadherin 4 [Source:HGNC Symbol;Acc:HGNC:1763]	+	gene	Name match	0	1.87893e-07	1.85209e-05	-1.31896	766	999	678	305	468
C21orf91	21	17788974	17819386	-	C21orf91	ENSG00000154642	chromosome 21 open reading frame 91 [Source:HGNC Symbol;Acc:HGNC:16459]	-	gene	Name match	0	0.00202383	0.0412635	0.733812	307	293	239	531	554
NCAM2	21	20998409	21543329	+	NCAM2	ENSG00000154654	neural cell adhesion molecule 2 [Source:HGNC Symbol;Acc:HGNC:7657]	+	gene	Name match	0	8.82041e-11	1.83549e-08	-1.78128	676	771	449	179	251
JAM2	21	25639258	25717562	+	JAM2	ENSG00000154721	junctional adhesion molecule 2 [Source:HGNC Symbol;Acc:HGNC:14686]	+	gene	Name match	0	3.3474e-05	0.00160162	-0.934308	3228	4119	2656	1967	2075
CLIC6	21	34669389	34718227	+	CLIC6	ENSG00000159212	chloride intracellular channel 6 [Source:HGNC Symbol;Acc:HGNC:2065]	+	gene	Name match	0	8.85588e-05	0.00356856	3.60379	17	28	20	487	82
ETS2	21	38805183	38824955	+	ETS2	ENSG00000157557	ETS proto-oncogene 2, transcription factor [Source:HGNC Symbol;Acc:HGNC:3489]	+	gene	Name match	0	0.000102021	0.00400447	1.46057	68	83	50	162	275
C2CD2	21	41885112	41954018	-	C2CD2	ENSG00000157617	C2 calcium dependent domain containing 2 [Source:HGNC Symbol;Acc:HGNC:1266]	-	gene	Name match	0	0.000987341	0.023707	-0.882151	409	568	358	244	322
NEFH	22	29480230	29491390	+	NEFH	ENSG00000100285	neurofilament heavy [Source:HGNC Symbol;Acc:HGNC:7737]	+	gene	Name match	0	0.000654498	0.0171267	1.62223	106	72	51	189	372
CARD10	22	37490362	37519542	-	CARD10	ENSG00000100065	caspase recruitment domain family member 10 [Source:HGNC Symbol;Acc:HGNC:16422]	-	gene	Name match	0	0.000217887	0.00745824	-1.41569	207	173	150	55	104
MICALL1	22	37905657	37942822	+	MICALL1	ENSG00000100139	MICAL like 1 [Source:HGNC Symbol;Acc:HGNC:29804]	+	gene	Name match	0	0.000449904	0.0129064	-0.729344	1442	1467	1198	956	969
GTPBP1	22	38705742	38738299	+	GTPBP1	ENSG00000100226	GTP binding protein 1 [Source:HGNC Symbol;Acc:HGNC:4669]	+	gene	Name match	0	0.00100075	0.0239413	-0.750094	2951	2552	2597	1667	2154
APOBEC3C	22	39014257	39020352	+	APOBEC3C	ENSG00000244509	apolipoprotein B mRNA editing enzyme catalytic subunit 3C [Source:HGNC Symbol;Acc:HGNC:17353]	+	gene	Name match	0	0.00172921	0.0364469	-1.34156	207	220	146	102	69
PDGFB	22	39223359	39244751	-	PDGFB	ENSG00000100311	platelet derived growth factor subunit B [Source:HGNC Symbol;Acc:HGNC:8800]	-	gene	Name match	0	1.83655e-09	3.08682e-07	-1.73082	527	539	396	127	223
TEF	22	41367333	41399326	+	TEF	ENSG00000167074	TEF transcription factor, PAR bZIP family member [Source:HGNC Symbol;Acc:HGNC:11722]	+	gene	Name match	0	1.50924e-05	0.000807598	-0.976271	871	833	753	477	499
A4GALT	22	42692121	42721298	-	A4GALT	ENSG00000128274	alpha 1,4-galactosyltransferase (P blood group) [Source:HGNC Symbol;Acc:HGNC:18149]	-	gene	Name match	0	0.00214611	0.0427066	4.57442	4	0	2	86	20
PRR5	22	44668547	44862706	+	PRR5	ENSG00000186654	proline rich 5 [Source:HGNC Symbol;Acc:HGNC:31682]	+	gene	Name match	0	9.96956e-06	0.000570747	0.939561	395	373	340	769	901
MLC1	22	50059391	50085902	-	MLC1	ENSG00000100427	modulator of VRAC current 1 [Source:HGNC Symbol;Acc:HGNC:17082]	-	gene	Name match	0	6.05361e-07	5.18711e-05	-3.49601	2576	2283	2219	71	461
PANX2	22	50170731	50180294	+	PANX2	ENSG00000073150	pannexin 2 [Source:HGNC Symbol;Acc:HGNC:8600]	+	gene	Name match	0	0.000578038	0.0156008	1.13407	117	111	73	252	257
PLXNB2	22	50274979	50307646	-	PLXNB2	ENSG00000196576	plexin B2 [Source:HGNC Symbol;Acc:HGNC:9104]	-	gene	Name match	0	0.000924864	0.022444	-0.925886	8188	7849	6420	4963	4113
ARSE	X	2934632	2968310	-	ARSE	ENSG00000157399	arylsulfatase E [Source:HGNC Symbol;Acc:HGNC:719]	-	gene	Name match	0	0.000214984	0.00737813	-1.7772	117	85	104	37	33
GPM6B	X	13770939	13938638	-	GPM6B	ENSG00000046653	glycoprotein M6B [Source:HGNC Symbol;Acc:HGNC:4461]	-	gene	Name match	0	9.69624e-05	0.00385205	-0.930157	12169	16489	9874	6616	9187
VEGFD	X	15345596	15384413	-	VEGFD	ENSG00000165197	vascular endothelial growth factor D [Source:HGNC Symbol;Acc:HGNC:3708]	-	gene	Name match	0	0.000831956	0.0207356	-2.68347	48	59	40	13	4
PPEF1	X	18675909	18827921	+	PPEF1	ENSG00000086717	protein phosphatase with EF-hand domain 1 [Source:HGNC Symbol;Acc:HGNC:9243]	+	gene	Name match	0	0.000756816	0.01924	-2.58031	145	97	77	7	37
PHKA2	X	18892300	18984598	-	PHKA2	ENSG00000044446	phosphorylase kinase regulatory subunit alpha 2 [Source:HGNC Symbol;Acc:HGNC:8926]	-	gene	Name match	0	0.000588282	0.0157717	-0.708419	472	515	370	281	370
ACOT9	X	23701055	23766475	-	ACOT9	ENSG00000123130	acyl-CoA thioesterase 9 [Source:HGNC Symbol;Acc:HGNC:17152]	-	gene	Name match	0	0.0018294	0.0382967	0.894319	147	185	134	335	336
ARX	X	25003694	25016420	-	ARX	ENSG00000004848	aristaless related homeobox [Source:HGNC Symbol;Acc:HGNC:18060]	-	gene	Name match	0	2.92877e-08	3.57395e-06	-4.54662	169	264	207	2	21
NDP	X	43948776	43973395	-	NDP	ENSG00000124479	norrin cystine knot growth factor NDP [Source:HGNC Symbol;Acc:HGNC:7678]	-	gene	Name match	0	1.51783e-16	6.63293e-14	-2.64349	438	351	314	55	85
FGD1	X	54445454	54496234	-	FGD1	ENSG00000102302	FYVE, RhoGEF and PH domain containing 1 [Source:HGNC Symbol;Acc:HGNC:3663]	-	gene	Name match	0	1.0335e-05	0.000589097	-0.791665	1234	1257	1081	700	930
ZC3H12B	X	65366638	65507887	+	ZC3H12B	ENSG00000102053	zinc finger CCCH-type containing 12B [Source:HGNC Symbol;Acc:HGNC:17407]	+	gene	Name match	0	1.02316e-08	1.44233e-06	-1.15606	905	1117	772	435	545
OPHN1	X	68042344	68433913	-	OPHN1	ENSG00000079482	oligophrenin 1 [Source:HGNC Symbol;Acc:HGNC:8148]	-	gene	Name match	0	0.000277399	0.00903421	-0.725993	1829	1794	1449	975	1454
EDA	X	69616067	70039472	+	EDA	ENSG00000158813	ectodysplasin A [Source:HGNC Symbol;Acc:HGNC:3157]	+	gene	Name match	0	9.07254e-07	7.48057e-05	-1.34637	255	300	213	96	142
NLGN3	X	71144831	71171201	+	NLGN3	ENSG00000196338	neuroligin 3 [Source:HGNC Symbol;Acc:HGNC:14289]	+	gene	Name match	0	0.00101435	0.0241346	-0.723352	1751	2069	1405	1212	1231
PWWP3B	X	106168305	106208956	+	PWWP3B	ENSG00000157502	PWWP domain containing 3B [Source:HGNC Symbol;Acc:HGNC:26583]	+	gene	Name match	0	0.00105695	0.024922	3.42825	65	70	40	1227	90
AL035425.3	X	108719949	108736409	-	AL035425.3	ENSG00000261409	novel transcript,	-	gene	Name match	0	0.00219659	0.0434347	4.21221	7	29	4	473	22
ACSL4	X	109624244	109733403	-	ACSL4	ENSG00000068366	acyl-CoA synthetase long chain family member 4 [Source:HGNC Symbol;Acc:HGNC:3571]	-	gene	Name match	0	0.00196655	0.0403465	0.992795	562	606	429	849	1695
CHRDL1	X	110673856	110795819	-	CHRDL1	ENSG00000101938	chordin like 1 [Source:HGNC Symbol;Acc:HGNC:29861]	-	gene	Name match	0	7.45716e-05	0.00309378	-1.94567	962	1202	717	370	184
IL13RA2	X	115003975	115019977	-	IL13RA2	ENSG00000123496	interleukin 13 receptor subunit alpha 2 [Source:HGNC Symbol;Acc:HGNC:5975]	-	gene	Name match	0	2.70375e-21	1.68791e-18	-3.1148	432	407	394	59	52
AKAP14	X	119895837	119920716	+	AKAP14	ENSG00000186471	A-kinase anchoring protein 14 [Source:HGNC Symbol;Acc:HGNC:24061]	+	gene	Name match	0	7.52793e-05	0.00311329	-3.00145	436	390	358	89	19
APLN	X	129645259	129654956	-	APLN	ENSG00000171388	apelin [Source:HGNC Symbol;Acc:HGNC:16665]	-	gene	Name match	0	1.77502e-07	1.79004e-05	-2.33727	212	252	171	29	72
ARHGAP36	X	131058346	131089885	+	ARHGAP36	ENSG00000147256	Rho GTPase activating protein 36 [Source:HGNC Symbol;Acc:HGNC:26388]	+	gene	Name match	0	0.00201032	0.0410519	3.65596	9	8	2	18	179
STK26	X	132023302	132075943	+	STK26	ENSG00000134602	serine/threonine kinase 26 [Source:HGNC Symbol;Acc:HGNC:18174]	+	gene	Name match	0	6.20404e-05	0.00265801	1.56728	146	176	99	534	408
FHL1	X	136146702	136211359	+	FHL1	ENSG00000022267	four and a half LIM domains 1 [Source:HGNC Symbol;Acc:HGNC:3702]	+	gene	Name match	0	6.5292e-05	0.00277015	-0.636159	3957	4622	3379	2638	3396
ARHGEF6	X	136665547	136780932	-	ARHGEF6	ENSG00000129675	Rac/Cdc42 guanine nucleotide exchange factor 6 [Source:HGNC Symbol;Acc:HGNC:685]	-	gene	Name match	0	1.49799e-14	5.45519e-12	-1.86599	466	565	412	128	184
GPR50	X	151176653	151181465	+	GPR50	ENSG00000102195	G protein-coupled receptor 50 [Source:HGNC Symbol;Acc:HGNC:4506]	+	gene	Name match	0	0.00118033	0.0271	3.57523	16	18	7	26	382
PNMA3	X	153056409	153060467	+	PNMA3	ENSG00000183837	PNMA family member 3 [Source:HGNC Symbol;Acc:HGNC:18742]	+	gene	Name match	0	0.00153556	0.0331106	2.67581	23	15	18	46	257
PLXNB3	X	153764196	153779346	+	PLXNB3	ENSG00000198753	plexin B3 [Source:HGNC Symbol;Acc:HGNC:9105]	+	gene	Name match	0	7.43959e-08	8.12775e-06	-1.71011	232	288	180	82	83
