# Supplementary material for: IQSEC2 mutation associated with epilepsy, intellectual disability, and autism results in hyperexcitability of patient-derived neurons and deficient synaptic transmission
Source: Mol Psychiatry. 2021 Sep 17;26(12):7498–508. doi: 10.1038/s41380-021-01281-0 (PMC8873005; doi:10.1038/s41380-021-01281-0)
Supplement: Supplementary file 4 — Supplementary Table S5. [file 41380_2021_1281_MOESM4_ESM.xlsx]

## Sheet: Deseq 11 weeks
Probe	Chromosome	Start	End	Probe Strand	Feature	ID	Description	Feature Strand	Type	Feature Orientation	Distance	P-value (DESeq stats p<0.05 after correction 11 weeks)	FDR (DESeq stats p<0.05 after correction 11 weeks)	Log2 Fold Change (DESeq stats p<0.05 after correction 11 weeks)	Control 11 weeks sample 1	Control 11 weeks sample 2	IQsec2 clone 3 11 weeks sample 1	IQsec2 clone 3 11 weeks sample 2
NOC2L	1	944203	959309	-	SAMD11	ENSG00000187634	sterile alpha motif domain containing 11 [Source:HGNC Symbol;Acc:HGNC:28706]	+	gene	overlapping	0	0.00159575	0.010122	1.10618	1387	1665	4114	2801
HES4	1	998962	1000172	-	HES4	ENSG00000188290	hes family bHLH transcription factor 4 [Source:HGNC Symbol;Acc:HGNC:24149]	-	gene	overlapping	0	0.000531399	0.00419231	1.35072	561	476	1688	1116
ISG15	1	1001138	1014540	+	ISG15	ENSG00000187608	ISG15 ubiquitin like modifier [Source:HGNC Symbol;Acc:HGNC:4053]	+	gene	overlapping	0	4.9305e-07	1.00234e-05	1.91688	607	766	3372	2068
AGRN	1	1020120	1056118	+	AGRN	ENSG00000188157	agrin [Source:HGNC Symbol;Acc:HGNC:329]	+	gene	overlapping	0	0.0121839	0.0495818	-1.12231	903	711	257	548
MXRA8	1	1352689	1361777	-	MXRA8	ENSG00000162576	matrix remodeling associated 8 [Source:HGNC Symbol;Acc:HGNC:7542]	-	gene	overlapping	0	1.05985e-06	1.97531e-05	1.67107	1251	1321	5090	3560
AURKAIP1	1	1373730	1375495	-	AURKAIP1	ENSG00000175756	aurora kinase A interacting protein 1 [Source:HGNC Symbol;Acc:HGNC:24114]	-	gene	overlapping	0	0.00102141	0.00709116	1.32352	2443	2981	9387	4821
MRPL20	1	1401909	1407293	-	MRPL20-AS1	ENSG00000224870	MRPL20 antisense RNA 1 [Source:HGNC Symbol;Acc:HGNC:27125]	+	gene	overlapping	0	0.00674752	0.0317268	0.863272	1657	1878	3778	3020
SSU72	1	1541673	1574863	-	SSU72	ENSG00000160075	SSU72 homolog, RNA polymerase II CTD phosphatase [Source:HGNC Symbol;Acc:HGNC:25016]	-	gene	overlapping	0	0.0013481	0.00882528	1.07674	4523	5132	12700	8766
AL645728.1	1	1574102	1577075	+	SSU72	ENSG00000160075	SSU72 homolog, RNA polymerase II CTD phosphatase [Source:HGNC Symbol;Acc:HGNC:25016]	-	gene	overlapping	0	0.000820633	0.00596883	1.15413	682	755	1924	1455
GABRD	1	2019329	2030758	+	GABRD	ENSG00000187730	gamma-aminobutyric acid type A receptor delta subunit [Source:HGNC Symbol;Acc:HGNC:4084]	+	gene	overlapping	0	1.02799e-07	2.45252e-06	3.21853	21	18	186	202
AL354743.2	1	3313052	3323149	-	PRDM16	ENSG00000142611	PR/SET domain 16 [Source:HGNC Symbol;Acc:HGNC:14000]	+	gene	overlapping	0	0.00257522	0.0149298	3.57525	4	3	34	56
ARHGEF16	1	3454665	3481113	+	ARHGEF16	ENSG00000130762	Rho guanine nucleotide exchange factor 16 [Source:HGNC Symbol;Acc:HGNC:15515]	+	gene	overlapping	0	0.000785278	0.00574175	1.90197	38	53	163	198
AL365255.1	1	5561709	5668295	-	AL365255.1	ENSG00000236948	novel transcript	-	gene	overlapping	0	2.5986e-06	4.4002e-05	4.60445	5	2	92	91
NPHP4	1	5862811	5992473	-	NPHP4	ENSG00000131697	nephrocystin 4 [Source:HGNC Symbol;Acc:HGNC:19104]	-	gene	overlapping	0	0.00117961	0.00793938	-1.24712	1663	1740	528	1016
ACOT7	1	6264269	6394391	-	ACOT7	ENSG00000097021	acyl-CoA thioesterase 7 [Source:HGNC Symbol;Acc:HGNC:24157]	-	gene	overlapping	0	1.56456e-05	0.000212771	1.39831	2934	3219	9844	7288
HES2	1	6412418	6424670	-	HES2	ENSG00000069812	hes family bHLH transcription factor 2 [Source:HGNC Symbol;Acc:HGNC:16005]	-	gene	overlapping	0	0.000196664	0.00183637	-2.36994	315	282	92	29
TNFRSF25	1	6460786	6520061	-	ESPN	ENSG00000187017	espin [Source:HGNC Symbol;Acc:HGNC:13281]	+	gene	overlapping	0	0.00846002	0.0380153	-1.15059	845	981	273	613
KLHL21	1	6590724	6614607	-	KLHL21	ENSG00000162413	kelch like family member 21 [Source:HGNC Symbol;Acc:HGNC:29041]	-	gene	overlapping	0	0.0116489	0.0480424	-1.10679	1207	1253	364	871
THAP3	1	6624866	6635586	+	THAP3	ENSG00000041988	THAP domain containing 3 [Source:HGNC Symbol;Acc:HGNC:20855]	+	gene	overlapping	0	0.000907009	0.00644952	1.04414	1730	1783	4224	3454
CAMTA1	1	6785454	7769706	+	CAMTA1	ENSG00000171735	calmodulin binding transcription activator 1 [Source:HGNC Symbol;Acc:HGNC:18806]	+	gene	overlapping	0	0.000436339	0.00355758	1.11254	1935	2171	5234	4152
VAMP3	1	7771296	7781432	+	VAMP3	ENSG00000049245	vesicle associated membrane protein 3 [Source:HGNC Symbol;Acc:HGNC:12644]	+	gene	overlapping	0	0.0113051	0.0470471	-0.760365	1890	2109	1174	1340
PARK7	1	7954291	7985505	+	PARK7	ENSG00000116288	Parkinsonism associated deglycase [Source:HGNC Symbol;Acc:HGNC:16369]	+	gene	overlapping	0	0.00345915	0.0187838	1.11695	4981	5992	16034	8918
RERE	1	8352397	8848921	-	RERE	ENSG00000142599	arginine-glutamic acid dipeptide repeats [Source:HGNC Symbol;Acc:HGNC:9965]	-	gene	overlapping	0	0.00664503	0.031367	1.03423	1149	1037	1673	3164
H6PD	1	9234775	9271337	+	H6PD	ENSG00000049239	hexose-6-phosphate dehydrogenase/glucose 1- dehydrogenase [Source:HGNC Symbol;Acc:HGNC:4795]	+	gene	overlapping	0	0.00115605	0.00780945	-1.8714	1526	1462	158	735
SLC25A33	1	9539465	9585173	+	SLC25A33	ENSG00000171612	solute carrier family 25 member 33 [Source:HGNC Symbol;Acc:HGNC:29681]	+	gene	overlapping	0	7.72621e-05	0.000825854	1.38737	671	790	2340	1689
CENPS-CORT	1	10430102	10452153	+	AL139424.1	ENSG00000271989	novel transcript, antisense to APITD1-CORT	-	gene	overlapping	0	0.00396292	0.020962	1.09328	472	485	1280	877
PEX14	1	10472288	10630758	+	DFFA	ENSG00000160049	DNA fragmentation factor subunit alpha [Source:HGNC Symbol;Acc:HGNC:2772]	-	gene	overlapping	0	0.00898815	0.039758	1.00792	246	268	593	502
SRM	1	11054584	11060020	-	SRM	ENSG00000116649	spermidine synthase [Source:HGNC Symbol;Acc:HGNC:11296]	-	gene	overlapping	0	0.00934316	0.0408469	0.931379	2433	2886	6521	4144
EXOSC10	1	11066618	11099869	-	EXOSC10	ENSG00000171824	exosome component 10 [Source:HGNC Symbol;Acc:HGNC:9138]	-	gene	overlapping	0	0.00579354	0.0281961	0.926968	974	1131	2393	1832
AL031291.1	1	11311734	11319093	-	AL031291.1	ENSG00000284646	novel transcript	-	gene	overlapping	0	0.00128512	0.00849305	5.3053	0	2	59	22
FBXO44	1	11654375	11663327	+	FBXO2	ENSG00000116661	F-box protein 2 [Source:HGNC Symbol;Acc:HGNC:13581]	-	gene	overlapping	0	0.00800114	0.0364293	0.907668	997	1004	2273	1701
NPPA	1	11845709	11848345	-	CLCN6	ENSG00000011021	chloride voltage-gated channel 6 [Source:HGNC Symbol;Acc:HGNC:2024]	+	gene	overlapping	0	0.00137183	0.00896235	2.67061	19	22	214	57
MIIP	1	12019466	12032045	+	MIIP	ENSG00000116691	migration and invasion inhibitory protein [Source:HGNC Symbol;Acc:HGNC:25715]	+	gene	overlapping	0	0.00281744	0.0160192	1.17778	1201	1369	3929	2174
PRDM2	1	13700198	13825079	+	PRDM2	ENSG00000116731	PR/SET domain 2 [Source:HGNC Symbol;Acc:HGNC:9347]	+	gene	overlapping	0	0.0055626	0.0273018	0.957724	580	536	984	1342
TMEM51-AS1	1	15111815	15153618	-	KAZN	ENSG00000189337	kazrin, periplakin interacting protein [Source:HGNC Symbol;Acc:HGNC:29173]	+	gene	overlapping	0	0.000832097	0.00603732	-1.16294	1417	1626	567	888
EFHD2	1	15409888	15430339	+	EFHD2	ENSG00000142634	EF-hand domain family member D2 [Source:HGNC Symbol;Acc:HGNC:28670]	+	gene	overlapping	0	0.00492638	0.0247442	-1.01297	2374	2496	1537	1009
DDI2	1	15617458	15669044	+	DDI2	ENSG00000197312	DNA damage inducible 1 homolog 2 [Source:HGNC Symbol;Acc:HGNC:24578]	+	gene	overlapping	0	0.000453961	0.00367965	1.37099	181	181	497	500
UQCRHL	1	15807169	15809348	-	UQCRHL	ENSG00000233954	ubiquinol-cytochrome c reductase hinge protein like [Source:HGNC Symbol;Acc:HGNC:51714]	-	gene	overlapping	0	3.16068e-05	0.000385642	1.4663	527	678	1998	1508
FAM131C	1	16057769	16073651	-	FAM131C	ENSG00000185519	family with sequence similarity 131 member C [Source:HGNC Symbol;Acc:HGNC:26717]	-	gene	overlapping	0	0.000834398	0.00603732	2.16893	47	30	235	133
ARHGEF19	1	16197854	16212652	-	ARHGEF19-AS1	ENSG00000234166	ARHGEF19 antisense RNA 1 [Source:HGNC Symbol;Acc:HGNC:39996]	+	gene	overlapping	0	0.000838559	0.00605994	1.66651	92	105	406	252
FBXO42	1	16246840	16352480	-	FBXO42	ENSG00000037637	F-box protein 42 [Source:HGNC Symbol;Acc:HGNC:29249]	-	gene	overlapping	0	0.00144715	0.00940289	0.949557	1395	1506	3042	2908
NBPF1	1	16562319	16613562	-	NBPF1	ENSG00000219481	NBPF member 1 [Source:HGNC Symbol;Acc:HGNC:26088]	-	gene	overlapping	0	0.000922053	0.00653199	1.17354	345	392	945	815
SDHB	1	17018722	17054170	-	SDHB	ENSG00000117118	succinate dehydrogenase complex iron sulfur subunit B [Source:HGNC Symbol;Acc:HGNC:10681]	-	gene	overlapping	0	0.00179256	0.0111513	1.11886	1619	1733	4665	3009
IGSF21	1	18107798	18378483	+	IGSF21	ENSG00000117154	immunoglobin superfamily member 21 [Source:HGNC Symbol;Acc:HGNC:28246]	+	gene	overlapping	0	1.49227e-15	1.63151e-13	4.12289	37	33	845	440
ALDH4A1	1	18871430	18902724	-	ALDH4A1	ENSG00000159423	aldehyde dehydrogenase 4 family member A1 [Source:HGNC Symbol;Acc:HGNC:406]	-	gene	overlapping	0	8.79726e-05	0.000926079	-1.83284	2418	2948	414	1214
PLA2G2A	1	19975431	19980416	-	PLA2G2A	ENSG00000188257	phospholipase A2 group IIA [Source:HGNC Symbol;Acc:HGNC:9031]	-	gene	overlapping	0	2.83088e-17	4.01089e-15	12.9413	0	0	2135	894
UBXN10	1	20186096	20196050	+	UBXN10-AS1	ENSG00000225986	UBXN10 antisense RNA 1 [Source:HGNC Symbol;Acc:HGNC:41141]	-	gene	overlapping	0	0.000335678	0.00285944	1.54779	169	166	611	425
FAM43B	1	20552573	20555020	+	FAM43B	ENSG00000183114	family with sequence similarity 43 member B [Source:HGNC Symbol;Acc:HGNC:31791]	+	gene	overlapping	0	0.0104288	0.0443671	1.08702	228	236	620	421
EIF4G3	1	20806292	21176888	-	EIF4G3	ENSG00000075151	eukaryotic translation initiation factor 4 gamma 3 [Source:HGNC Symbol;Acc:HGNC:3298]	-	gene	overlapping	0	0.0103814	0.0442196	0.942828	919	906	1364	2414
ECE1	1	21217247	21345572	-	ECE1	ENSG00000117298	endothelin converting enzyme 1 [Source:HGNC Symbol;Acc:HGNC:3146]	-	gene	overlapping	0	0.000594049	0.00458302	-1.72928	3125	3140	454	1603
ALPL	1	21509397	21578410	+	ALPL	ENSG00000162551	alkaline phosphatase, biomineralization associated [Source:HGNC Symbol;Acc:HGNC:438]	+	gene	overlapping	0	5.0174e-15	5.01199e-13	3.4444	41	64	525	688
RAP1GAP	1	21596215	21669363	-	RAP1GAP	ENSG00000076864	RAP1 GTPase activating protein [Source:HGNC Symbol;Acc:HGNC:9858]	-	gene	overlapping	0	0.0120786	0.0492689	1.11723	185	226	338	618
AL590556.3	1	21983606	22101360	+	CELA3B	ENSG00000219073	chymotrypsin like elastase 3B [Source:HGNC Symbol;Acc:HGNC:15945]	+	gene	overlapping	0	9.58565e-06	0.000139368	1.27154	2146	2494	5953	5933
WNT4	1	22117313	22143969	-	WNT4	ENSG00000162552	Wnt family member 4 [Source:HGNC Symbol;Acc:HGNC:12783]	-	gene	overlapping	0	3.63761e-09	1.22593e-07	2.78961	76	49	464	464
AL445253.1	1	22142850	22157401	+	WNT4	ENSG00000162552	Wnt family member 4 [Source:HGNC Symbol;Acc:HGNC:12783]	-	gene	overlapping	0	0.00927891	0.0406428	2.36889	10	14	80	50
EPHA8	1	22563489	22603595	+	EPHA8	ENSG00000070886	EPH receptor A8 [Source:HGNC Symbol;Acc:HGNC:3391]	+	gene	overlapping	0	8.16957e-14	6.55691e-12	4.30647	27	11	398	414
KDM1A	1	23019443	23083689	+	KDM1A	ENSG00000004487	lysine demethylase 1A [Source:HGNC Symbol;Acc:HGNC:29079]	+	gene	overlapping	0	0.000503477	0.00400618	1.01143	4365	4754	10254	9242
AL031428.1	1	23020147	23177808	-	KDM1A	ENSG00000004487	lysine demethylase 1A [Source:HGNC Symbol;Acc:HGNC:29079]	+	gene	overlapping	0	0.00155321	0.00993839	0.913764	4704	4978	10091	9274
HTR1D	1	23191895	23194729	-	HTR1D	ENSG00000179546	5-hydroxytryptamine receptor 1D [Source:HGNC Symbol;Acc:HGNC:5289]	-	gene	overlapping	0	1.22474e-05	0.000172469	-2.2256	238	313	72	52
ASAP3	1	23428563	23484568	-	ASAP3	ENSG00000088280	ArfGAP with SH3 domain, ankyrin repeat and PH domain 3 [Source:HGNC Symbol;Acc:HGNC:14987]	-	gene	overlapping	0	5.65012e-06	8.7072e-05	-1.5044	2663	2800	815	1250
ID3	1	23557926	23559501	-	ID3	ENSG00000117318	inhibitor of DNA binding 3, HLH protein [Source:HGNC Symbol;Acc:HGNC:5362]	-	gene	overlapping	0	0.00149428	0.00964129	-1.28967	9402	10917	5814	2890
PITHD1	1	23778418	23788232	+	PITHD1	ENSG00000057757	PITH domain containing 1 [Source:HGNC Symbol;Acc:HGNC:25022]	+	gene	overlapping	0	6.005e-05	0.000670791	1.27816	1584	1726	4742	3750
LYPLA2	1	23791145	23795539	+	LYPLA2	ENSG00000011009	lysophospholipase 2 [Source:HGNC Symbol;Acc:HGNC:6738]	+	gene	overlapping	0	0.000141846	0.00138895	1.49042	972	1055	3829	2158
GALE	1	23795599	23800781	-	GALE	ENSG00000117308	UDP-galactose-4-epimerase [Source:HGNC Symbol;Acc:HGNC:4116]	-	gene	overlapping	0	0.000212431	0.00196248	1.24025	576	647	1673	1384
SRSF10	1	23964804	23980927	-	SRSF10	ENSG00000188529	serine and arginine rich splicing factor 10 [Source:HGNC Symbol;Acc:HGNC:16713]	-	gene	overlapping	0	2.62206e-05	0.000329776	1.35	1586	1731	5032	3909
RCAN3	1	24502351	24541040	+	RCAN3AS	ENSG00000286061	RCAN3 antisense RNA [Source:HGNC Symbol;Acc:HGNC:39009]	-	gene	overlapping	0	0.00949224	0.0413684	0.959858	269	281	519	623
SYF2	1	25222276	25232502	-	SYF2	ENSG00000117614	SYF2 pre-mRNA splicing factor [Source:HGNC Symbol;Acc:HGNC:19824]	-	gene	overlapping	0	1.09825e-06	2.03866e-05	2.02713	497	508	2819	1488
RSRP1	1	25242249	25338213	-	RSRP1	ENSG00000117616	arginine and serine rich protein 1 [Source:HGNC Symbol;Acc:HGNC:25234]	-	gene	overlapping	0	0.000339692	0.00288649	1.34155	511	609	1790	1197
MACO1	1	25430858	25500209	+	MACO1	ENSG00000204178	macoilin 1 [Source:HGNC Symbol;Acc:HGNC:25572]	+	gene	overlapping	0	0.000232915	0.00211651	1.51997	178	190	438	694
AL020996.1	1	25816749	25820797	-	SELENON	ENSG00000162430	selenoprotein N [Source:HGNC Symbol;Acc:HGNC:15999]	+	gene	overlapping	0	0.0102681	0.0438597	-0.999141	773	808	313	537
AUNIP	1	25831913	25859458	-	MTFR1L	ENSG00000117640	mitochondrial fission regulator 1 like [Source:HGNC Symbol;Acc:HGNC:28836]	+	gene	overlapping	0	0.00464166	0.0236357	1.15476	3063	3432	10127	5029
STMN1	1	25884181	25906991	-	STMN1	ENSG00000117632	stathmin 1 [Source:HGNC Symbol;Acc:HGNC:6510]	-	gene	overlapping	0	8.47934e-09	2.64575e-07	2.51584	32154	34275	279385	118179
CRYBG2	1	26321698	26360080	-	CRYBG2	ENSG00000176092	crystallin beta-gamma domain containing 2 [Source:HGNC Symbol;Acc:HGNC:17295]	-	gene	overlapping	0	1.37528e-07	3.17734e-06	4.4612	3	13	253	109
LIN28A	1	26410817	26429728	+	LIN28A	ENSG00000131914	lin-28 homolog A [Source:HGNC Symbol;Acc:HGNC:15986]	+	gene	overlapping	0	1.37887e-19	2.62268e-17	7.81814	2	5	272	1440
TENT5B	1	27005020	27012850	-	TENT5B	ENSG00000158246	terminal nucleotidyltransferase 5B [Source:HGNC Symbol;Acc:HGNC:28273]	-	gene	overlapping	0	3.1096e-08	8.41652e-07	1.96518	380	412	1873	1395
MAP3K6	1	27354067	27366961	-	MAP3K6	ENSG00000142733	mitogen-activated protein kinase kinase kinase 6 [Source:HGNC Symbol;Acc:HGNC:6858]	-	gene	overlapping	0	8.47668e-07	1.61897e-05	-1.80617	626	675	191	205
STX12	1	27773219	27824443	+	STX12	ENSG00000117758	syntaxin 12 [Source:HGNC Symbol;Acc:HGNC:11430]	+	gene	overlapping	0	0.00317073	0.0176102	0.880157	1209	1283	2418	2461
RPA2	1	27891524	27914746	-	RPA2	ENSG00000117748	replication protein A2 [Source:HGNC Symbol;Acc:HGNC:10290]	-	gene	overlapping	0	4.92883e-05	0.00056466	1.62733	1912	2006	8373	4342
SMPDL3B	1	27935000	27959157	+	SMPDL3B	ENSG00000130768	sphingomyelin phosphodiesterase acid like 3B [Source:HGNC Symbol;Acc:HGNC:21416]	+	gene	overlapping	0	0.000267272	0.00236073	1.78808	61	87	273	267
AL512288.1	1	27938875	27960193	-	SMPDL3B	ENSG00000130768	sphingomyelin phosphodiesterase acid like 3B [Source:HGNC Symbol;Acc:HGNC:21416]	+	gene	overlapping	0	0.000148588	0.00144276	1.8353	62	85	276	279
XKR8	1	27959462	27968096	+	AL512288.1	ENSG00000227050	novel transcript	-	gene	overlapping	0	2.60887e-13	1.99034e-11	3.00327	65	81	544	703
DNAJC8	1	28199456	28233029	-	DNAJC8	ENSG00000126698	DnaJ heat shock protein family (Hsp40) member C8 [Source:HGNC Symbol;Acc:HGNC:15470]	-	gene	overlapping	0	0.00233793	0.0138104	1.3215	2515	2771	9588	4236
ATP5IF1	1	28236109	28246906	+	ATP5IF1	ENSG00000130770	ATP synthase inhibitory factor subunit 1 [Source:HGNC Symbol;Acc:HGNC:871]	+	gene	overlapping	0	0.00792751	0.0361846	1.06355	3457	3930	10700	5485
TRNAU1AP	1	28553085	28578545	+	TRNAU1AP	ENSG00000180098	tRNA selenocysteine 1 associated protein 1 [Source:HGNC Symbol;Acc:HGNC:30813]	+	gene	overlapping	0	0.00114322	0.00773945	1.06158	604	645	1456	1310
TAF12	1	28589323	28643085	-	TAF12	ENSG00000120656	TATA-box binding protein associated factor 12 [Source:HGNC Symbol;Acc:HGNC:11545]	-	gene	overlapping	0	0.00228858	0.0135625	1.18036	731	799	2278	1371
YTHDF2	1	28736621	28769775	+	YTHDF2	ENSG00000198492	YTH N6-methyladenosine RNA binding protein 2 [Source:HGNC Symbol;Acc:HGNC:31675]	+	gene	overlapping	0	0.00528193	0.0262208	0.903177	2907	3117	6813	5096
EPB41	1	28887091	29120046	+	EPB41	ENSG00000159023	erythrocyte membrane protein band 4.1 [Source:HGNC Symbol;Acc:HGNC:3377]	+	gene	overlapping	0	0.000786778	0.00574969	1.45138	282	298	558	1152
NKAIN1	1	31179745	31239887	-	NKAIN1	ENSG00000084628	sodium/potassium transporting ATPase interacting 1 [Source:HGNC Symbol;Acc:HGNC:25743]	-	gene	overlapping	0	2.3265e-09	8.21971e-08	2.22196	669	514	2264	3704
SNRNP40	1	31259568	31296788	-	SNRNP40	ENSG00000060688	small nuclear ribonucleoprotein U5 subunit 40 [Source:HGNC Symbol;Acc:HGNC:30857]	-	gene	overlapping	0	0.000132101	0.00131109	1.44321	1903	1927	6933	4039
ZCCHC17	1	31296982	31364953	+	ZCCHC17	ENSG00000121766	zinc finger CCHC-type containing 17 [Source:HGNC Symbol;Acc:HGNC:30246]	+	gene	overlapping	0	0.00160788	0.0101757	1.09124	1244	1355	3438	2406
FABP3	1	31365625	31376850	-	FABP3	ENSG00000121769	fatty acid binding protein 3 [Source:HGNC Symbol;Acc:HGNC:3557]	-	gene	overlapping	0	4.11417e-06	6.56612e-05	1.93164	139	174	734	523
PEF1	1	31629866	31644896	-	HCRTR1	ENSG00000121764	hypocretin receptor 1 [Source:HGNC Symbol;Acc:HGNC:4848]	+	gene	overlapping	0	0.0074676	0.0344936	1.06072	3423	3921	10548	5514
COL16A1	1	31652263	31704319	-	AC114488.2	ENSG00000235790	novel transcript, antisense to COL16A1	+	gene	overlapping	0	0.000501337	0.00399144	-2.44202	179	196	55	17
CCDC28B	1	32200386	32205387	+	CCDC28B	ENSG00000160050	coiled-coil domain containing 28B [Source:HGNC Symbol;Acc:HGNC:28163]	+	gene	overlapping	0	0.000317011	0.0027272	1.42715	895	1072	3561	1986
AL049795.1	1	32204769	32206814	-	CCDC28B	ENSG00000160050	coiled-coil domain containing 28B [Source:HGNC Symbol;Acc:HGNC:28163]	+	gene	overlapping	0	0.00182812	0.0113319	1.24552	293	317	908	618
TMEM234	1	32214472	32222359	-	DCDC2B	ENSG00000222046	doublecortin domain containing 2B [Source:HGNC Symbol;Acc:HGNC:32576]	+	gene	overlapping	0	0.00221528	0.013207	1.21027	300	428	1031	737
EIF3I	1	32221928	32231604	+	TMEM234	ENSG00000160055	transmembrane protein 234 [Source:HGNC Symbol;Acc:HGNC:28837]	-	gene	overlapping	0	0.00255344	0.0148221	1.06866	3971	4670	11653	7406
MARCKSL1	1	32333839	32336233	-	MARCKSL1	ENSG00000175130	MARCKS like 1 [Source:HGNC Symbol;Acc:HGNC:7142]	-	gene	overlapping	0	0.00505252	0.0252808	1.02522	31141	33925	87783	51510
YARS	1	32775237	32818153	-	YARS	ENSG00000134684	tyrosyl-tRNA synthetase [Source:HGNC Symbol;Acc:HGNC:12840]	-	gene	overlapping	0	0.00993665	0.0427815	0.734751	2585	2773	4616	4873
FNDC5	1	32862268	32872482	-	FNDC5	ENSG00000160097	fibronectin type III domain containing 5 [Source:HGNC Symbol;Acc:HGNC:20240]	-	gene	overlapping	0	0.000237541	0.00215011	1.5392	238	225	859	564
HPCA	1	32885994	32898441	+	HPCA	ENSG00000121905	hippocalcin [Source:HGNC Symbol;Acc:HGNC:5144]	+	gene	overlapping	0	0.000103245	0.00106347	1.72705	171	220	853	504
TMEM54	1	32894594	32901438	-	HPCA	ENSG00000121905	hippocalcin [Source:HGNC Symbol;Acc:HGNC:5144]	+	gene	overlapping	0	0.00195189	0.0119444	1.51856	141	191	652	342
RNF19B	1	32936445	32964685	-	AL031602.2	ENSG00000287691	novel transcript, antisense to RNF19B	+	gene	overlapping	0	0.0114865	0.0476091	0.875826	507	448	863	1014
GJA4	1	34792999	34795747	+	SMIM12	ENSG00000163866	small integral membrane protein 12 [Source:HGNC Symbol;Acc:HGNC:25154]	-	gene	overlapping	0	1.95269e-05	0.000257974	-5.54573	58	72	0	3
PSMB2	1	35599541	35641526	-	PSMB2	ENSG00000126067	proteasome subunit beta 2 [Source:HGNC Symbol;Acc:HGNC:9539]	-	gene	overlapping	0	0.000917918	0.00650934	1.07457	2813	3056	7488	5573
C1orf216	1	35713877	35718894	-	C1orf216	ENSG00000142686	chromosome 1 open reading frame 216 [Source:HGNC Symbol;Acc:HGNC:26800]	-	gene	overlapping	0	7.75855e-32	5.98486e-29	4.55377	58	47	1384	1245
AGO4	1	35808016	35857890	+	AGO4	ENSG00000134698	argonaute RISC component 4 [Source:HGNC Symbol;Acc:HGNC:18424]	+	gene	overlapping	0	0.0106561	0.0450549	0.988983	251	242	455	593
AGO3	1	35930718	36072500	+	AGO3	ENSG00000126070	argonaute RISC catalytic component 3 [Source:HGNC Symbol;Acc:HGNC:18421]	+	gene	overlapping	0	0.00326627	0.018004	1.22592	265	318	515	948
ADPRHL2	1	36088892	36093932	+	ADPRHL2	ENSG00000116863	ADP-ribosylhydrolase like 2 [Source:HGNC Symbol;Acc:HGNC:21304]	+	gene	overlapping	0	3.0913e-05	0.000378173	1.68564	1782	2030	8513	4340
COL8A2	1	36095239	36125222	-	COL8A2	ENSG00000171812	collagen type VIII alpha 2 chain [Source:HGNC Symbol;Acc:HGNC:2216]	-	gene	overlapping	0	1.13628e-06	2.09526e-05	-3.30325	977	1230	28	216
LSM10	1	36391238	36397908	-	LSM10	ENSG00000181817	LSM10, U7 small nuclear RNA associated [Source:HGNC Symbol;Acc:HGNC:17562]	-	gene	overlapping	0	0.00511342	0.0255028	1.15702	2091	2448	7102	3494
MRPS15	1	36455718	36464384	-	MRPS15	ENSG00000116898	mitochondrial ribosomal protein S15 [Source:HGNC Symbol;Acc:HGNC:14504]	-	gene	overlapping	0	0.000914096	0.00648555	1.2263	697	812	2243	1473
GRIK3	1	36795527	37034515	-	GRIK3	ENSG00000163873	glutamate ionotropic receptor kainate type subunit 3 [Source:HGNC Symbol;Acc:HGNC:4581]	-	gene	overlapping	0	2.08518e-11	1.1222e-09	3.13213	36	53	408	417
AL031430.1	1	37133489	37136146	+	AL031430.1	ENSG00000284650	novel transcript	+	gene	overlapping	0	0.00349679	0.018929	4.39891	2	1	45	22
MEAF6	1	37492575	37514774	-	MEAF6	ENSG00000163875	MYST/Esa1 associated factor 6 [Source:HGNC Symbol;Acc:HGNC:25674]	-	gene	overlapping	0	1.51409e-05	0.000207533	1.37047	1842	1838	5599	4489
CDCA8	1	37692481	37709719	+	CDCA8	ENSG00000134690	cell division cycle associated 8 [Source:HGNC Symbol;Acc:HGNC:14629]	+	gene	overlapping	0	0.00041124	0.00339279	1.17462	462	604	1162	1394
YRDC	1	37802945	37808208	-	YRDC	ENSG00000196449	yrdC N6-threonylcarbamoyltransferase domain containing [Source:HGNC Symbol;Acc:HGNC:28905]	-	gene	overlapping	0	3.09681e-05	0.000378514	1.37439	829	855	2573	2052
SF3A3	1	37956975	37990075	-	SF3A3	ENSG00000183431	splicing factor 3a subunit 3 [Source:HGNC Symbol;Acc:HGNC:10767]	-	gene	overlapping	0	0.00336307	0.0184061	1.0641	1101	1123	2964	1945
UTP11	1	38009258	38024820	+	UTP11	ENSG00000183520	UTP11 small subunit processome component [Source:HGNC Symbol;Acc:HGNC:24329]	+	gene	overlapping	0	4.14691e-05	0.000486316	1.76062	697	816	3623	1742
POU3F1	1	38044611	38046794	-	POU3F1	ENSG00000185668	POU class 3 homeobox 1 [Source:HGNC Symbol;Acc:HGNC:9214]	-	gene	overlapping	0	2.79914e-17	4.00681e-15	3.96418	32	26	467	501
NDUFS5	1	39026318	39034636	+	NDUFS5	ENSG00000168653	NADH:ubiquinone oxidoreductase subunit S5 [Source:HGNC Symbol;Acc:HGNC:7712]	+	gene	overlapping	0	0.00406323	0.0212978	0.989264	4073	4902	11228	7516
BMP8A	1	39491636	39529869	+	BMP8A	ENSG00000183682	bone morphogenetic protein 8a [Source:HGNC Symbol;Acc:HGNC:21650]	+	gene	overlapping	0	8.00251e-08	1.9597e-06	-2.7436	512	471	46	113
HPCAL4	1	39678648	39691485	-	HPCAL4	ENSG00000116983	hippocalcin like 4 [Source:HGNC Symbol;Acc:HGNC:18212]	-	gene	overlapping	0	0.000120028	0.00120418	2.01872	177	185	393	1199
PPIE	1	39692182	39763914	+	PPIE	ENSG00000084072	peptidylprolyl isomerase E [Source:HGNC Symbol;Acc:HGNC:9258]	+	gene	overlapping	0	0.000799345	0.0058262	1.29347	1366	1571	4818	2741
TRIT1	1	39838110	39883511	-	TRIT1	ENSG00000043514	tRNA isopentenyltransferase 1 [Source:HGNC Symbol;Acc:HGNC:20286]	-	gene	overlapping	0	1.44834e-08	4.29705e-07	2.08616	257	253	1294	1001
MYCL	1	39895426	39902256	-	MYCL	ENSG00000116990	MYCL proto-oncogene, bHLH transcription factor [Source:HGNC Symbol;Acc:HGNC:7555]	-	gene	overlapping	0	6.97075e-07	1.37095e-05	2.09085	338	322	972	2068
MFSD2A	1	39955112	39969968	+	MFSD2A	ENSG00000168389	major facilitator superfamily domain containing 2A [Source:HGNC Symbol;Acc:HGNC:25897]	+	gene	overlapping	0	0.00263794	0.0152082	1.08211	313	297	659	720
RLF	1	40161387	40240921	+	RLF	ENSG00000117000	rearranged L-myc fusion [Source:HGNC Symbol;Acc:HGNC:10025]	+	gene	overlapping	0	2.92987e-05	0.00036129	1.50699	467	517	1143	1856
SMAP2	1	40344850	40423326	+	SMAP2	ENSG00000084070	small ArfGAP2 [Source:HGNC Symbol;Acc:HGNC:25082]	+	gene	overlapping	0	0.000173399	0.00164569	1.11588	1374	1351	2961	3345
ZFP69	1	40477290	40496343	+	ZFP69	ENSG00000187815	ZFP69 zinc finger protein [Source:HGNC Symbol;Acc:HGNC:24708]	+	gene	overlapping	0	0.00297925	0.0167262	1.60642	118	97	461	230
ZNF684	1	40531573	40548167	+	ZNF684	ENSG00000117010	zinc finger protein 684 [Source:HGNC Symbol;Acc:HGNC:28418]	+	gene	overlapping	0	0.00362616	0.0195379	1.72822	59	44	214	149
CTPS1	1	40979688	41012565	+	CTPS1	ENSG00000171793	CTP synthase 1 [Source:HGNC Symbol;Acc:HGNC:2519]	+	gene	overlapping	0	2.10085e-05	0.000273387	1.38029	725	706	1701	2291
RIMKLA	1	42380792	42424232	+	RIMKLA	ENSG00000177181	ribosomal modification protein rimK like family member A [Source:HGNC Symbol;Acc:HGNC:28725]	+	gene	overlapping	0	9.50235e-14	7.58277e-12	2.39519	342	416	2191	2030
PPCS	1	42456117	42473385	+	ZMYND12	ENSG00000066185	zinc finger MYND-type containing 12 [Source:HGNC Symbol;Acc:HGNC:21192]	-	gene	overlapping	0	0.0010952	0.0075077	1.41988	1228	1516	5263	2404
YBX1	1	42682418	42703805	+	YBX1	ENSG00000065978	Y-box binding protein 1 [Source:HGNC Symbol;Acc:HGNC:8014]	+	gene	overlapping	0	9.40735e-06	0.000137351	1.50818	888	870	3030	2267
C1orf50	1	42767249	42816619	+	C1orf50	ENSG00000164008	chromosome 1 open reading frame 50 [Source:HGNC Symbol;Acc:HGNC:28795]	+	gene	overlapping	0	1.27713e-06	2.31199e-05	1.71756	1521	1653	6675	4326
AC098484.1	1	42775813	42776790	-	C1orf50	ENSG00000164008	chromosome 1 open reading frame 50 [Source:HGNC Symbol;Acc:HGNC:28795]	+	gene	overlapping	0	0.00215456	0.0129227	2.02239	30	42	196	110
SVBP	1	42807052	42817397	-	TMEM269	ENSG00000274386	transmembrane protein 269 [Source:HGNC Symbol;Acc:HGNC:52381]	+	gene	overlapping	0	1.01568e-06	1.89807e-05	1.79739	988	1114	4736	2952
CDC20	1	43358981	43363203	+	CDC20	ENSG00000117399	cell division cycle 20 [Source:HGNC Symbol;Acc:HGNC:1723]	+	gene	overlapping	0	6.62588e-06	0.0001	1.70645	1213	1821	6347	4007
MED8	1	43383917	43389808	-	MED8	ENSG00000159479	mediator complex subunit 8 [Source:HGNC Symbol;Acc:HGNC:19971]	-	gene	overlapping	0	0.0050862	0.0254036	0.947864	1188	1370	2998	2208
AL139289.1	1	43385113	43389155	+	MED8	ENSG00000159479	mediator complex subunit 8 [Source:HGNC Symbol;Acc:HGNC:19971]	-	gene	overlapping	0	0.00514868	0.0256367	1.00987	499	562	1293	963
AL357079.1	1	43937918	43946551	-	AL357079.1	ENSG00000237950	novel transcript	-	gene	overlapping	0	0.00274742	0.0156994	2.82517	7	17	129	46
ATP6V0B	1	43974487	43978295	+	AL357079.2	ENSG00000285649	novel transcript, antisense to DPH2 and ATP6V0B	-	gene	overlapping	0	0.000169393	0.0016154	1.59699	5821	7005	27873	12663
DMAP1	1	44213455	44220681	+	DMAP1	ENSG00000178028	DNA methyltransferase 1 associated protein 1 [Source:HGNC Symbol;Acc:HGNC:18291]	+	gene	overlapping	0	0.00289607	0.016353	1.05851	1284	1526	3692	2467
KIF2C	1	44739818	44767767	+	KIF2C	ENSG00000142945	kinesin family member 2C [Source:HGNC Symbol;Acc:HGNC:6393]	+	gene	overlapping	0	0.00103463	0.00716857	0.9958	905	1040	1924	2204
AL592166.1	1	44759037	44775810	-	KIF2C	ENSG00000142945	kinesin family member 2C [Source:HGNC Symbol;Acc:HGNC:6393]	+	gene	overlapping	0	0.00215296	0.0129227	0.98071	592	659	1205	1426
PLK3	1	44800377	44805990	+	PLK3	ENSG00000173846	polo like kinase 3 [Source:HGNC Symbol;Acc:HGNC:2154]	+	gene	overlapping	0	1.58947e-05	0.000215526	1.41004	407	433	1144	1233
EIF2B3	1	44850522	44986722	-	EIF2B3	ENSG00000070785	eukaryotic translation initiation factor 2B subunit gamma [Source:HGNC Symbol;Acc:HGNC:3259]	-	gene	overlapping	0	1.34142e-05	0.000187004	1.87843	655	678	3477	1666
ZSWIM5	1	45016399	45306209	-	ZSWIM5	ENSG00000162415	zinc finger SWIM-type containing 5 [Source:HGNC Symbol;Acc:HGNC:29299]	-	gene	overlapping	0	0.000212039	0.00196016	1.90123	239	265	498	1543
MUTYH	1	45329163	45340470	-	MUTYH	ENSG00000132781	mutY DNA glycosylase [Source:HGNC Symbol;Acc:HGNC:7527]	-	gene	overlapping	0	0.000760237	0.00558513	1.28556	563	546	1729	1128
TSPAN1	1	46175073	46185962	+	AL358075.4	ENSG00000278139	-PIK3R3 readthrough [Source:NCBI gene;Acc:110117499]	-	gene	overlapping	0	8.24983e-05	0.000875756	3.03042	12	29	248	97
UQCRH	1	46303698	46316776	+	UQCRH	ENSG00000173660	ubiquinol-cytochrome c reductase hinge protein [Source:HGNC Symbol;Acc:HGNC:12590]	+	gene	overlapping	0	4.30529e-06	6.82409e-05	1.54274	2134	2516	8366	5908
FAAH	1	46394317	46413848	+	FAAH	ENSG00000117480	fatty acid amide hydrolase [Source:HGNC Symbol;Acc:HGNC:3553]	+	gene	overlapping	0	1.82011e-07	4.10264e-06	2.29572	193	177	1225	692
ATPAF1	1	46632737	46673867	-	ATPAF1	ENSG00000123472	ATP synthase mitochondrial F1 complex assembly factor 1 [Source:HGNC Symbol;Acc:HGNC:18803]	-	gene	overlapping	0	0.00188945	0.0116186	0.999387	2254	2509	5703	4358
CYP4X1	1	47023669	47050751	+	CYP4X1	ENSG00000186377	cytochrome P450 family 4 subfamily X member 1 [Source:HGNC Symbol;Acc:HGNC:20244]	+	gene	overlapping	0	7.89589e-08	1.937e-06	4.60481	7	3	150	110
CMPK1	1	47333797	47378839	+	CMPK1	ENSG00000162368	cytidine/uridine monophosphate kinase 1 [Source:HGNC Symbol;Acc:HGNC:18170]	+	gene	overlapping	0	0.000740688	0.00547291	0.998051	1524	1807	3573	3480
BEND5	1	48727519	48776969	-	AGBL4	ENSG00000186094	ATP/GTP binding protein like 4 [Source:HGNC Symbol;Acc:HGNC:25892]	-	gene	overlapping	0	0.000209443	0.00194133	1.16381	674	801	1779	1724
ELAVL4	1	50024029	50203786	+	ELAVL4	ENSG00000162374	ELAV like RNA binding protein 4 [Source:HGNC Symbol;Acc:HGNC:3315]	+	gene	overlapping	0	3.06705e-14	2.56542e-12	2.7601	147	131	952	1062
DMRTA2	1	50417550	50423443	-	DMRTA2	ENSG00000142700	DMRT like family A2 [Source:HGNC Symbol;Acc:HGNC:13908]	-	gene	overlapping	0	4.62865e-22	1.0893e-19	-5.13579	584	438	19	12
FAF1	1	50437028	50960267	-	FAF1	ENSG00000185104	Fas associated factor 1 [Source:HGNC Symbol;Acc:HGNC:3578]	-	gene	overlapping	0	0.000374366	0.00313704	1.10579	935	1029	2355	2127
AL445685.1	1	52033391	52044279	+	TXNDC12	ENSG00000117862	thioredoxin domain containing 12 [Source:HGNC Symbol;Acc:HGNC:24626]	-	gene	overlapping	0	0.00849658	0.0381418	1.2601	90	103	255	235
BTF3L4	1	52056199	52090716	+	BTF3L4	ENSG00000134717	basic transcription factor 3 like 4 [Source:HGNC Symbol;Acc:HGNC:30547]	+	gene	overlapping	0	1.90401e-06	3.31709e-05	1.5591	2249	2643	8759	6442
ZFYVE9	1	52142094	52346686	+	ZFYVE9	ENSG00000157077	zinc finger FYVE-type containing 9 [Source:HGNC Symbol;Acc:HGNC:6775]	+	gene	overlapping	0	0.0119394	0.0488447	0.895322	330	342	613	721
ORC1	1	52372829	52404423	-	ORC1	ENSG00000085840	origin recognition complex subunit 1 [Source:HGNC Symbol;Acc:HGNC:8487]	-	gene	overlapping	0	0.00554419	0.027245	1.1428	191	187	483	403
TUT4	1	52408282	52553487	-	PRPF38A	ENSG00000134748	pre-mRNA processing factor 38A [Source:HGNC Symbol;Acc:HGNC:25930]	+	gene	overlapping	0	0.000847818	0.00610896	1.02196	1068	1149	2121	2687
GPX7	1	52602371	52609051	+	GPX7	ENSG00000116157	glutathione peroxidase 7 [Source:HGNC Symbol;Acc:HGNC:4559]	+	gene	overlapping	0	1.95034e-06	3.39354e-05	1.84905	151	168	645	573
COA7	1	52684449	52698347	-	COA7	ENSG00000162377	cytochrome c oxidase assembly factor 7 (putative) [Source:HGNC Symbol;Acc:HGNC:25716]	-	gene	overlapping	0	9.89716e-05	0.00102543	1.37749	490	560	1645	1235
HSPB11	1	53916574	53945929	-	HSPB11	ENSG00000081870	heat shock protein family B (small) member 11 [Source:HGNC Symbol;Acc:HGNC:25019]	-	gene	overlapping	0	0.00856765	0.0383995	1.17822	689	839	2483	1129
MRPL37	1	54184041	54225464	+	AL357673.1	ENSG00000256407	novel transcript	-	gene	overlapping	0	0.00243767	0.0142634	1.39935	2804	3246	11994	4651
SSBP3-AS1	1	54236440	54239063	+	SSBP3	ENSG00000157216	single stranded DNA binding protein 3 [Source:HGNC Symbol;Acc:HGNC:15674]	-	gene	overlapping	0	0.011734	0.048295	3.06808	5	4	23	59
DHCR24	1	54849627	54887195	-	DHCR24	ENSG00000116133	24-dehydrocholesterol reductase [Source:HGNC Symbol;Acc:HGNC:2859]	-	gene	overlapping	0	1.02139e-10	4.61954e-09	1.84432	6912	7586	28826	26393
AC096536.3	1	54874672	54883664	+	DHCR24	ENSG00000116133	24-dehydrocholesterol reductase [Source:HGNC Symbol;Acc:HGNC:2859]	-	gene	overlapping	0	7.02591e-07	1.37595e-05	1.78345	221	277	950	863
AC096536.2	1	54886875	54888001	+	DHCR24	ENSG00000116133	24-dehydrocholesterol reductase [Source:HGNC Symbol;Acc:HGNC:2859]	-	gene	overlapping	0	1.36824e-06	2.46728e-05	1.74716	249	257	969	833
USP24	1	55066359	55215364	-	USP24	ENSG00000162402	ubiquitin specific peptidase 24 [Source:HGNC Symbol;Acc:HGNC:12623]	-	gene	overlapping	0	0.00128873	0.00851284	1.50669	225	134	441	666
PRKAA2	1	56645314	56715335	+	PRKAA2	ENSG00000162409	protein kinase AMP-activated catalytic subunit alpha 2 [Source:HGNC Symbol;Acc:HGNC:9377]	+	gene	overlapping	0	1.76954e-06	3.11408e-05	2.05484	93	120	509	425
DAB1	1	56994778	58546802	-	AL161740.1	ENSG00000236341	novel transcript	+	gene	overlapping	0	3.75424e-05	0.000449376	1.39303	599	717	1493	2200
PATJ	1	61742406	62178675	+	AC099791.2	ENSG00000271200	novel transcript	-	gene	overlapping	0	0.000329095	0.00281026	1.24172	308	347	809	837
KANK4	1	62236165	62319434	-	KANK4	ENSG00000132854	KN motif and ankyrin repeat domains 4 [Source:HGNC Symbol;Acc:HGNC:27263]	-	gene	overlapping	0	0.000436152	0.00355758	-3.31897	260	237	2	53
ALG6	1	63367575	63438553	+	ALG6	ENSG00000088035	ALG6 alpha-1,3-glucosyltransferase [Source:HGNC Symbol;Acc:HGNC:23157]	+	gene	overlapping	0	0.00267905	0.0153859	1.32948	342	396	1282	662
ITGB3BP	1	63440770	63593721	-	ITGB3BP	ENSG00000142856	integrin subunit beta 3 binding protein [Source:HGNC Symbol;Acc:HGNC:6157]	-	gene	overlapping	0	4.62283e-05	0.000535793	1.40813	570	670	1970	1503
EFCAB7	1	63523372	63572693	+	ITGB3BP	ENSG00000142856	integrin subunit beta 3 binding protein [Source:HGNC Symbol;Acc:HGNC:6157]	-	gene	overlapping	0	0.000312587	0.0026975	1.34541	228	250	678	610
PGM1	1	63593411	63660245	+	ITGB3BP	ENSG00000142856	integrin subunit beta 3 binding protein [Source:HGNC Symbol;Acc:HGNC:6157]	-	gene	overlapping	0	0.00200888	0.0122058	1.06541	1500	1833	4320	3022
ROR1	1	63774017	64181498	+	ROR1	ENSG00000185483	receptor tyrosine kinase like orphan receptor 1 [Source:HGNC Symbol;Acc:HGNC:10256]	+	gene	overlapping	0	0.000594125	0.00458302	1.38152	305	297	614	1075
DNAJC6	1	65248219	65415871	+	DNAJC6	ENSG00000116675	DnaJ heat shock protein family (Hsp40) member C6 [Source:HGNC Symbol;Acc:HGNC:15469]	+	gene	overlapping	0	0.000180021	0.00170156	1.74368	467	418	883	2338
MIER1	1	66924895	66988619	+	MIER1	ENSG00000198160	MIER1 transcriptional regulator [Source:HGNC Symbol;Acc:HGNC:29657]	+	gene	overlapping	0	0.00307975	0.017222	1.09725	315	303	754	651
SERBP1	1	67407810	67430415	-	SERBP1	ENSG00000142864	SERPINE1 mRNA binding protein 1 [Source:HGNC Symbol;Acc:HGNC:17860]	-	gene	overlapping	0	0.0101852	0.0435881	0.78067	1334	1333	2203	2695
GNG12	1	67701475	67833467	-	GNG12	ENSG00000172380	G protein subunit gamma 12 [Source:HGNC Symbol;Acc:HGNC:19663]	-	gene	overlapping	0	0.00744423	0.03442	-0.905151	3540	3322	1518	2425
DIRAS3	1	68045896	68051631	-	GNG12-AS1	ENSG00000232284	GNG12, DIRAS3 and WLS antisense RNA 1 [Source:HGNC Symbol;Acc:HGNC:43938]	+	gene	overlapping	0	0.00768488	0.0353283	2.26252	13	32	162	60
LRRC40	1	70144805	70205579	-	LRRC7	ENSG00000033122	leucine rich repeat containing 7 [Source:HGNC Symbol;Acc:HGNC:18531]	+	gene	overlapping	0	0.000356904	0.0030107	1.3236	377	389	798	1260
SRSF11	1	70205682	70253052	+	SRSF11	ENSG00000116754	serine and arginine rich splicing factor 11 [Source:HGNC Symbol;Acc:HGNC:10782]	+	gene	overlapping	0	0.000143532	0.0014025	1.19573	825	760	1862	2017
ZRANB2-AS1	1	71048855	71067184	+	ZRANB2-AS1	ENSG00000235079	ZRANB2 antisense RNA 1 [Source:HGNC Symbol;Acc:HGNC:43594]	+	gene	overlapping	0	0.00125712	0.00834374	1.06144	479	551	1162	1118
ZRANB2	1	71063291	71081289	-	ZRANB2-AS1	ENSG00000235079	ZRANB2 antisense RNA 1 [Source:HGNC Symbol;Acc:HGNC:43594]	+	gene	overlapping	0	7.13492e-06	0.00010664	1.37439	703	784	2033	2063
NEGR1	1	71395943	72282539	-	ZRANB2-AS2	ENSG00000229956	ZRANB2 antisense RNA 2 (head to head) [Source:HGNC Symbol;Acc:HGNC:43595]	+	gene	overlapping	0	1.23062e-07	2.88634e-06	1.91508	731	807	2232	4000
FPGT	1	74198212	74234086	+	FPGT	ENSG00000254685	fucose-1-phosphate guanylyltransferase [Source:HGNC Symbol;Acc:HGNC:3825]	+	gene	overlapping	0	4.84046e-12	2.89698e-10	-5.14123	233	357	2	16
ACADM	1	75724347	75795086	+	ACADM	ENSG00000117054	acyl-CoA dehydrogenase medium chain [Source:HGNC Symbol;Acc:HGNC:89]	+	gene	overlapping	0	0.0012459	0.00828509	1.10743	825	1024	2395	1803
ST6GALNAC3	1	76074746	76634603	+	ST6GALNAC3	ENSG00000184005	ST6 N-acetylgalactosaminide alpha-2,6- sialyltransferase 3 [Source:HGNC Symbol;Acc:HGNC:19343]	+	gene	overlapping	0	0.00800461	0.0364293	0.923267	1149	1311	1873	3129
ST6GALNAC5	1	76867480	77067546	+	ST6GALNAC5	ENSG00000117069	ST6 N-acetylgalactosaminide alpha-2,6- sialyltransferase 5 [Source:HGNC Symbol;Acc:HGNC:19342]	+	gene	overlapping	0	2.30182e-08	6.43035e-07	1.83936	414	404	1613	1501
AC095030.1	1	77346046	77349585	-	AK5	ENSG00000154027	adenylate kinase 5 [Source:HGNC Symbol;Acc:HGNC:365]	+	gene	overlapping	0	3.22382e-10	1.31655e-08	-4.34034	151	236	13	7
AL138799.4	1	81513880	81557702	-	ADGRL2	ENSG00000117114	adhesion G protein-coupled receptor L2 [Source:HGNC Symbol;Acc:HGNC:18582]	+	gene	overlapping	0	1.91587e-05	0.000254319	3.53986	5	15	89	157
TTLL7	1	83865024	83999150	-	TTLL7	ENSG00000137941	tubulin tyrosine ligase like 7 [Source:HGNC Symbol;Acc:HGNC:26242]	-	gene	overlapping	0	3.10759e-13	2.34505e-11	2.7957	101	134	915	808
AL359504.2	1	84076331	84077931	-	AL359504.2	ENSG00000271576	novel transcript	-	gene	overlapping	0	0.00721678	0.0335695	1.46974	63	70	225	164
PRKACB	1	84078062	84238498	+	PRKACB	ENSG00000142875	protein kinase cAMP-activated catalytic subunit beta [Source:HGNC Symbol;Acc:HGNC:9381]	+	gene	overlapping	0	0.0111491	0.0465439	0.778384	935	1002	1632	1911
RPF1	1	84479259	84498352	+	RPF1	ENSG00000117133	ribosome production factor 1 homolog [Source:HGNC Symbol;Acc:HGNC:30350]	+	gene	overlapping	0	2.73783e-05	0.000342728	1.64927	536	562	2275	1352
C1orf52	1	85249953	85259672	-	C1orf52	ENSG00000162642	chromosome 1 open reading frame 52 [Source:HGNC Symbol;Acc:HGNC:24871]	-	gene	overlapping	0	2.91982e-06	4.86695e-05	1.73288	537	493	2148	1478
ODF2L	1	86346824	86396342	-	ODF2L	ENSG00000122417	outer dense fiber of sperm tails 2 like [Source:HGNC Symbol;Acc:HGNC:29225]	-	gene	overlapping	0	0.000635202	0.00481712	1.41936	213	285	522	902
GTF2B	1	88852633	88891944	-	GTF2B	ENSG00000137947	general transcription factor IIB [Source:HGNC Symbol;Acc:HGNC:4648]	-	gene	overlapping	0	0.000183362	0.00172263	1.18749	543	590	1316	1431
LINC02609	1	90769086	90851658	-	LINC02609	ENSG00000233593	long intergenic non-protein coding RNA 2609 [Source:HGNC Symbol;Acc:HGNC:27140]	-	gene	overlapping	0	7.56587e-15	7.1464e-13	3.32111	156	172	2239	1203
CDC7	1	91500851	91525764	+	CDC7	ENSG00000097046	cell division cycle 7 [Source:HGNC Symbol;Acc:HGNC:1745]	+	gene	overlapping	0	1.99956e-12	1.31582e-10	2.39985	216	218	1232	1205
GLMN	1	92246402	92298987	-	GLMN	ENSG00000174842	glomulin, FKBP associated protein [Source:HGNC Symbol;Acc:HGNC:14373]	-	gene	overlapping	0	2.02733e-05	0.000266033	1.85355	107	135	520	402
MTF2	1	93079235	93139079	+	MTF2	ENSG00000143033	metal response element binding transcription factor 2 [Source:HGNC Symbol;Acc:HGNC:29535]	+	gene	overlapping	0	1.98333e-12	1.31136e-10	2.29105	350	392	2037	1811
CCDC18	1	93179919	93278730	+	TMED5	ENSG00000117500	transmembrane p24 trafficking protein 5 [Source:HGNC Symbol;Acc:HGNC:24251]	-	gene	overlapping	0	0.00615669	0.0295671	1.2046	115	138	302	317
CCDC18-AS1	1	93262186	93346025	-	CCDC18	ENSG00000122483	coiled-coil domain containing 18 [Source:HGNC Symbol;Acc:HGNC:30370]	+	gene	overlapping	0	3.57551e-07	7.60275e-06	1.89505	167	200	646	808
DR1	1	93345907	93369493	+	CCDC18-AS1	ENSG00000223745	CCDC18 antisense RNA 1 [Source:HGNC Symbol;Acc:HGNC:52262]	-	gene	overlapping	0	0.0074105	0.0343125	0.844872	744	918	1453	1721
DNTTIP2	1	93866284	93879918	-	DNTTIP2	ENSG00000067334	deoxynucleotidyltransferase terminal interacting protein 2 [Source:HGNC Symbol;Acc:HGNC:24013]	-	gene	overlapping	0	0.000246739	0.00221173	1.40862	596	662	2173	1342
ARHGAP29	1	94148988	94275068	-	ARHGAP29	ENSG00000137962	Rho GTPase activating protein 29 [Source:HGNC Symbol;Acc:HGNC:30207]	-	gene	overlapping	0	2.90535e-10	1.21098e-08	-1.92323	2369	2812	661	793
AC097059.2	1	94318479	94324569	-	AC097059.1	ENSG00000226835	novel transcript	+	gene	overlapping	0	0.00398592	0.0210154	-6.70063	17	19	0	0
PTBP2	1	96721665	96823738	+	PTBP2	ENSG00000117569	polypyrimidine tract binding protein 2 [Source:HGNC Symbol;Acc:HGNC:17662]	+	gene	overlapping	0	2.02875e-09	7.23998e-08	2.21283	486	471	1731	3048
PLPPR5	1	98890245	99005032	-	PLPPR5	ENSG00000117598	phospholipid phosphatase related 5 [Source:HGNC Symbol;Acc:HGNC:31703]	-	gene	overlapping	0	5.50907e-05	0.000623127	2.02887	95	80	469	287
TRMT13	1	100133150	100150498	+	TRMT13	ENSG00000122435	tRNA methyltransferase 13 homolog [Source:HGNC Symbol;Acc:HGNC:25502]	+	gene	overlapping	0	0.00010601	0.00108631	2.07195	64	71	202	409
RTCA	1	100266207	100292769	+	RTCA	ENSG00000137996	RNA 3'-terminal phosphate cyclase [Source:HGNC Symbol;Acc:HGNC:17981]	+	gene	overlapping	0	0.000246345	0.00221132	1.34325	308	395	1040	841
CDC14A	1	100345001	100520277	+	AC104457.2	ENSG00000223906	novel transcript	+	gene	overlapping	0	0.000121187	0.00121406	1.47826	261	364	1038	793
VCAM1	1	100719742	100739045	+	VCAM1	ENSG00000162692	vascular cell adhesion molecule 1 [Source:HGNC Symbol;Acc:HGNC:12663]	+	gene	overlapping	0	0.000516825	0.00409129	-1.25425	986	981	353	532
AC093157.1	1	101025844	101090513	+	DPH5	ENSG00000117543	diphthamide biosynthesis 5 [Source:HGNC Symbol;Acc:HGNC:24270]	-	gene	overlapping	0	0.000946753	0.00666616	1.59112	175	196	780	392
OLFM3	1	101802574	101997030	-	OLFM3	ENSG00000118733	olfactomedin 3 [Source:HGNC Symbol;Acc:HGNC:17990]	-	gene	overlapping	0	2.29941e-12	1.48499e-10	2.6709	155	126	850	1072
COL11A1	1	102876467	103108872	-	COL11A1	ENSG00000060718	collagen type XI alpha 1 chain [Source:HGNC Symbol;Acc:HGNC:2186]	-	gene	overlapping	0	0.00865074	0.0386507	-0.94312	1733	1532	701	1129
RNPC3	1	103525691	103555239	+	RNPC3	ENSG00000185946	RNA binding region (RNP1, RRM) containing 3 [Source:HGNC Symbol;Acc:HGNC:18666]	+	gene	overlapping	0	1.77431e-07	4.0059e-06	2.2603	78	128	497	545
PRMT6	1	107056679	107067636	+	PRMT6	ENSG00000198890	protein arginine methyltransferase 6 [Source:HGNC Symbol;Acc:HGNC:18241]	+	gene	overlapping	0	1.46735e-05	0.000201925	1.32561	766	842	2156	2125
NTNG1	1	107140007	107483458	+	NTNG1	ENSG00000162631	netrin G1 [Source:HGNC Symbol;Acc:HGNC:23319]	+	gene	overlapping	0	3.94072e-15	4.0531e-13	2.8166	121	135	942	975
SLC25A24	1	108134043	108200849	-	SLC25A24	ENSG00000085491	solute carrier family 25 member 24 [Source:HGNC Symbol;Acc:HGNC:20662]	-	gene	overlapping	0	0.000271435	0.00238838	1.27922	375	391	837	1153
AL359258.2	1	108199926	108202743	+	SLC25A24	ENSG00000085491	solute carrier family 25 member 24 [Source:HGNC Symbol;Acc:HGNC:20662]	-	gene	overlapping	0	0.000670138	0.0050351	1.79989	79	70	336	213
HENMT1	1	108648290	108661526	-	HENMT1	ENSG00000162639	HEN methyltransferase 1 [Source:HGNC Symbol;Acc:HGNC:26400]	-	gene	overlapping	0	7.57027e-05	0.000811685	3.26833	9	10	116	77
FNDC7	1	108712908	108742742	+	FNDC7	ENSG00000143107	fibronectin type III domain containing 7 [Source:HGNC Symbol;Acc:HGNC:26668]	+	gene	overlapping	0	1.21039e-05	0.000170795	-3.30691	200	237	7	41
WDR47	1	108970214	109042113	-	WDR47	ENSG00000085433	WD repeat domain 47 [Source:HGNC Symbol;Acc:HGNC:29141]	-	gene	overlapping	0	2.04055e-05	0.000267041	1.36789	1022	1108	2407	3478
SARS	1	109213918	109238182	+	SARS	ENSG00000031698	seryl-tRNA synthetase [Source:HGNC Symbol;Acc:HGNC:10537]	+	gene	overlapping	0	3.54159e-06	5.73135e-05	1.52414	4361	4682	16037	11430
ATXN7L2	1	109483479	109492804	+	ATXN7L2	ENSG00000162650	ataxin 7 like 2 [Source:HGNC Symbol;Acc:HGNC:28713]	+	gene	overlapping	0	1.80413e-05	0.000241144	1.83179	164	157	717	492
AL158847.1	1	109725820	109775252	+	GSTM5	ENSG00000134201	glutathione S-transferase mu 5 [Source:HGNC Symbol;Acc:HGNC:4637]	+	gene	overlapping	0	0.000109843	0.00111898	1.72287	1388	1716	7480	3208
GSTM3	1	109733932	109741038	-	GSTM5	ENSG00000134201	glutathione S-transferase mu 5 [Source:HGNC Symbol;Acc:HGNC:4637]	+	gene	overlapping	0	0.000113694	0.00115285	1.71439	1388	1715	7423	3200
CSF1	1	109910242	109930992	+	CSF1	ENSG00000184371	colony stimulating factor 1 [Source:HGNC Symbol;Acc:HGNC:2432]	+	gene	overlapping	0	6.16602e-08	1.54427e-06	-1.92112	1297	1153	291	404
STRIP1	1	110031577	110074641	+	STRIP1	ENSG00000143093	striatin interacting protein 1 [Source:HGNC Symbol;Acc:HGNC:25916]	+	gene	overlapping	0	0.00450339	0.0230607	0.83261	1494	1580	2823	3006
LAMTOR5-AS1	1	110347116	110443817	+	LAMTOR5-AS1	ENSG00000224699	LAMTOR5 antisense RNA 1 [Source:HGNC Symbol;Acc:HGNC:40823]	+	gene	overlapping	0	0.00229144	0.0135737	1.22965	4689	5473	16607	8351
LAMTOR5	1	110401249	110407942	-	LAMTOR5-AS1	ENSG00000224699	LAMTOR5 antisense RNA 1 [Source:HGNC Symbol;Acc:HGNC:40823]	+	gene	overlapping	0	0.00149126	0.00963527	1.28633	4400	5145	16260	8118
KCNA3	1	110672465	110674940	-	KCNA3	ENSG00000177272	potassium voltage-gated channel subfamily A member 3 [Source:HGNC Symbol;Acc:HGNC:6221]	-	gene	overlapping	0	1.51577e-05	0.000207559	2.33618	49	39	252	222
AL390195.1	1	111438638	111449256	-	AL390195.1	ENSG00000243960	novel transcript	-	gene	overlapping	0	0.000152971	0.00147489	1.18045	1190	1273	3186	2731
ATP5PB	1	111448864	111462773	+	WDR77	ENSG00000116455	WD repeat domain 77 [Source:HGNC Symbol;Acc:HGNC:29652]	-	gene	overlapping	0	0.000493403	0.00394183	1.20583	2620	3263	8514	5754
DDX20	1	111755245	111768000	+	INKA2	ENSG00000197852	inka box actin regulator 2 [Source:HGNC Symbol;Acc:HGNC:28045]	-	gene	overlapping	0	0.00107701	0.00740679	1.38129	540	744	2278	1216
CAPZA1	1	112619805	112671616	+	ST7L	ENSG00000007341	suppression of tumorigenicity 7 like [Source:HGNC Symbol;Acc:HGNC:18441]	-	gene	overlapping	0	0.00113849	0.00772137	0.93973	2237	2688	4960	5061
RSBN1	1	113761832	113812476	-	RSBN1	ENSG00000081019	round spermatid basic protein 1 [Source:HGNC Symbol;Acc:HGNC:25642]	-	gene	overlapping	0	1.27464e-05	0.000178591	1.48596	455	439	1425	1236
AP4B1-AS1	1	113856635	113901237	+	AL137856.1	ENSG00000231128	novel transcript, antisense to PTPN22	+	gene	overlapping	0	0.00982537	0.0423813	1.11688	374	267	884	596
AP4B1	1	113894194	113905201	-	AP4B1-AS1	ENSG00000226167	AP4B1 antisense RNA 1 [Source:HGNC Symbol;Acc:HGNC:44114]	+	gene	overlapping	0	0.00446126	0.0228602	1.16288	479	364	1196	811
BCAS2	1	114567557	114581629	-	BCAS2	ENSG00000116752	BCAS2 pre-mRNA processing factor [Source:HGNC Symbol;Acc:HGNC:975]	-	gene	overlapping	0	1.06715e-07	2.53721e-06	2.334	663	900	5626	2587
CSDE1	1	114716913	114758676	-	CSDE1	ENSG00000009307	cold shock domain containing E1 [Source:HGNC Symbol;Acc:HGNC:29905]	-	gene	overlapping	0	0.00258762	0.0149892	0.84559	4129	4386	7680	8628
NGF	1	115285918	115338236	-	NGF-AS1	ENSG00000228035	NGF antisense RNA 1 [Source:HGNC Symbol;Acc:HGNC:53922]	+	gene	overlapping	0	0.00595899	0.0287693	1.79664	35	31	131	113
NHLH2	1	115836377	115843917	-	NHLH2	ENSG00000177551	nescient helix-loop-helix 2 [Source:HGNC Symbol;Acc:HGNC:7818]	-	gene	overlapping	0	3.12112e-23	8.84422e-21	5.14182	21	21	506	1095
SLC22A15	1	115976513	116070054	+	SLC22A15	ENSG00000163393	solute carrier family 22 member 15 [Source:HGNC Symbol;Acc:HGNC:20301]	+	gene	overlapping	0	3.10528e-07	6.69517e-06	2.94995	29	26	180	277
PTGFRN	1	116909916	116990353	+	PTGFRN	ENSG00000134247	prostaglandin F2 receptor inhibitor [Source:HGNC Symbol;Acc:HGNC:9601]	+	gene	overlapping	0	6.47914e-06	9.82127e-05	-2.17988	3082	3283	362	1163
GDAP2	1	117863485	117929621	-	GDAP2	ENSG00000196505	ganglioside induced differentiation associated protein 2 [Source:HGNC Symbol;Acc:HGNC:18010]	-	gene	overlapping	0	0.000702847	0.00524679	1.28339	369	528	1317	976
NOTCH2	1	119911553	120100779	-	NOTCH2	ENSG00000134250	notch receptor 2 [Source:HGNC Symbol;Acc:HGNC:7882]	-	gene	overlapping	0	0.000210955	0.00195404	-1.60563	3542	3451	702	1789
POLR3C	1	145824088	145844402	+	RNF115	ENSG00000265491	ring finger protein 115 [Source:HGNC Symbol;Acc:HGNC:18154]	-	gene	overlapping	0	0.00167404	0.0105386	1.12758	613	711	1779	1271
PEX11B	1	145911350	145927678	-	PEX11B	ENSG00000131779	peroxisomal biogenesis factor 11 beta [Source:HGNC Symbol;Acc:HGNC:8853]	-	gene	overlapping	0	0.00191604	0.0117419	1.17087	2791	3133	8907	5107
LIX1L	1	145933423	145958017	-	LIX1L-AS1	ENSG00000234222	LIX1L antisense RNA 1 [Source:HGNC Symbol;Acc:HGNC:41210]	+	gene	overlapping	0	0.00550276	0.0270943	-1.06985	1487	1678	554	1067
TXNIP	1	145992435	145996600	-	TXNIP	ENSG00000265972	thioredoxin interacting protein [Source:HGNC Symbol;Acc:HGNC:16952]	-	gene	overlapping	0	1.45009e-14	1.26632e-12	-3.48489	384	471	40	41
GJA5	1	147756199	147773362	-	GJA5	ENSG00000265107	gap junction protein alpha 5 [Source:HGNC Symbol;Acc:HGNC:4279]	-	gene	overlapping	0	2.32454e-24	7.50612e-22	6.2257	16	3	807	729
AC241644.3	1	147757185	147758434	+	GJA5	ENSG00000265107	gap junction protein alpha 5 [Source:HGNC Symbol;Acc:HGNC:4279]	-	gene	overlapping	0	5.8504e-15	5.71593e-13	7.70679	3	0	354	316
HIST2H2BE	1	149884459	149886652	-	HIST2H2BE	ENSG00000184678	histone cluster 2 H2B family member e [Source:HGNC Symbol;Acc:HGNC:4760]	-	gene	overlapping	0	6.93368e-11	3.24155e-09	2.31239	426	412	2549	1859
MTMR11	1	149928651	149936879	-	MTMR11	ENSG00000014914	myotubularin related protein 11 [Source:HGNC Symbol;Acc:HGNC:24307]	-	gene	overlapping	0	0.00145148	0.00942204	-1.2322	520	500	241	221
VPS45	1	150067279	150145329	+	AC244033.2	ENSG00000285184	novel transcript	-	gene	overlapping	0	1.34113e-05	0.000187004	1.54267	724	752	2674	1869
PLEKHO1	1	150149183	150164720	+	PLEKHO1	ENSG00000023902	pleckstrin homology domain containing O1 [Source:HGNC Symbol;Acc:HGNC:24310]	+	gene	overlapping	0	0.00787423	0.0360243	0.862663	1274	1352	2815	2240
CIART	1	150282543	150287093	+	CIART	ENSG00000159208	circadian associated repressor of transcription [Source:HGNC Symbol;Acc:HGNC:25200]	+	gene	overlapping	0	9.73546e-07	1.82671e-05	2.3639	105	88	662	389
MRPS21	1	150293720	150308979	+	MRPS21	ENSG00000266472	mitochondrial ribosomal protein S21 [Source:HGNC Symbol;Acc:HGNC:14046]	+	gene	overlapping	0	0.00100397	0.00697704	1.17871	3193	3779	10199	6391
ENSA	1	150600851	150629612	-	ENSA	ENSG00000143420	endosulfine alpha [Source:HGNC Symbol;Acc:HGNC:3360]	-	gene	overlapping	0	2.57148e-05	0.000324296	1.24419	1569	1824	4386	4133
CDC42SE1	1	151050971	151070325	-	C1orf56	ENSG00000143443	chromosome 1 open reading frame 56 [Source:HGNC Symbol;Acc:HGNC:26045]	+	gene	overlapping	0	8.21407e-12	4.73391e-10	3.06711	8726	8668	108780	43897
MLLT11	1	151057758	151068497	+	CDC42SE1	ENSG00000197622	CDC42 small effector 1 [Source:HGNC Symbol;Acc:HGNC:17719]	-	gene	overlapping	0	2.08354e-12	1.36462e-10	3.18143	7928	7814	107077	42481
SCNM1	1	151156664	151170297	+	TNFAIP8L2	ENSG00000163154	TNF alpha induced protein 8 like 2 [Source:HGNC Symbol;Acc:HGNC:26277]	+	gene	overlapping	0	0.000140493	0.00137905	1.6125	727	802	3277	1625
VPS72	1	151169987	151195321	-	SCNM1	ENSG00000163156	sodium channel modifier 1 [Source:HGNC Symbol;Acc:HGNC:23136]	+	gene	overlapping	0	0.000178915	0.00169226	1.54341	2813	3114	12181	5924
PSMD4	1	151254703	151267479	+	PSMD4	ENSG00000159352	proteasome 26S subunit, non-ATPase 4 [Source:HGNC Symbol;Acc:HGNC:9561]	+	gene	overlapping	0	0.000759364	0.00558166	1.38778	2131	2434	8389	4123
SELENBP1	1	151364304	151372707	-	SELENBP1	ENSG00000143416	selenium binding protein 1 [Source:HGNC Symbol;Acc:HGNC:10719]	-	gene	overlapping	0	7.29626e-05	0.000785947	-1.42536	1476	1706	733	516
PSMB4	1	151399560	151401937	+	PSMB4	ENSG00000159377	proteasome subunit beta 4 [Source:HGNC Symbol;Acc:HGNC:9541]	+	gene	overlapping	0	0.00133529	0.00875983	1.30713	1069	1303	4030	2116
AL589765.7	1	151755541	151759911	+	AL589765.7	ENSG00000269621	novel transcript, antisense to MRPL9	+	gene	overlapping	0	0.00430302	0.0222051	1.14728	290	320	847	578
MRPL9	1	151759647	151769501	-	AL589765.7	ENSG00000269621	novel transcript, antisense to MRPL9	+	gene	overlapping	0	0.00323529	0.0178699	1.01097	1029	1121	2651	1925
TDRKH	1	151770107	151791416	-	OAZ3	ENSG00000143450	ornithine decarboxylase antizyme 3 [Source:HGNC Symbol;Acc:HGNC:8097]	+	gene	overlapping	0	0.0089264	0.0395479	0.892206	624	654	1384	1129
S100A6	1	153534599	153536244	-	BX470102.1	ENSG00000238279	novel transcript	+	gene	overlapping	0	0.000204111	0.00189952	-1.63908	369	508	171	125
ILF2	1	153661788	153671028	-	SNAPIN	ENSG00000143553	SNAP associated protein [Source:HGNC Symbol;Acc:HGNC:17145]	+	gene	overlapping	0	4.93487e-05	0.000564886	1.52408	5300	5886	21565	12239
RPS27	1	153990762	153992155	+	RPS27	ENSG00000177954	ribosomal protein S27 [Source:HGNC Symbol;Acc:HGNC:10416]	+	gene	overlapping	0	9.91809e-05	0.00102618	1.57721	159	167	562	469
TPM3	1	154155304	154194648	-	TPM3	ENSG00000143549	tropomyosin 3 [Source:HGNC Symbol;Acc:HGNC:12012]	-	gene	overlapping	0	0.0086181	0.0385759	0.762315	4476	4759	8695	7931
HAX1	1	154272511	154275875	+	HAX1	ENSG00000143575	HCLS1 associated protein X-1 [Source:HGNC Symbol;Acc:HGNC:16915]	+	gene	overlapping	0	0.00251459	0.0146333	1.01581	1826	2241	5022	3639
KCNN3	1	154697455	154870281	-	KCNN3	ENSG00000143603	potassium calcium-activated channel subfamily N member 3 [Source:HGNC Symbol;Acc:HGNC:6292]	-	gene	overlapping	0	0.00120445	0.00807524	-1.24818	558	507	245	233
PMVK	1	154924740	154936719	-	PMVK	ENSG00000163344	phosphomevalonate kinase [Source:HGNC Symbol;Acc:HGNC:9141]	-	gene	overlapping	0	0.00970813	0.0420847	0.982669	1220	1414	3428	2041
PBXIP1	1	154944076	154956123	-	PBXIP1	ENSG00000163346	PBX homeobox interacting protein 1 [Source:HGNC Symbol;Acc:HGNC:21199]	-	gene	overlapping	0	1.22932e-07	2.88634e-06	-2.40522	10263	11418	1122	3312
CKS1B	1	154974653	154979251	+	CKS1B	ENSG00000173207	CDC28 protein kinase regulatory subunit 1B [Source:HGNC Symbol;Acc:HGNC:19083]	+	gene	overlapping	0	4.09877e-05	0.000481077	1.63888	317	462	1533	1008
FLAD1	1	154983338	154993111	+	FLAD1	ENSG00000160688	flavin adenine dinucleotide synthetase 1 [Source:HGNC Symbol;Acc:HGNC:24671]	+	gene	overlapping	0	2.55678e-05	0.000322736	1.81321	1347	1478	7138	3257
ADAM15	1	155050566	155062775	+	DCST1	ENSG00000163357	DC-STAMP domain containing 1 [Source:HGNC Symbol;Acc:HGNC:26539]	+	gene	overlapping	0	0.000207544	0.00192759	-1.64743	1850	2239	394	1014
AC234582.1	1	155195004	155205495	+	AC234582.1	ENSG00000231064	novel transcript, antisense to THBS3	+	gene	overlapping	0	0.0112492	0.0468491	-0.769728	2152	2384	1257	1582
THBS3	1	155195588	155209051	-	AC234582.1	ENSG00000231064	novel transcript, antisense to THBS3	+	gene	overlapping	0	0.0112145	0.0467188	-0.767416	2278	2560	1341	1691
FDPS	1	155308748	155320666	+	FDPS	ENSG00000160752	farnesyl diphosphate synthase [Source:HGNC Symbol;Acc:HGNC:3631]	+	gene	overlapping	0	3.79328e-07	7.98026e-06	1.97785	2389	2730	13745	7409
RUSC1-AS1	1	155316863	155324176	-	FDPS	ENSG00000160752	farnesyl diphosphate synthase [Source:HGNC Symbol;Acc:HGNC:3631]	+	gene	overlapping	0	3.55406e-07	7.56873e-06	1.99449	1642	1866	9528	5139
ASH1L	1	155335268	155562807	-	ASH1L	ENSG00000116539	ASH1 like histone lysine methyltransferase [Source:HGNC Symbol;Acc:HGNC:19088]	-	gene	overlapping	0	0.00244525	0.0142957	1.31847	407	425	691	1550
ASH1L-AS1	1	155562042	155563944	+	ASH1L	ENSG00000116539	ASH1 like histone lysine methyltransferase [Source:HGNC Symbol;Acc:HGNC:19088]	-	gene	overlapping	0	0.00686439	0.0321674	1.73441	38	32	122	127
DAP3	1	155687960	155739010	+	YY1AP1	ENSG00000163374	YY1 associated protein 1 [Source:HGNC Symbol;Acc:HGNC:30935]	-	gene	overlapping	0	0.0106234	0.0450124	0.832669	874	987	1912	1595
KHDC4	1	155913045	155934413	-	KHDC4	ENSG00000132680	KH domain containing 4, pre-mRNA splicing factor [Source:HGNC Symbol;Acc:HGNC:29145]	-	gene	overlapping	0	0.00978481	0.0422795	1.026	191	278	475	536
PMF1-BGLAP	1	156212982	156243332	+	PMF1-BGLAP	ENSG00000260238	PMF1-BGLAP readthrough [Source:HGNC Symbol;Acc:HGNC:42953]	+	gene	overlapping	0	0.00582419	0.0282857	1.09276	1842	2250	5943	3199
TMEM79	1	156282935	156293185	+	TMEM79	ENSG00000163472	transmembrane protein 79 [Source:HGNC Symbol;Acc:HGNC:28196]	+	gene	overlapping	0	0.00124317	0.00827488	1.1687	286	368	813	741
GLMP	1	156290089	156295689	-	TMEM79	ENSG00000163472	transmembrane protein 79 [Source:HGNC Symbol;Acc:HGNC:28196]	+	gene	overlapping	0	3.67527e-05	0.000441446	1.3682	467	539	1456	1294
CCT3	1	156308968	156367873	-	CCT3	ENSG00000163468	chaperonin containing TCP1 subunit 3 [Source:HGNC Symbol;Acc:HGNC:1616]	-	gene	overlapping	0	0.00557947	0.0273652	0.825544	7173	8073	15509	13087
BCAN	1	156641390	156659532	+	BCAN	ENSG00000132692	brevican [Source:HGNC Symbol;Acc:HGNC:23059]	+	gene	overlapping	0	0.000147565	0.00143483	-1.27237	1491	1293	556	680
AL590666.2	1	156646507	156661424	-	BCAN	ENSG00000132692	brevican [Source:HGNC Symbol;Acc:HGNC:23059]	+	gene	overlapping	0	0.000131366	0.00130473	-1.28559	1452	1260	537	656
CRABP2	1	156699606	156705816	-	AL590666.4	ENSG00000285570	Novel transcript, antisense to CRABP2	+	gene	overlapping	0	0.0006545	0.00494436	1.16453	3577	4222	10975	7429
MRPL24	1	156737303	156741590	-	MRPL24	ENSG00000143314	mitochondrial ribosomal protein L24 [Source:HGNC Symbol;Acc:HGNC:14037]	-	gene	overlapping	0	0.010478	0.0444642	1.14139	842	1023	2962	1335
NTRK1	1	156815640	156881850	+	SH2D2A	ENSG00000027869	SH2 domain containing 2A [Source:HGNC Symbol;Acc:HGNC:10821]	-	gene	overlapping	0	3.27065e-11	1.68821e-09	3.60655	25	21	325	271
AIM2	1	159062484	159147096	-	AIM2	ENSG00000163568	absent in melanoma 2 [Source:HGNC Symbol;Acc:HGNC:357]	-	gene	overlapping	0	0.000317719	0.00272991	1.9723	51	46	216	189
CADM3	1	159171609	159206500	+	CADM3	ENSG00000162706	cell adhesion molecule 3 [Source:HGNC Symbol;Acc:HGNC:17601]	+	gene	overlapping	0	0.00563375	0.027573	-1.04632	946	932	367	611
CADM3-AS1	1	159194325	159207973	-	CADM3	ENSG00000162706	cell adhesion molecule 3 [Source:HGNC Symbol;Acc:HGNC:17601]	+	gene	overlapping	0	0.00819924	0.0371135	-0.993697	635	643	281	407
CRP	1	159712289	159714589	-	CRP	ENSG00000132693	C-reactive protein [Source:HGNC Symbol;Acc:HGNC:2367]	-	gene	overlapping	0	0.00887987	0.0394172	7.1368	0	0	53	0
DUSP23	1	159780932	159782543	+	DUSP23	ENSG00000158716	dual specificity phosphatase 23 [Source:HGNC Symbol;Acc:HGNC:21480]	+	gene	overlapping	0	0.000432015	0.00352854	1.72819	212	239	1084	479
ATP1A2	1	160115759	160143591	+	ATP1A2	ENSG00000018625	ATPase Na+/K+ transporting subunit alpha 2 [Source:HGNC Symbol;Acc:HGNC:800]	+	gene	overlapping	0	0.000948057	0.00667195	-1.49826	10781	10849	2118	6195
NHLH1	1	160367071	160372846	+	NHLH1	ENSG00000171786	nescient helix-loop-helix 1 [Source:HGNC Symbol;Acc:HGNC:7817]	+	gene	overlapping	0	5.94047e-13	4.22992e-11	2.69236	267	185	1531	1607
PFDN2	1	161100556	161118055	-	PFDN2	ENSG00000143256	prefoldin subunit 2 [Source:HGNC Symbol;Acc:HGNC:8867]	-	gene	overlapping	0	1.21231e-06	2.20614e-05	1.84703	967	929	4505	2693
DEDD	1	161120974	161132688	-	NIT1	ENSG00000158793	nitrilase 1 [Source:HGNC Symbol;Acc:HGNC:7828]	+	gene	overlapping	0	0.00435299	0.0224106	1.13513	1519	1574	4644	2499
UFC1	1	161152776	161158856	+	UFC1	ENSG00000143222	ubiquitin-fold modifier conjugating enzyme 1 [Source:HGNC Symbol;Acc:HGNC:26941]	+	gene	overlapping	0	0.00294799	0.0165742	1.1023	920	1050	2721	1730
AL590714.1	1	161153760	161159349	-	UFC1	ENSG00000143222	ubiquitin-fold modifier conjugating enzyme 1 [Source:HGNC Symbol;Acc:HGNC:26941]	+	gene	overlapping	0	0.00295474	0.0166032	1.10241	922	1050	2725	1731
NDUFS2	1	161197104	161214395	+	ADAMTS4	ENSG00000158859	ADAM metallopeptidase with thrombospondin type 1 motif 4 [Source:HGNC Symbol;Acc:HGNC:220]	-	gene	overlapping	0	0.00409915	0.0214295	1.08553	2908	3180	8645	4937
PCP4L1	1	161258745	161285450	+	PCP4L1	ENSG00000248485	Purkinje cell protein 4 like 1 [Source:HGNC Symbol;Acc:HGNC:20448]	+	gene	overlapping	0	9.74314e-11	4.43552e-09	3.18188	59	65	765	417
HSPA6	1	161524540	161526894	+	AL590385.2	ENSG00000273112	novel transcript, readthrough between FCGR2A and FCGR2C polymormphic pseudogene	+	gene	overlapping	0	9.08975e-18	1.40235e-15	4.54492	15	15	361	385
DUSP12	1	161749758	161757238	+	DUSP12	ENSG00000081721	dual specificity phosphatase 12 [Source:HGNC Symbol;Acc:HGNC:3067]	+	gene	overlapping	0	2.00493e-08	5.73989e-07	2.13256	485	561	2979	1844
OLFML2B	1	161983192	162023854	-	OLFML2B	ENSG00000162745	olfactomedin like 2B [Source:HGNC Symbol;Acc:HGNC:24558]	-	gene	overlapping	0	2.29974e-05	0.000295392	-1.93392	811	951	147	350
UAP1	1	162561506	162599842	+	UAP1	ENSG00000117143	UDP-N-acetylglucosamine pyrophosphorylase 1 [Source:HGNC Symbol;Acc:HGNC:12457]	+	gene	overlapping	0	0.0104679	0.0444351	0.831919	843	977	1855	1572
DDR2	1	162631373	162787405	+	DDR2	ENSG00000162733	discoidin domain receptor tyrosine kinase 2 [Source:HGNC Symbol;Acc:HGNC:2731]	+	gene	overlapping	0	0.00136104	0.00890156	-2.98318	239	227	3	62
HSD17B7	1	162790702	162812817	+	HSD17B7	ENSG00000132196	hydroxysteroid 17-beta dehydrogenase 7 [Source:HGNC Symbol;Acc:HGNC:5215]	+	gene	overlapping	0	5.59477e-05	0.000630547	1.67431	225	257	991	628
RGS4	1	163068775	163076802	+	RGS4	ENSG00000117152	regulator of G protein signaling 4 [Source:HGNC Symbol;Acc:HGNC:10000]	+	gene	overlapping	0	6.76982e-08	1.68155e-06	2.06973	155	222	888	780
RGS5	1	163111121	163321791	-	RGS5	ENSG00000143248	regulator of G protein signaling 5 [Source:HGNC Symbol;Acc:HGNC:10001]	-	gene	overlapping	0	0.00390818	0.0207178	1.23454	174	141	393	400
NUF2	1	163266576	163355764	+	RGS5	ENSG00000143248	regulator of G protein signaling 5 [Source:HGNC Symbol;Acc:HGNC:10001]	-	gene	overlapping	0	0.000113542	0.00115285	1.59792	126	182	442	547
PBX1	1	164555584	164899296	+	PBX1	ENSG00000185630	PBX homeobox 1 [Source:HGNC Symbol;Acc:HGNC:8632]	+	gene	overlapping	0	1.00711e-05	0.000145512	1.66654	1512	1144	3312	5822
ALDH9A1	1	165662216	165698863	-	ALDH9A1	ENSG00000143149	aldehyde dehydrogenase 9 family member A1 [Source:HGNC Symbol;Acc:HGNC:412]	-	gene	overlapping	0	0.00241385	0.0141479	-0.875966	5466	6579	3173	3811
UCK2	1	165827614	165911618	+	TMCO1	ENSG00000143183	transmembrane and coiled-coil domains 1 [Source:HGNC Symbol;Acc:HGNC:18188]	-	gene	overlapping	0	0.00665657	0.0313949	0.826566	1032	1131	1855	2236
TADA1	1	166856510	166876264	-	TADA1	ENSG00000152382	transcriptional adaptor 1 [Source:HGNC Symbol;Acc:HGNC:30631]	-	gene	overlapping	0	0.0013267	0.00871395	1.22585	1500	1852	5199	3023
POU2F1	1	167220876	167427345	+	POU2F1	ENSG00000143190	POU class 2 homeobox 1 [Source:HGNC Symbol;Acc:HGNC:9212]	+	gene	overlapping	0	0.00770293	0.0353688	1.18426	309	204	485	779
TIPRL	1	168178962	168202109	+	TIPRL	ENSG00000143155	TOR signaling pathway regulator [Source:HGNC Symbol;Acc:HGNC:30231]	+	gene	overlapping	0	0.000609802	0.00467837	1.09688	830	1011	2224	1939
SFT2D2	1	168225938	168253021	+	SFT2D2	ENSG00000213064	SFT2 domain containing 2 [Source:HGNC Symbol;Acc:HGNC:25140]	+	gene	overlapping	0	0.00511973	0.0255251	-1.17881	742	725	237	462
DPT	1	168695468	169103276	-	DPT	ENSG00000143196	dermatopontin [Source:HGNC Symbol;Acc:HGNC:3011]	-	gene	overlapping	0	3.69462e-05	0.000443386	-1.97209	419	629	178	101
NME7	1	169132531	169367948	-	ATP1B1	ENSG00000143153	ATPase Na+/K+ transporting subunit beta 1 [Source:HGNC Symbol;Acc:HGNC:804]	+	gene	overlapping	0	0.000675571	0.00507044	1.20445	867	1051	2744	1909
SLC19A2	1	169463909	169485944	-	SLC19A2	ENSG00000117479	solute carrier family 19 member 2 [Source:HGNC Symbol;Acc:HGNC:10938]	-	gene	overlapping	0	0.00133894	0.00877359	1.23112	205	207	509	521
SELP	1	169588849	169630193	-	SELP	ENSG00000174175	selectin P [Source:HGNC Symbol;Acc:HGNC:10721]	-	gene	overlapping	0	0.000299763	0.00260463	-2.54705	88	155	18	26
SELL	1	169690665	169711702	-	C1orf112	ENSG00000000460	chromosome 1 open reading frame 112 [Source:HGNC Symbol;Acc:HGNC:25565]	+	gene	overlapping	0	1.38707e-05	0.000192515	-5.09199	86	70	0	5
METTL18	1	169792529	169794963	-	C1orf112	ENSG00000000460	chromosome 1 open reading frame 112 [Source:HGNC Symbol;Acc:HGNC:25565]	+	gene	overlapping	0	0.00778182	0.0356367	1.43384	257	255	1068	378
KIFAP3	1	169921326	170085208	-	KIFAP3	ENSG00000075945	kinesin associated protein 3 [Source:HGNC Symbol;Acc:HGNC:17060]	-	gene	overlapping	0	2.37037e-06	4.06328e-05	1.66373	1750	1767	7103	4663
AL356475.1	1	170024077	170024683	+	KIFAP3	ENSG00000075945	kinesin associated protein 3 [Source:HGNC Symbol;Acc:HGNC:17060]	-	gene	overlapping	0	0.00282477	0.0160351	1.48408	148	148	572	299
VAMP4	1	171700160	171742074	-	VAMP4	ENSG00000117533	vesicle associated membrane protein 4 [Source:HGNC Symbol;Acc:HGNC:12645]	-	gene	overlapping	0	0.00494994	0.0248391	1.13454	181	175	401	433
DNM3	1	171841498	172418466	+	DNM3	ENSG00000197959	dynamin 3 [Source:HGNC Symbol;Acc:HGNC:29125]	+	gene	overlapping	0	7.10143e-08	1.7607e-06	2.15844	404	314	1240	2231
AL137157.1	1	172210711	172213499	-	DNM3	ENSG00000197959	dynamin 3 [Source:HGNC Symbol;Acc:HGNC:29125]	+	gene	overlapping	0	2.31779e-05	0.000297436	5.20483	4	0	99	60
PIGC	1	172370189	172444086	-	DNM3	ENSG00000197959	dynamin 3 [Source:HGNC Symbol;Acc:HGNC:29125]	+	gene	overlapping	0	0.00246001	0.0143699	1.0077	1494	1623	3804	2818
KLHL20	1	173714941	173786692	+	KLHL20	ENSG00000076321	kelch like family member 20 [Source:HGNC Symbol;Acc:HGNC:25056]	+	gene	overlapping	0	0.00127909	0.00846124	1.2081	279	249	664	637
GAS5	1	173858559	173868882	-	DARS2	ENSG00000117593	aspartyl-tRNA synthetase 2, mitochondrial [Source:HGNC Symbol;Acc:HGNC:25538]	+	gene	overlapping	0	1.61967e-05	0.000219192	1.51538	395	459	1440	1139
RABGAP1L	1	174159410	174995308	+	AL121983.2	ENSG00000227373	novel transcript	-	gene	overlapping	0	0.00891899	0.0395403	1.37186	327	263	411	1256
CACYBP	1	174999163	175011715	+	Z99127.4	ENSG00000287697	novel transcript, antisense to CACYBP	-	gene	overlapping	0	5.78051e-06	8.86877e-05	1.75391	1815	2052	8822	4870
COP1	1	175944831	176207286	-	COP1	ENSG00000143207	COP1 E3 ubiquitin ligase [Source:HGNC Symbol;Acc:HGNC:17440]	-	gene	overlapping	0	5.82267e-06	8.92359e-05	1.40371	673	765	2050	1987
RASAL2	1	178094141	178484147	+	RASAL2	ENSG00000075391	RAS protein activator like 2 [Source:HGNC Symbol;Acc:HGNC:9874]	+	gene	overlapping	0	8.10333e-07	1.56488e-05	1.81773	310	345	953	1522
RALGPS2	1	178725147	178921841	+	AL449106.1	ENSG00000273062	novel transcript, antisense to RALGPS2	-	gene	overlapping	0	0.0117279	0.0482925	0.862268	429	464	770	963
ANGPTL1	1	178849535	178871077	-	RALGPS2	ENSG00000116191	Ral GEF with PH domain and SH3 binding motif 2 [Source:HGNC Symbol;Acc:HGNC:30279]	+	gene	overlapping	0	0.00117398	0.00791745	1.74252	63	52	209	202
ACBD6	1	180269653	180502954	-	LHX4	ENSG00000121454	LIM homeobox 4 [Source:HGNC Symbol;Acc:HGNC:21734]	+	gene	overlapping	0	0.000871975	0.00626351	0.984232	1182	1327	2540	2739
CACNA1E	1	181317690	181808084	+	CACNA1E	ENSG00000198216	calcium voltage-gated channel subunit alpha1 E [Source:HGNC Symbol;Acc:HGNC:1392]	+	gene	overlapping	0	0.00869134	0.0387338	1.24771	250	183	370	747
RGS16	1	182598623	182604389	-	RGS16	ENSG00000143333	regulator of G protein signaling 16 [Source:HGNC Symbol;Acc:HGNC:9997]	-	gene	overlapping	0	9.71996e-17	1.23818e-14	3.58538	79	86	1295	790
RGS8	1	182641816	182684576	-	RGS8	ENSG00000135824	regulator of G protein signaling 8 [Source:HGNC Symbol;Acc:HGNC:16810]	-	gene	overlapping	0	6.36701e-09	2.04643e-07	2.61792	73	62	381	509
NPL	1	182789293	182830384	+	NPL	ENSG00000135838	N-acetylneuraminate pyruvate lyase [Source:HGNC Symbol;Acc:HGNC:16781]	+	gene	overlapping	0	0.00157738	0.0100283	2.14901	44	64	376	120
NMNAT2	1	183248237	183418380	-	NMNAT2	ENSG00000157064	nicotinamide nucleotide adenylyltransferase 2 [Source:HGNC Symbol;Acc:HGNC:16789]	-	gene	overlapping	0	0.000306543	0.00265193	1.44825	468	371	899	1578
ARPC5	1	183620846	183635783	-	ARPC5	ENSG00000162704	actin related protein 2/3 complex subunit 5 [Source:HGNC Symbol;Acc:HGNC:708]	-	gene	overlapping	0	3.95637e-05	0.000468722	1.63418	5191	5617	23278	11931
COLGALT2	1	183929854	184037729	-	COLGALT2	ENSG00000198756	collagen beta(1-O)galactosyltransferase 2 [Source:HGNC Symbol;Acc:HGNC:16790]	-	gene	overlapping	0	0.0026928	0.0154438	-1.63547	663	594	102	339
TSEN15	1	184051651	184123978	+	TSEN15	ENSG00000198860	tRNA splicing endonuclease subunit 15 [Source:HGNC Symbol;Acc:HGNC:16791]	+	gene	overlapping	0	0.0015448	0.00990744	1.11854	656	865	1987	1488
AL445228.2	1	184385753	184386704	-	AL445228.2	ENSG00000271387	novel transcript	-	gene	overlapping	0	0.00984903	0.0424437	4.58304	1	1	38	12
C1orf21	1	184387029	184629019	+	C1orf21	ENSG00000116667	chromosome 1 open reading frame 21 [Source:HGNC Symbol;Acc:HGNC:15494]	+	gene	overlapping	0	9.34848e-05	0.000976701	1.47142	352	351	801	1294
RNF2	1	185045526	185102603	+	RNF2	ENSG00000121481	ring finger protein 2 [Source:HGNC Symbol;Acc:HGNC:10061]	+	gene	overlapping	0	3.98689e-07	8.32452e-06	1.54001	725	876	2336	2611
TRMT1L	1	185118101	185157072	-	TRMT1L	ENSG00000121486	tRNA methyltransferase 1 like [Source:HGNC Symbol;Acc:HGNC:16782]	-	gene	overlapping	0	0.0109627	0.045987	0.994607	199	243	475	458
ODR4	1	186375838	186421378	+	ODR4	ENSG00000157181	odr-4 GPCR localization factor homolog [Source:HGNC Symbol;Acc:HGNC:24299]	+	gene	overlapping	0	0.000646473	0.0048917	1.29326	204	239	514	643
PLA2G4A	1	186828949	186988981	+	PLA2G4A	ENSG00000116711	phospholipase A2 group IVA [Source:HGNC Symbol;Acc:HGNC:9035]	+	gene	overlapping	0	9.65816e-07	1.81712e-05	2.69835	46	57	461	239
BRINP3	1	190097658	190478404	-	BRINP3	ENSG00000162670	BMP/retinoic acid inducible neural specific 3 [Source:HGNC Symbol;Acc:HGNC:22393]	-	gene	overlapping	0	2.79493e-15	2.91786e-13	2.9892	153	169	1044	1698
AL354771.1	1	190264898	190362270	+	BRINP3	ENSG00000162670	BMP/retinoic acid inducible neural specific 3 [Source:HGNC Symbol;Acc:HGNC:22393]	-	gene	overlapping	0	1.75031e-05	0.000235266	3.45561	10	14	72	212
LINC01351	1	190478551	190494297	+	LINC01351	ENSG00000237457	long intergenic non-protein coding RNA 1351 [Source:HGNC Symbol;Acc:HGNC:50577]	+	gene	overlapping	0	1.80005e-06	3.15179e-05	2.96398	20	25	214	156
UCHL5	1	193012250	193060080	-	UCHL5	ENSG00000116750	ubiquitin C-terminal hydrolase L5 [Source:HGNC Symbol;Acc:HGNC:19678]	-	gene	overlapping	0	0.000424811	0.0034852	1.26186	314	349	905	779
CFH	1	196651878	196747504	+	CFH	ENSG00000000971	complement factor H [Source:HGNC Symbol;Acc:HGNC:4883]	+	gene	overlapping	0	0.000276532	0.00243015	-2.12986	269	414	116	46
ASPM	1	197084127	197146694	-	ASPM	ENSG00000066279	abnormal spindle microtubule assembly [Source:HGNC Symbol;Acc:HGNC:19048]	-	gene	overlapping	0	0.000104106	0.00106802	1.77326	78	97	292	344
ZBTB41	1	197153680	197200542	-	ZBTB41	ENSG00000177888	zinc finger and BTB domain containing 41 [Source:HGNC Symbol;Acc:HGNC:24819]	-	gene	overlapping	0	0.0112554	0.0468611	1.1959	92	117	256	251
LHX9	1	197911902	197935478	+	LHX9	ENSG00000143355	LIM homeobox 9 [Source:HGNC Symbol;Acc:HGNC:14222]	+	gene	overlapping	0	1.05438e-09	3.9891e-08	2.33631	154	163	695	1020
CAMSAP2	1	200739558	200860704	+	CAMSAP2	ENSG00000118200	calmodulin regulated spectrin associated protein family member 2 [Source:HGNC Symbol;Acc:HGNC:29188]	+	gene	overlapping	0	0.000144318	0.00140819	1.37754	322	284	755	933
KIF21B	1	200969390	201023700	-	KIF21B	ENSG00000116852	kinesin family member 21B [Source:HGNC Symbol;Acc:HGNC:29442]	-	gene	overlapping	0	0.000207804	0.00192871	1.34109	495	463	1025	1585
AL358473.1	1	201023949	201028792	+	AL358473.1	ENSG00000229191	novel transcript, antisense KIF21B	+	gene	overlapping	0	0.00252896	0.0146984	1.91371	40	42	109	224
PHLDA3	1	201464383	201469237	-	PHLDA3	ENSG00000174307	pleckstrin homology like domain family A member 3 [Source:HGNC Symbol;Acc:HGNC:8934]	-	gene	overlapping	0	0.00273703	0.0156652	-1.00031	1788	1988	806	1215
CSRP1	1	201483530	201509456	-	CSRP1	ENSG00000159176	cysteine and glycine rich protein 1 [Source:HGNC Symbol;Acc:HGNC:2469]	-	gene	overlapping	0	0.00225263	0.013378	-1.04599	1479	1633	903	690
TIMM17A	1	201955503	201970664	+	TIMM17A	ENSG00000134375	translocase of inner mitochondrial membrane 17A [Source:HGNC Symbol;Acc:HGNC:17315]	+	gene	overlapping	0	6.13237e-05	0.00068173	1.50599	1584	1961	6630	3932
PCAT6	1	202810954	202812156	+	PCAT6	ENSG00000228288	prostate cancer associated transcript 6 [Source:HGNC Symbol;Acc:HGNC:43714]	+	gene	overlapping	0	0.011663	0.048062	1.37886	81	63	223	176
RABIF	1	202878957	202889135	-	RABIF	ENSG00000183155	RAB interacting factor [Source:HGNC Symbol;Acc:HGNC:9797]	-	gene	overlapping	0	0.000268331	0.00236858	1.33599	793	959	2810	1841
TMEM183A	1	203007374	203024848	+	TMEM183A	ENSG00000163444	transmembrane protein 183A [Source:HGNC Symbol;Acc:HGNC:20173]	+	gene	overlapping	0	0.000378021	0.00316576	1.26509	636	653	1902	1374
CHI3L1	1	203178931	203186704	-	CHI3L1	ENSG00000133048	chitinase 3 like 1 [Source:HGNC Symbol;Acc:HGNC:1932]	-	gene	overlapping	0	9.38244e-19	1.60833e-16	4.21266	29	46	881	575
BTG2	1	203305491	203309602	+	BTG2	ENSG00000159388	BTG anti-proliferation factor 2 [Source:HGNC Symbol;Acc:HGNC:1131]	+	gene	overlapping	0	1.86653e-05	0.000248721	-1.71536	3164	3675	701	1542
PRELP	1	203475806	203491352	+	PRELP	ENSG00000188783	proline and arginine rich end leucine rich repeat protein [Source:HGNC Symbol;Acc:HGNC:9357]	+	gene	overlapping	0	0.0103821	0.0442196	-1.04053	387	369	193	199
SNRPE	1	203861599	203871152	+	SNRPE	ENSG00000182004	small nuclear ribonucleoprotein polypeptide E [Source:HGNC Symbol;Acc:HGNC:11161]	+	gene	overlapping	0	5.05593e-08	1.29763e-06	2.22403	1016	1140	7002	3559
AL592146.1	1	204131062	204131966	+	AL592146.1	ENSG00000261065	novel transcript	+	gene	overlapping	0	0.00477938	0.0241931	0.944716	692	851	1717	1419
ETNK2	1	204131062	204152044	-	AL592146.1	ENSG00000261065	novel transcript	+	gene	overlapping	0	0.00328103	0.0180424	0.908644	1450	1771	3403	2990
REN	1	204154819	204190324	-	REN	ENSG00000143839	renin [Source:HGNC Symbol;Acc:HGNC:9958]	-	gene	overlapping	0	0.000936552	0.0066212	5.33209	0	2	55	28
LRRN2	1	204617170	204685738	-	LRRN2	ENSG00000170382	leucine rich repeat neuronal 2 [Source:HGNC Symbol;Acc:HGNC:16914]	-	gene	overlapping	0	0.00408377	0.0213813	-0.935388	5072	4750	2191	3331
CNTN2	1	205042937	205078289	+	CNTN2	ENSG00000184144	contactin 2 [Source:HGNC Symbol;Acc:HGNC:2172]	+	gene	overlapping	0	0.00214567	0.0128917	1.38873	872	792	1299	3435
LEMD1	1	205381378	205457091	-	LEMD1-AS1	ENSG00000226235	LEMD1 antisense RNA 1 [Source:HGNC Symbol;Acc:HGNC:44132]	+	gene	overlapping	0	0.000993318	0.00690993	1.32307	351	315	1055	710
SLC41A1	1	205789094	205813748	-	SLC41A1	ENSG00000133065	solute carrier family 41 member 1 [Source:HGNC Symbol;Acc:HGNC:19429]	-	gene	overlapping	0	0.00748385	0.0345456	-1.89871	1851	1850	100	992
RAB7B	1	205976740	206003461	-	RAB7B	ENSG00000276600	RAB7B, member RAS oncogene family [Source:HGNC Symbol;Acc:HGNC:30513]	-	gene	overlapping	0	8.69297e-07	1.65345e-05	-2.47895	266	270	42	61
SRGAP2	1	206203345	206464443	+	FAM72A	ENSG00000196550	family with sequence similarity 72 member A [Source:HGNC Symbol;Acc:HGNC:24044]	-	gene	overlapping	0	1.56418e-05	0.000212771	-1.62247	1425	1175	353	558
IKBKE	1	206470476	206496889	+	IKBKE	ENSG00000263528	inhibitor of nuclear factor kappa B kinase subunit epsilon [Source:HGNC Symbol;Acc:HGNC:14552]	+	gene	overlapping	0	0.000772791	0.00566835	-1.9301	169	158	39	53
CD55	1	207321376	207386804	+	CD55	ENSG00000196352	CD55 molecule (Cromer blood group) [Source:HGNC Symbol;Acc:HGNC:2665]	+	gene	overlapping	0	0.00862353	0.0385829	1.16172	132	130	278	349
CD46	1	207752057	207795513	+	CD46	ENSG00000117335	CD46 molecule [Source:HGNC Symbol;Acc:HGNC:6953]	+	gene	overlapping	0	1.41696e-05	0.000195961	1.54334	498	552	1260	2021
CD34	1	207880972	207911402	-	CD34	ENSG00000174059	CD34 molecule [Source:HGNC Symbol;Acc:HGNC:1662]	-	gene	overlapping	0	5.54297e-06	8.55157e-05	-8.95992	2152	2368	0	10
AC092810.3	1	209147220	209266758	-	AC092810.3	ENSG00000232537	novel transcript	-	gene	overlapping	0	0.00074778	0.00551111	3.24006	4	14	119	56
CAMK1G	1	209583714	209613939	+	CAMK1G	ENSG00000008118	calcium/calmodulin dependent protein kinase IG [Source:HGNC Symbol;Acc:HGNC:14585]	+	gene	overlapping	0	2.20776e-05	0.00028516	1.8369	144	119	556	444
UTP25	1	209827972	209857565	+	UTP25	ENSG00000117597	UTP25 small subunit processor component [Source:HGNC Symbol;Acc:HGNC:28440]	+	gene	overlapping	0	0.00188261	0.011592	1.20567	295	373	939	683
NEK2	1	211658657	211675630	-	NEK2	ENSG00000117650	NIMA related kinase 2 [Source:HGNC Symbol;Acc:HGNC:7745]	-	gene	overlapping	0	0.00370583	0.0198747	1.04465	353	461	955	817
INTS7	1	211940399	212035557	-	INTS7	ENSG00000143493	integrator complex subunit 7 [Source:HGNC Symbol;Acc:HGNC:24484]	-	gene	overlapping	0	1.35959e-05	0.000189157	1.39409	552	676	1759	1658
AC092803.2	1	212557833	212559731	-	AC092803.2	ENSG00000260805	novel transcript	-	gene	overlapping	0	0.00133621	0.00875983	4.70336	1	2	60	21
TATDN3	1	212791828	212816830	+	TATDN3	ENSG00000203705	TatD DNase domain containing 3 [Source:HGNC Symbol;Acc:HGNC:27010]	+	gene	overlapping	0	0.00144717	0.00940289	1.36514	249	310	945	566
VASH2	1	212950520	212992037	+	VASH2	ENSG00000143494	vasohibin 2 [Source:HGNC Symbol;Acc:HGNC:25723]	+	gene	overlapping	0	3.68971e-09	1.24047e-07	2.21663	160	144	725	785
PROX1	1	213983181	214041502	+	PROX1-AS1	ENSG00000230461	PROX1 antisense RNA 1 [Source:HGNC Symbol;Acc:HGNC:43656]	-	gene	overlapping	0	0.00171727	0.0107455	-1.06598	2275	2306	909	1441
SMYD2	1	214281102	214337131	+	SMYD2	ENSG00000143499	SET and MYND domain containing 2 [Source:HGNC Symbol;Acc:HGNC:20982]	+	gene	overlapping	0	0.00410684	0.0214535	1.08716	320	445	957	753
KCNK2	1	215005775	215237093	+	KCNK2	ENSG00000082482	potassium two pore domain channel subfamily K member 2 [Source:HGNC Symbol;Acc:HGNC:6277]	+	gene	overlapping	0	0.00553106	0.0272023	-1.21523	336	452	141	221
ESRRG	1	216503246	217137755	-	ESRRG	ENSG00000196482	estrogen related receptor gamma [Source:HGNC Symbol;Acc:HGNC:3474]	-	gene	overlapping	0	0.00317515	0.0176137	1.43876	471	399	671	1898
GPATCH2	1	217426992	217631090	-	GPATCH2	ENSG00000092978	G-patch domain containing 2 [Source:HGNC Symbol;Acc:HGNC:25499]	-	gene	overlapping	0	0.000640492	0.00485012	1.3258	211	280	545	766
RRP15	1	218285293	218337983	+	RRP15	ENSG00000067533	ribosomal RNA processing 15 homolog [Source:HGNC Symbol;Acc:HGNC:24255]	+	gene	overlapping	0	0.00346611	0.0187923	1.38378	117	150	442	290
LYPLAL1	1	219173869	219212865	+	LYPLAL1-DT	ENSG00000228063	LYPLAL1 divergent transcript [Source:HGNC Symbol;Acc:HGNC:50560]	-	gene	overlapping	0	1.03966e-05	0.000149748	1.54886	523	536	1873	1406
SLC30A10	1	219685427	219958647	-	SLC30A10	ENSG00000196660	solute carrier family 30 member 10 [Source:HGNC Symbol;Acc:HGNC:25355]	-	gene	overlapping	0	0.00211431	0.0127363	2.12284	22	47	198	114
RAB3GAP2	1	220148293	220272453	-	RAB3GAP2	ENSG00000118873	RAB3 GTPase activating non-catalytic protein subunit 2 [Source:HGNC Symbol;Acc:HGNC:17168]	-	gene	overlapping	0	0.0121973	0.0496218	1.00394	4770	5540	14349	7313
MARK1	1	220528183	220664461	+	MARK1	ENSG00000116141	microtubule affinity regulating kinase 1 [Source:HGNC Symbol;Acc:HGNC:6896]	+	gene	overlapping	0	0.00060215	0.00463205	1.6343	240	218	453	1089
AL445423.2	1	220786990	220885059	+	2001-03-01	ENSG00000186205	mitochondrial amidoxime reducing component 1 [Source:HGNC Symbol;Acc:HGNC:26189]	+	gene	overlapping	0	4.79379e-10	1.90804e-08	-1.95663	1871	2145	490	613
DUSP10	1	221701424	221742089	-	DUSP10	ENSG00000143507	dual specificity phosphatase 10 [Source:HGNC Symbol;Acc:HGNC:3065]	-	gene	overlapping	0	0.00757507	0.0348855	-0.934923	784	980	521	454
TAF1A	1	222557902	222589933	-	TAF1A	ENSG00000143498	TATA-box binding protein associated factor, RNA polymerase I subunit A [Source:HGNC Symbol;Acc:HGNC:11532]	-	gene	overlapping	0	0.00173633	0.0108599	1.36768	140	150	318	484
SUSD4	1	223220819	223364178	-	SUSD4	ENSG00000143502	sushi domain containing 4 [Source:HGNC Symbol;Acc:HGNC:25470]	-	gene	overlapping	0	3.07198e-12	1.92137e-10	3.18501	83	74	941	568
NVL	1	224227334	224330189	-	AC092809.4	ENSG00000237101	novel transcript	+	gene	overlapping	0	2.47929e-05	0.000314671	1.55883	334	287	1057	891
CNIH4	1	224356858	224379459	+	CNIH4	ENSG00000143771	cornichon family AMPA receptor auxiliary protein 4 [Source:HGNC Symbol;Acc:HGNC:25013]	+	gene	overlapping	0	0.000834044	0.00603732	1.17859	1457	1822	4660	3143
WDR26	1	224385143	224437033	-	WDR26	ENSG00000162923	WD repeat domain 26 [Source:HGNC Symbol;Acc:HGNC:21208]	-	gene	overlapping	0	0.00327591	0.0180246	1.10075	263	257	532	661
CNIH3	1	224434660	224740554	+	WDR26	ENSG00000162923	WD repeat domain 26 [Source:HGNC Symbol;Acc:HGNC:21208]	-	gene	overlapping	0	0.00210851	0.0127171	1.14328	274	267	662	609
LBR	1	225401502	225428925	-	LBR	ENSG00000143815	lamin B receptor [Source:HGNC Symbol;Acc:HGNC:6518]	-	gene	overlapping	0	0.00108867	0.00747953	1.10667	836	837	1540	2327
ENAH	1	225486835	225653142	-	ENAH	ENSG00000154380	ENAH actin regulator [Source:HGNC Symbol;Acc:HGNC:18271]	-	gene	overlapping	0	0.00910286	0.0401121	0.992999	756	661	1104	1941
SRP9	1	225777813	225790468	+	SRP9	ENSG00000143742	signal recognition particle 9 [Source:HGNC Symbol;Acc:HGNC:11304]	+	gene	overlapping	0	0.0015888	0.0100963	1.19661	4994	5855	16701	9390
EPHX1	1	225810092	225845563	+	EPHX1	ENSG00000143819	epoxide hydrolase 1 [Source:HGNC Symbol;Acc:HGNC:3401]	+	gene	overlapping	0	0.00530275	0.0263054	-0.978477	716	884	450	409
AL591895.1	1	225840883	225882380	-	EPHX1	ENSG00000143819	epoxide hydrolase 1 [Source:HGNC Symbol;Acc:HGNC:3401]	+	gene	overlapping	0	0.000788833	0.00575865	-1.30481	751	812	254	425
ITPKB	1	226631690	226739323	-	ITPKB	ENSG00000143772	inositol-trisphosphate 3-kinase B [Source:HGNC Symbol;Acc:HGNC:6179]	-	gene	overlapping	0	7.71905e-07	1.49691e-05	-1.84708	4124	3863	822	1575
CDC42BPA	1	226989865	227318474	-	CDC42BPA	ENSG00000143776	CDC42 binding protein kinase alpha [Source:HGNC Symbol;Acc:HGNC:1737]	-	gene	overlapping	0	3.0154e-06	5.01424e-05	1.63548	272	286	821	1031
ZNF678	1	227563543	227677443	+	ZNF678	ENSG00000181450	zinc finger protein 678 [Source:HGNC Symbol;Acc:HGNC:28652]	+	gene	overlapping	0	0.000989526	0.00689391	1.50763	92	126	348	306
MRPL55	1	228106679	228109312	-	MRPL55	ENSG00000162910	mitochondrial ribosomal protein L55 [Source:HGNC Symbol;Acc:HGNC:16686]	-	gene	overlapping	0	0.000394405	0.00328513	1.59845	1533	1855	7557	3145
GUK1	1	228139962	228148984	+	GUK1	ENSG00000143774	guanylate kinase 1 [Source:HGNC Symbol;Acc:HGNC:4693]	+	gene	overlapping	0	0.0033596	0.0183943	1.17576	5900	7099	20384	10355
HIST3H2A	1	228456979	228457873	-	HIST3H2A	ENSG00000181218	histone cluster 3 H2A [Source:HGNC Symbol;Acc:HGNC:20507]	-	gene	overlapping	0	2.63544e-08	7.24614e-07	2.01116	453	524	2453	1697
HIST3H2BB	1	228458107	228460470	+	HIST3H2BB	ENSG00000196890	histone cluster 3 H2B family member b [Source:HGNC Symbol;Acc:HGNC:20514]	+	gene	overlapping	0	0.0018553	0.0114544	2.22682	19	25	123	94
AGT	1	230702523	230795492	-	AGT	ENSG00000135744	angiotensinogen [Source:HGNC Symbol;Acc:HGNC:333]	-	gene	overlapping	0	0.00148304	0.00960003	-1.21396	1951	2131	1156	696
C1orf198	1	230837119	230869589	-	C1orf198	ENSG00000119280	chromosome 1 open reading frame 198 [Source:HGNC Symbol;Acc:HGNC:25900]	-	gene	overlapping	0	0.000964006	0.0067538	-1.14121	8129	8449	2918	5167
TTC13	1	230906243	230978875	-	TTC13	ENSG00000143643	tetratricopeptide repeat domain 13 [Source:HGNC Symbol;Acc:HGNC:26204]	-	gene	overlapping	0	0.00674265	0.0317205	0.93079	416	431	882	834
ARV1	1	230978981	231000733	+	ARV1	ENSG00000173409	ARV1 homolog, fatty acid homeostasis modulator [Source:HGNC Symbol;Acc:HGNC:29561]	+	gene	overlapping	0	0.00444417	0.0227955	1.13438	523	594	1613	965
PCNX2	1	232983435	233295725	-	NTPCR	ENSG00000135778	nucleoside-triphosphatase, cancer-related [Source:HGNC Symbol;Acc:HGNC:28204]	+	gene	overlapping	0	0.00139328	0.0090782	1.45355	197	213	394	816
AL713868.1	1	233904104	233905931	-	AL713868.1	ENSG00000287921	novel transcript, antisense to SLC35F3	-	gene	overlapping	0	0.0040969	0.0214258	5.83396	1	0	46	14
SLC35F3	1	233904676	234324511	+	AL713868.1	ENSG00000287921	novel transcript, antisense to SLC35F3	-	gene	overlapping	0	4.37459e-05	0.000508295	1.61854	166	189	484	681
TARBP1	1	234391313	234479179	-	TARBP1	ENSG00000059588	TAR (HIV-1) RNA binding protein 1 [Source:HGNC Symbol;Acc:HGNC:11568]	-	gene	overlapping	0	0.000982957	0.00686882	1.63451	106	153	282	579
RBM34	1	235131183	235328219	-	RBM34	ENSG00000188739	RNA binding motif protein 34 [Source:HGNC Symbol;Acc:HGNC:28965]	-	gene	overlapping	0	3.73855e-09	1.25084e-07	1.92713	548	632	2600	2145
GGPS1	1	235327350	235452443	+	ARID4B	ENSG00000054267	AT-rich interaction domain 4B [Source:HGNC Symbol;Acc:HGNC:15550]	-	gene	overlapping	0	0.000491836	0.00393384	1.12917	1824	2036	5063	3857
GNG4	1	235547685	235650754	-	GNG4	ENSG00000168243	G protein subunit gamma 4 [Source:HGNC Symbol;Acc:HGNC:4407]	-	gene	overlapping	0	0.00615831	0.0295671	0.804203	2361	2303	3984	4722
LYST	1	235661041	235883640	-	LYST	ENSG00000143669	lysosomal trafficking regulator [Source:HGNC Symbol;Acc:HGNC:1968]	-	gene	overlapping	0	6.75219e-22	1.51216e-19	3.18876	156	177	1601	1624
NID1	1	235975830	236065109	-	NID1	ENSG00000116962	nidogen 1 [Source:HGNC Symbol;Acc:HGNC:7821]	-	gene	overlapping	0	2.35139e-05	0.000300913	-2.7531	513	479	26	135
MT1HL1	1	237004103	237004418	-	MT1HL1	ENSG00000244020	metallothionein 1H like 1 [Source:HGNC Symbol;Acc:HGNC:31864]	-	gene	overlapping	0	0.00131628	0.00866187	6.96483	0	0	23	26
CHRM3	1	239386565	239915452	+	CHRM3	ENSG00000133019	cholinergic receptor muscarinic 3 [Source:HGNC Symbol;Acc:HGNC:1952]	+	gene	overlapping	0	1.70041e-06	3.00767e-05	1.93861	178	205	587	987
RGS7	1	240775515	241357230	-	AL365184.1	ENSG00000226919	novel transcript, antisense to RGS7	+	gene	overlapping	0	6.90169e-07	1.36065e-05	2.04622	175	214	620	1102
KMO	1	241532134	241595642	+	KMO	ENSG00000117009	kynurenine 3-monooxygenase [Source:HGNC Symbol;Acc:HGNC:6381]	+	gene	overlapping	0	0.000200762	0.00187086	1.5998	301	316	1265	702
OPN3	1	241590102	241677376	-	KMO	ENSG00000117009	kynurenine 3-monooxygenase [Source:HGNC Symbol;Acc:HGNC:6381]	+	gene	overlapping	0	0.000174877	0.00165745	1.43645	558	590	2009	1266
MAP1LC3C	1	241995490	241999073	-	MAP1LC3C	ENSG00000197769	microtubule associated protein 1 light chain 3 gamma [Source:HGNC Symbol;Acc:HGNC:13353]	-	gene	overlapping	0	1.09032e-05	0.000156073	1.92008	264	337	1554	826
COX20	1	244835616	244845057	+	COX20	ENSG00000203667	cytochrome c oxidase assembly factor COX20 [Source:HGNC Symbol;Acc:HGNC:26970]	+	gene	overlapping	0	0.000297315	0.00258823	1.20577	770	823	2168	1721
SMYD3	1	245749342	246507312	-	SMYD3	ENSG00000185420	SET and MYND domain containing 3 [Source:HGNC Symbol;Acc:HGNC:15513]	-	gene	overlapping	0	6.09946e-07	1.21858e-05	1.49243	1353	1598	4581	4212
TFB2M	1	246540561	246566261	-	TFB2M	ENSG00000162851	transcription factor B2, mitochondrial [Source:HGNC Symbol;Acc:HGNC:18559]	-	gene	overlapping	0	0.00182903	0.0113325	1.23182	179	203	422	535
SCCPDH	1	246724409	246768137	+	SCCPDH	ENSG00000143653	saccharopine dehydrogenase (putative) [Source:HGNC Symbol;Acc:HGNC:24275]	+	gene	overlapping	0	0.0100083	0.0429969	0.846968	1593	2015	3855	2984
ZNF695	1	246945547	247078811	-	ZNF695	ENSG00000197472	zinc finger protein 695 [Source:HGNC Symbol;Acc:HGNC:30954]	-	gene	overlapping	0	5.64451e-07	1.1375e-05	1.94722	378	406	1961	1224
ZNF124	1	247121975	247172016	-	ZNF124	ENSG00000196418	zinc finger protein 124 [Source:HGNC Symbol;Acc:HGNC:12907]	-	gene	overlapping	0	3.20724e-10	1.31364e-08	2.58472	105	99	719	580
TRIM58	1	247857187	247880138	+	TRIM58	ENSG00000162722	tripartite motif containing 58 [Source:HGNC Symbol;Acc:HGNC:24150]	+	gene	overlapping	0	0.00113848	0.00772137	2.93326	13	8	51	124
OR2W3	1	247895587	247896531	+	OR2W3	ENSG00000238243	olfactory receptor family 2 subfamily W member 3 [Source:HGNC Symbol;Acc:HGNC:15021]	+	gene	overlapping	0	0.0015401	0.00988642	6.94886	0	0	16	33
PXDN	2	1631887	1744852	-	PXDN	ENSG00000130508	peroxidasin [Source:HGNC Symbol;Acc:HGNC:14966]	-	gene	overlapping	0	0.00893039	0.0395529	-1.09847	1679	1624	512	1157
SOX11	2	5692384	5701385	+	SOX11	ENSG00000176887	SRY-box 11 [Source:HGNC Symbol;Acc:HGNC:11191]	+	gene	overlapping	0	0.0106423	0.0450499	0.944826	662	483	1039	1336
SILC1	2	5932543	6003510	+	SILC1	ENSG00000232044	sciatic injury induced lincRNA upregulator of SOX11 [Source:HGNC Symbol;Acc:HGNC:26403]	+	gene	overlapping	0	0.000912004	0.00647402	1.46626	190	135	520	440
LINC01871	2	7725801	7730705	+	LINC01871	ENSG00000235576	long intergenic non-protein coding RNA 1871 [Source:HGNC Symbol;Acc:HGNC:52690]	+	gene	overlapping	0	0.00514396	0.0256275	-2.96807	35	61	5	8
CYS1	2	10056780	10080944	-	CYS1	ENSG00000205795	cystin 1 [Source:HGNC Symbol;Acc:HGNC:18525]	-	gene	overlapping	0	0.00607757	0.0292402	-3.18134	131	149	0	34
KCNF1	2	10911934	10914225	+	KCNF1	ENSG00000162975	potassium voltage-gated channel modifier subfamily F member 1 [Source:HGNC Symbol;Acc:HGNC:6246]	+	gene	overlapping	0	4.73171e-05	0.000546132	-1.2986	1416	1643	681	637
C2orf50	2	11133053	11146790	+	C2orf50	ENSG00000150873	chromosome 2 open reading frame 50 [Source:HGNC Symbol;Acc:HGNC:26324]	+	gene	overlapping	0	0.00175776	0.0109742	-2.128	121	105	31	24
LRATD1	2	14632700	14650814	+	LRATD1	ENSG00000162981	LRAT domain containing 1 [Source:HGNC Symbol;Acc:HGNC:20743]	+	gene	overlapping	0	4.05303e-11	2.01707e-09	2.29898	298	275	1620	1378
DDX1	2	15591178	15631111	+	DDX1	ENSG00000079785	DEAD-box helicase 1 [Source:HGNC Symbol;Acc:HGNC:2734]	+	gene	overlapping	0	0.00916183	0.0402952	0.946592	1479	1609	3832	2438
KCNS3	2	17877847	18361616	+	KCNS3	ENSG00000170745	potassium voltage-gated channel modifier subfamily S member 3 [Source:HGNC Symbol;Acc:HGNC:6302]	+	gene	overlapping	0	0.00274096	0.0156812	1.71575	66	72	312	164
OSR1	2	19351485	19358623	-	OSR1	ENSG00000143867	odd-skipped related transcription factor 1 [Source:HGNC Symbol;Acc:HGNC:8111]	-	gene	overlapping	0	8.50336e-05	0.000899005	-2.20921	182	184	46	38
HS1BP3	2	20560448	20651130	-	HS1BP3	ENSG00000118960	HCLS1 binding protein 3 [Source:HGNC Symbol;Acc:HGNC:24979]	-	gene	overlapping	0	0.000463465	0.00374794	-1.51027	1643	2045	411	983
KLHL29	2	23385179	23708611	+	KLHL29	ENSG00000119771	kelch like family member 29 [Source:HGNC Symbol;Acc:HGNC:29404]	+	gene	overlapping	0	0.000833959	0.00603732	-1.44613	994	1085	254	569
MFSD2B	2	24010081	24063681	+	MFSD2B	ENSG00000205639	major facilitator superfamily domain containing 2B [Source:HGNC Symbol;Acc:HGNC:37207]	+	gene	overlapping	0	0.00369887	0.0198595	1.08592	1764	1971	5228	3109
ADCY3	2	24819169	24919839	-	CENPO	ENSG00000138092	centromere protein O [Source:HGNC Symbol;Acc:HGNC:28152]	+	gene	overlapping	0	0.000993283	0.00690993	-1.38988	1105	1237	303	660
DRC1	2	26401920	26456711	+	DRC1	ENSG00000157856	dynein regulatory complex subunit 1 [Source:HGNC Symbol;Acc:HGNC:24245]	+	gene	overlapping	0	0.000223465	0.00205076	-1.48022	480	476	195	169
KCNK3	2	26692690	26733420	+	KCNK3	ENSG00000171303	potassium two pore domain channel subfamily K member 3 [Source:HGNC Symbol;Acc:HGNC:6278]	+	gene	overlapping	0	0.00756063	0.0348537	1.10225	273	227	457	700
SLC35F6	2	26764284	26801067	+	SLC35F6	ENSG00000213699	solute carrier family 35 member F6 [Source:HGNC Symbol;Acc:HGNC:26055]	+	gene	overlapping	0	0.0110501	0.0462139	-0.777032	1568	1758	961	1106
DPYSL5	2	26847747	26950351	+	DPYSL5	ENSG00000157851	dihydropyrimidinase like 5 [Source:HGNC Symbol;Acc:HGNC:20637]	+	gene	overlapping	0	0.000140089	0.0013766	-1.61921	25738	27862	5228	13650
TMEM214	2	27032910	27041694	+	TMEM214	ENSG00000119777	transmembrane protein 214 [Source:HGNC Symbol;Acc:HGNC:25983]	+	gene	overlapping	0	4.76538e-06	7.46809e-05	-1.42653	1684	1947	650	789
EMILIN1	2	27078567	27086408	+	EMILIN1	ENSG00000138080	elastin microfibril interfacer 1 [Source:HGNC Symbol;Acc:HGNC:19880]	+	gene	overlapping	0	4.72308e-17	6.49306e-15	-3.7918	1344	1452	62	156
FOSL2	2	28392448	28417317	+	AC104695.2	ENSG00000229951	novel transcript, antisense to FOSL2	-	gene	overlapping	0	7.48022e-17	9.98682e-15	-2.87382	1771	2169	230	344
PPP1CB	2	28751640	28850611	+	AC092164.1	ENSG00000226833	novel transcript	-	gene	overlapping	0	0.0119499	0.0488731	-0.73531	3724	4656	2491	2856
LBH	2	30231534	30323730	+	LBH	ENSG00000213626	limb bud and heart development [Source:HGNC Symbol;Acc:HGNC:29532]	+	gene	overlapping	0	0.00888873	0.0394313	0.968624	1173	926	1678	2762
GALNT14	2	30910467	31155202	-	GALNT14	ENSG00000158089	polypeptide N- acetylgalactosaminyltransferase 14 [Source:HGNC Symbol;Acc:HGNC:22946]	-	gene	overlapping	0	0.00440744	0.0226489	1.56539	54	65	206	166
EHD3	2	31234152	31269451	+	EHD3	ENSG00000013016	EH domain containing 3 [Source:HGNC Symbol;Acc:HGNC:3244]	+	gene	overlapping	0	0.0102692	0.0438597	-1.74131	940	876	72	525
MEMO1	2	31865060	32039805	-	MEMO1	ENSG00000162959	mediator of cell motility 1 [Source:HGNC Symbol;Acc:HGNC:14014]	-	gene	overlapping	0	0.00666272	0.0314132	1.10279	1260	1399	3936	2056
LTBP1	2	32946953	33399509	+	LTBP1	ENSG00000049323	latent transforming growth factor beta binding protein 1 [Source:HGNC Symbol;Acc:HGNC:6714]	+	gene	overlapping	0	2.30053e-07	5.09456e-06	-2.42739	2362	2552	251	739
AC019127.1	2	33274465	33281261	-	LTBP1	ENSG00000049323	latent transforming growth factor beta binding protein 1 [Source:HGNC Symbol;Acc:HGNC:6714]	+	gene	overlapping	0	0.00022854	0.00208494	-2.9333	144	158	7	36
AC017050.1	2	33599442	33657460	+	AC017050.1	ENSG00000286415	novel transcript	+	gene	overlapping	0	0.00184902	0.0114257	2.56553	24	11	146	75
CRIM1	2	36355778	36551135	+	CRIM1	ENSG00000150938	cysteine rich transmembrane BMP regulator 1 [Source:HGNC Symbol;Acc:HGNC:2359]	+	gene	overlapping	0	0.00266391	0.0153224	1.62492	143	107	242	598
QPCT	2	37342827	37373322	+	AC007391.2	ENSG00000285925	novel transcript, antisense to QPCT	-	gene	overlapping	0	6.91386e-06	0.000103849	-3.17827	115	139	11	19
CDC42EP3	2	37641882	37738468	-	AC006369.1	ENSG00000236213	novel transcript	+	gene	overlapping	0	0.000769338	0.00564601	-1.21495	1320	1599	507	839
RMDN2-AS1	2	37949911	38109902	-	RMDN2	ENSG00000115841	regulator of microtubule dynamics 2 [Source:HGNC Symbol;Acc:HGNC:26567]	+	gene	overlapping	0	0.00102684	0.00712173	-1.33575	3275	3103	846	1889
CYP1B1-AS1	2	38073447	38231651	+	CYP1B1	ENSG00000138061	cytochrome P450 family 1 subfamily B member 1 [Source:HGNC Symbol;Acc:HGNC:2597]	-	gene	overlapping	0	0.00441833	0.0226881	-1.55612	1150	994	167	630
ATL2	2	38293954	38377285	-	ATL2	ENSG00000119787	atlastin GTPase 2 [Source:HGNC Symbol;Acc:HGNC:24047]	-	gene	overlapping	0	0.00153346	0.00986201	-1.13118	1127	1383	477	748
SRSF7	2	38743599	38751494	-	SRSF7	ENSG00000115875	serine and arginine rich splicing factor 7 [Source:HGNC Symbol;Acc:HGNC:10789]	-	gene	overlapping	0	0.0117532	0.0483536	0.788428	3209	3515	6856	5428
TMEM178A	2	39664982	39717963	+	MAP4K3-DT	ENSG00000231312	MAP4K3 divergent transcript [Source:HGNC Symbol;Acc:HGNC:54056]	+	gene	overlapping	0	1.33062e-10	5.84672e-09	2.49981	165	202	1278	908
THUMPD2	2	39736060	39779267	-	THUMPD2	ENSG00000138050	THUMP domain containing 2 [Source:HGNC Symbol;Acc:HGNC:14890]	-	gene	overlapping	0	3.27438e-05	0.000399153	1.84758	103	97	412	353
SLC8A1	2	40097270	40611053	-	SLC8A1-AS1	ENSG00000227028	SLC8A1 antisense RNA 1 [Source:HGNC Symbol;Acc:HGNC:44102]	+	gene	overlapping	0	1.60565e-07	3.63863e-06	2.21746	346	267	1037	2056
AC010883.3	2	43219849	43223227	+	AC010883.3	ENSG00000287387	novel transcript, antisense to ZFP36L2	+	gene	overlapping	0	0.000140812	0.00138077	-1.36759	616	767	270	299
ZFP36L2	2	43222402	43226606	-	AC010883.3	ENSG00000287387	novel transcript, antisense to ZFP36L2	+	gene	overlapping	0	1.31623e-07	3.06642e-06	-2.00908	3635	3808	662	1331
AC010883.1	2	43229573	43233394	+	AC010883.1	ENSG00000234936	novel transcript	+	gene	overlapping	0	0.00757069	0.0348769	-1.73142	133	192	30	75
PLEKHH2	2	43637260	43767987	+	PLEKHH2	ENSG00000152527	pleckstrin homology, MyTH4 and FERM domain containing H2 [Source:HGNC Symbol;Acc:HGNC:30506]	+	gene	overlapping	0	3.49948e-05	0.00042326	-2.30333	227	274	35	74
CAMKMT	2	44361947	44772592	+	CAMKMT	ENSG00000143919	calmodulin-lysine N-methyltransferase [Source:HGNC Symbol;Acc:HGNC:26276]	+	gene	overlapping	0	0.000384155	0.00320745	1.27561	284	292	765	717
SIX2	2	45005182	45009452	-	SIX2	ENSG00000170577	SIX homeobox 2 [Source:HGNC Symbol;Acc:HGNC:10888]	-	gene	overlapping	0	0.00688813	0.0322569	2.42826	16	24	180	42
PRKCE	2	45651345	46187990	+	PRKCE	ENSG00000171132	protein kinase C epsilon [Source:HGNC Symbol;Acc:HGNC:9401]	+	gene	overlapping	0	0.00713799	0.0332364	1.16175	215	251	396	723
TTC7A	2	46916157	47076137	+	MCFD2	ENSG00000180398	multiple coagulation factor deficiency 2 [Source:HGNC Symbol;Acc:HGNC:18451]	-	gene	overlapping	0	0.00941861	0.0411121	-0.854609	953	960	542	586
AC073283.3	2	47065941	47176921	-	TTC7A	ENSG00000068724	tetratricopeptide repeat domain 7A [Source:HGNC Symbol;Acc:HGNC:19750]	+	gene	overlapping	0	0.000640629	0.00485012	1.58282	31612	40121	162247	61303
NRXN1	2	49918503	51225575	-	NRXN1	ENSG00000179915	neurexin 1 [Source:HGNC Symbol;Acc:HGNC:8008]	-	gene	overlapping	0	4.06997e-13	3.02201e-11	2.90756	838	703	4020	8519
MIR217HG	2	55963191	56047326	-	AC011306.1	ENSG00000272180	novel transcript	+	gene	overlapping	0	0.00137961	0.0090018	2.21453	24	30	166	97
AC007744.1	2	56147630	56386172	+	AC011306.1	ENSG00000272180	novel transcript	+	gene	overlapping	0	4.91354e-05	0.000563374	2.11472	59	79	223	417
VRK2	2	57907629	58159920	+	VRK2	ENSG00000028116	VRK serine/threonine kinase 2 [Source:HGNC Symbol;Acc:HGNC:12719]	+	gene	overlapping	0	0.0035111	0.0189917	1.3452	197	222	719	399
LINC01122	2	58427799	59277688	+	LINC01122	ENSG00000233723	long intergenic non-protein coding RNA 1122 [Source:HGNC Symbol;Acc:HGNC:49267]	+	gene	overlapping	0	0.00363779	0.019593	0.995541	966	1089	2492	1833
BCL11A	2	60450520	60555154	-	BCL11A	ENSG00000119866	BAF chromatin remodeling complex subunit BCL11A [Source:HGNC Symbol;Acc:HGNC:13221]	-	gene	overlapping	0	0.00330616	0.0181662	0.981937	508	502	959	1174
AC016747.1	2	61141592	61144969	-	AC016747.4	ENSG00000274769	novel transcript	+	gene	overlapping	0	1.18677e-11	6.61779e-10	-3.37697	280	346	30	34
OTX1	2	63050057	63057836	+	OTX1	ENSG00000115507	orthodenticle homeobox 1 [Source:HGNC Symbol;Acc:HGNC:8521]	+	gene	overlapping	0	1.04208e-08	3.16614e-07	-3.37645	524	566	23	91
MDH1	2	63588609	63607197	+	WDPCP	ENSG00000143951	WD repeat containing planar cell polarity effector [Source:HGNC Symbol;Acc:HGNC:28027]	-	gene	overlapping	0	0.0121521	0.0494961	1.03181	5467	6362	17063	8251
SPRED2	2	65310851	65432637	-	SPRED2	ENSG00000198369	sprouty related EVH1 domain containing 2 [Source:HGNC Symbol;Acc:HGNC:17722]	-	gene	overlapping	0	0.00709747	0.0330921	-1.0432	1679	1884	625	1235
PLEK	2	68365282	68397453	+	AC015969.1	ENSG00000203395	novel transcript, antisense to PLEK	-	gene	overlapping	0	1.51301e-07	3.45529e-06	-3.74599	462	508	9	70
ANTXR1	2	69013178	69249327	+	ANTXR1	ENSG00000169604	ANTXR cell adhesion molecule 1 [Source:HGNC Symbol;Acc:HGNC:21014]	+	gene	overlapping	0	0.00200788	0.0122058	-1.17327	1170	1112	399	691
ANXA4	2	69644425	69827112	+	AAK1	ENSG00000115977	AP2 associated kinase 1 [Source:HGNC Symbol;Acc:HGNC:19679]	-	gene	overlapping	0	0.000346958	0.0029393	-1.47006	357	449	144	165
PCYOX1	2	70257386	70281185	+	PCYOX1	ENSG00000116005	prenylcysteine oxidase 1 [Source:HGNC Symbol;Acc:HGNC:20588]	+	gene	overlapping	0	0.00261598	0.0151282	-0.914731	2796	2570	1478	1562
AC007040.2	2	70939318	70995336	-	VAX2	ENSG00000116035	ventral anterior homeobox 2 [Source:HGNC Symbol;Acc:HGNC:12661]	+	gene	overlapping	0	0.00555673	0.0272826	-0.828483	2336	2608	1344	1624
ZNF638	2	71276561	71435069	+	ZNF638	ENSG00000075292	zinc finger protein 638 [Source:HGNC Symbol;Acc:HGNC:17894]	+	gene	overlapping	0	0.00896873	0.0396974	0.959124	628	643	992	1664
EMX1	2	72916260	72936071	+	EMX1	ENSG00000135638	empty spiracles homeobox 1 [Source:HGNC Symbol;Acc:HGNC:3340]	+	gene	overlapping	0	4.47415e-09	1.46864e-07	-9.02504	266	220	0	1
AC012366.1	2	72932974	72934355	-	EMX1	ENSG00000135638	empty spiracles homeobox 1 [Source:HGNC Symbol;Acc:HGNC:3340]	+	gene	overlapping	0	6.26272e-09	2.02228e-07	-9.45959	133	109	0	0
SFXN5	2	72942036	73156721	-	SFXN5	ENSG00000144040	sideroflexin 5 [Source:HGNC Symbol;Acc:HGNC:16073]	-	gene	overlapping	0	8.67656e-07	1.65259e-05	-2.11239	2517	2733	379	933
AC074008.1	2	73469525	73471030	+	ALMS1	ENSG00000116127	ALMS1 centrosome and basal body associated protein [Source:HGNC Symbol;Acc:HGNC:428]	+	gene	overlapping	0	0.000269976	0.00238158	7.56018	0	0	60	12
MTHFD2	2	74198610	74217565	+	MTHFD2	ENSG00000065911	methylenetetrahydrofolate dehydrogenase (NADP+ dependent) 2, methenyltetrahydrofolate cyclohydrolase [Source:HGNC Symbol;Acc:HGNC:7434]	+	gene	overlapping	0	0.00581782	0.0282746	0.921735	514	559	948	1223
AC005041.1	2	74393836	74421662	-	DCTN1-AS1	ENSG00000237737	DCTN1 antisense RNA 1 [Source:HGNC Symbol;Acc:HGNC:44151]	+	gene	overlapping	0	0.00317463	0.0176137	-1.1728	633	774	388	269
AC005041.4	2	74415422	74416781	+	AC005041.1	ENSG00000159239	novel protein	-	gene	overlapping	0	0.00164372	0.0103741	-1.47799	246	294	111	94
LBX2-AS1	2	74502595	74504678	+	LBX2	ENSG00000179528	ladybird homeobox 2 [Source:HGNC Symbol;Acc:HGNC:15525]	-	gene	overlapping	0	0.0072759	0.0337766	-3.02275	57	52	12	2
HK2	2	74833981	74893359	+	AC019069.1	ENSG00000272711	novel transcript	-	gene	overlapping	0	2.63888e-06	4.46295e-05	-1.80906	4846	4913	976	2030
LRRTM4	2	76747719	77593319	-	LRRTM4	ENSG00000176204	leucine rich repeat transmembrane neuronal 4 [Source:HGNC Symbol;Acc:HGNC:19411]	-	gene	overlapping	0	1.60391e-07	3.63863e-06	1.91292	572	541	1664	2851
LRRTM1	2	80288351	80304752	-	CTNNA2	ENSG00000066032	catenin alpha 2 [Source:HGNC Symbol;Acc:HGNC:2510]	+	gene	overlapping	0	6.32283e-08	1.57617e-06	2.94418	48	32	386	270
TCF7L1	2	85133392	85310387	+	TCF7L1	ENSG00000152284	transcription factor 7 like 1 [Source:HGNC Symbol;Acc:HGNC:11640]	+	gene	overlapping	0	0.000744057	0.0054895	-1.31851	488	546	186	257
TGOLN2	2	85318020	85328296	-	TGOLN2	ENSG00000152291	trans-golgi network protein 2 [Source:HGNC Symbol;Acc:HGNC:15450]	-	gene	overlapping	0	0.00293853	0.0165389	-1.22074	3508	3753	1012	2353
RETSAT	2	85341955	85354531	-	RETSAT	ENSG00000042445	retinol saturase [Source:HGNC Symbol;Acc:HGNC:25991]	-	gene	overlapping	0	9.67564e-05	0.00100559	-2.21487	1107	1079	98	416
MAT2A	2	85539168	85545281	+	MAT2A	ENSG00000168906	methionine adenosyltransferase 2A [Source:HGNC Symbol;Acc:HGNC:6904]	+	gene	overlapping	0	0.00111183	0.00759226	-1.27363	3770	3884	1095	2322
GGCX	2	85544720	85561547	-	MAT2A	ENSG00000168906	methionine adenosyltransferase 2A [Source:HGNC Symbol;Acc:HGNC:6904]	+	gene	overlapping	0	2.98839e-05	0.000367527	-1.25996	2430	2675	1019	1255
TMEM150A	2	85598547	85603196	-	TMEM150A	ENSG00000168890	transmembrane protein 150A [Source:HGNC Symbol;Acc:HGNC:24677]	-	gene	overlapping	0	0.00271206	0.015535	-1.16318	1276	1593	830	515
ATOH8	2	85751344	85791383	+	ATOH8	ENSG00000168874	atonal bHLH transcription factor 8 [Source:HGNC Symbol;Acc:HGNC:24126]	+	gene	overlapping	0	1.70582e-14	1.47114e-12	-2.50969	1479	1711	265	332
ST3GAL5	2	85837120	85905199	-	ST3GAL5	ENSG00000115525	ST3 beta-galactoside alpha-2,3- sialyltransferase 5 [Source:HGNC Symbol;Acc:HGNC:10872]	-	gene	overlapping	0	2.44136e-05	0.000310423	-1.43742	888	922	356	355
POLR1A	2	86020216	86106155	-	POLR1A	ENSG00000068654	RNA polymerase I subunit A [Source:HGNC Symbol;Acc:HGNC:17264]	-	gene	overlapping	0	0.000445258	0.00361755	-1.29834	749	749	268	385
REEP1	2	86213993	86338083	-	REEP1	ENSG00000068615	receptor accessory protein 1 [Source:HGNC Symbol;Acc:HGNC:25786]	-	gene	overlapping	0	1.81336e-08	5.26746e-07	1.67215	1099	1121	3434	4123
KCNIP3	2	95297327	95386077	+	KCNIP3	ENSG00000115041	potassium voltage-gated channel interacting protein 3 [Source:HGNC Symbol;Acc:HGNC:15523]	+	gene	overlapping	0	4.43576e-07	9.08414e-06	-2.82888	276	284	26	59
ANKRD36C	2	95836919	95991831	-	ANKRD36C	ENSG00000174501	ankyrin repeat domain 36C [Source:HGNC Symbol;Acc:HGNC:32946]	-	gene	overlapping	0	7.63927e-06	0.000113688	2.16059	87	90	296	556
ADRA2B	2	96112876	96116571	-	ADRA2B	ENSG00000274286	adrenoceptor alpha 2B [Source:HGNC Symbol;Acc:HGNC:282]	-	gene	overlapping	0	0.00144379	0.0093897	4.45916	2	4	7	137
TMEM127	2	96248516	96265994	-	TMEM127	ENSG00000135956	transmembrane protein 127 [Source:HGNC Symbol;Acc:HGNC:26038]	-	gene	overlapping	0	0.000143053	0.00139879	-1.15112	3171	3454	1379	1808
SNRNP200	2	96274338	96321271	-	SNRNP200	ENSG00000144028	small nuclear ribonucleoprotein U5 subunit 200 [Source:HGNC Symbol;Acc:HGNC:30859]	-	gene	overlapping	0	0.00408198	0.02138	-1.24028	5578	5623	1425	3713
AC018892.3	2	97094935	97097433	+	AC018892.3	ENSG00000279791	TEC	+	gene	overlapping	0	0.00443919	0.0227783	4.5629	3	0	57	19
AC092675.1	2	98331389	98356005	-	AC092675.1	ENSG00000222000	novel transcript, antisense to CNGA3	-	gene	overlapping	0	0.000590017	0.00456654	1.97071	42	44	148	213
TXNDC9	2	99318982	99340702	-	AC079447.1	ENSG00000241962	novel protein, C2orf15-MRPL30-novel lincRNA readthrough	+	gene	overlapping	0	0.0112044	0.0466906	1.08859	927	1214	3194	1560
CHST10	2	100391860	100417668	-	CHST10	ENSG00000115526	carbohydrate sulfotransferase 10 [Source:HGNC Symbol;Acc:HGNC:19650]	-	gene	overlapping	0	0.00281941	0.0160192	-1.12055	2563	2610	878	1686
CREG2	2	101345550	101387503	-	CREG2	ENSG00000175874	cellular repressor of E1A stimulated genes 2 [Source:HGNC Symbol;Acc:HGNC:14272]	-	gene	overlapping	0	0.000470722	0.00379188	2.63325	33	13	105	208
IL1R1	2	102064544	102179874	+	IL1R1	ENSG00000115594	interleukin 1 receptor type 1 [Source:HGNC Symbol;Acc:HGNC:5993]	+	gene	overlapping	0	2.13022e-06	3.69265e-05	-2.47485	223	277	38	58
LINC01918	2	105144113	105145424	+	LINC01918	ENSG00000226508	long intergenic non-protein coding RNA 1918 [Source:HGNC Symbol;Acc:HGNC:52737]	+	gene	overlapping	0	0.00940633	0.0410714	2.60836	15	5	82	49
TGFBRAP1	2	105264391	105329735	-	TGFBRAP1	ENSG00000135966	transforming growth factor beta receptor associated protein 1 [Source:HGNC Symbol;Acc:HGNC:16836]	-	gene	overlapping	0	0.00346187	0.0187913	-1.22972	1159	1072	331	698
SULT1C4	2	108377911	108388989	+	SULT1C4	ENSG00000198075	sulfotransferase family 1C member 4 [Source:HGNC Symbol;Acc:HGNC:11457]	+	gene	overlapping	0	0.000146207	0.00142462	-3.1429	814	929	11	206
SH3RF3	2	109129348	109504632	+	SH3RF3	ENSG00000172985	SH3 domain containing ring finger 3 [Source:HGNC Symbol;Acc:HGNC:24699]	+	gene	overlapping	0	0.00478227	0.0241989	-1.83561	521	520	50	269
SOWAHC	2	109614364	109618990	+	SOWAHC	ENSG00000198142	sosondowah ankyrin repeat domain family member C [Source:HGNC Symbol;Acc:HGNC:26149]	+	gene	overlapping	0	9.16773e-06	0.000134418	-2.15382	1367	1577	179	537
FBLN7	2	112138385	112188218	+	FBLN7	ENSG00000144152	fibulin 7 [Source:HGNC Symbol;Acc:HGNC:26740]	+	gene	overlapping	0	0.00134895	0.00882666	-1.41103	351	371	115	176
ZC3H8	2	112211529	112255136	-	ZC3H8	ENSG00000144161	zinc finger CCCH-type containing 8 [Source:HGNC Symbol;Acc:HGNC:30941]	-	gene	overlapping	0	2.28028e-05	0.000293164	2.10258	65	75	372	262
AC092645.2	2	112239621	112244375	+	ZC3H8	ENSG00000144161	zinc finger CCCH-type containing 8 [Source:HGNC Symbol;Acc:HGNC:30941]	-	gene	overlapping	0	3.58632e-06	5.79024e-05	3.77994	8	9	162	83
IL1RN	2	113107214	113134016	+	IL1RN	ENSG00000136689	interleukin 1 receptor antagonist [Source:HGNC Symbol;Acc:HGNC:6000]	+	gene	overlapping	0	5.0814e-07	1.03e-05	-3.59328	108	155	12	11
PAX8-AS1	2	113211421	113276581	+	PAX8-AS1	ENSG00000189223	PAX8 antisense RNA 1 [Source:HGNC Symbol;Acc:HGNC:49271]	+	gene	overlapping	0	1.52836e-05	0.000209077	1.56391	480	565	1904	1352
DPP10	2	114442299	115845752	+	DPP10	ENSG00000175497	dipeptidyl peptidase like 10 [Source:HGNC Symbol;Acc:HGNC:20823]	+	gene	overlapping	0	1.27285e-09	4.76375e-08	2.06605	384	430	1481	2166
DDX18	2	117814691	117832377	+	DDX18	ENSG00000088205	DEAD-box helicase 18 [Source:HGNC Symbol;Acc:HGNC:2741]	+	gene	overlapping	0	3.34093e-06	5.43831e-05	1.61461	530	489	1842	1472
EN1	2	118842171	118847678	-	EN1	ENSG00000163064	engrailed homeobox 1 [Source:HGNC Symbol;Acc:HGNC:3342]	-	gene	overlapping	0	6.27167e-05	0.000694359	-2.88015	131	135	11	28
C1QL2	2	119156243	119158751	-	C1QL2	ENSG00000144119	complement C1q like 2 [Source:HGNC Symbol;Acc:HGNC:24181]	-	gene	overlapping	0	7.68035e-05	0.000822218	6.95875	1	0	91	40
STEAP3	2	119223831	119265652	+	STEAP3	ENSG00000115107	STEAP3 metalloreductase [Source:HGNC Symbol;Acc:HGNC:24592]	+	gene	overlapping	0	0.0114028	0.0473326	-1.57029	362	394	54	223
TMEM185B	2	120217479	120223400	-	TMEM185B	ENSG00000226479	transmembrane protein 185B [Source:HGNC Symbol;Acc:HGNC:18896]	-	gene	overlapping	0	0.00559889	0.0274217	-0.948278	982	1122	486	679
INHBB	2	120346136	120351803	+	INHBB	ENSG00000163083	inhibin subunit beta B [Source:HGNC Symbol;Acc:HGNC:6067]	+	gene	overlapping	0	0.00289422	0.016353	-3.71649	87	55	0	12
GYPC	2	126656133	126696667	+	GYPC	ENSG00000136732	glycophorin C (Gerbich blood group) [Source:HGNC Symbol;Acc:HGNC:4704]	+	gene	overlapping	0	0.000244162	0.00219714	-1.13098	1963	2557	1048	1140
PROC	2	127418427	127429246	+	PROC	ENSG00000115718	protein C, inactivator of coagulation factors Va and VIIIa [Source:HGNC Symbol;Acc:HGNC:9451]	+	gene	overlapping	0	0.0018901	0.0116186	2.12018	19	36	119	133
UGGT1	2	128091200	128195677	+	UGGT1	ENSG00000136731	UDP-glucose glycoprotein glucosyltransferase 1 [Source:HGNC Symbol;Acc:HGNC:15663]	+	gene	overlapping	0	0.00912254	0.0401565	-1.00909	434	456	214	258
CCDC115	2	130337933	130342699	-	CCDC115	ENSG00000136710	coiled-coil domain containing 115 [Source:HGNC Symbol;Acc:HGNC:28178]	-	gene	overlapping	0	0.0059468	0.0287389	1.06023	1584	1692	4580	2605
AMER3	2	130755435	130768134	+	AC140481.1	ENSG00000229797	novel transcript	-	gene	overlapping	0	0.00638361	0.030407	2.0051	32	26	73	180
CCDC74A	2	131527675	131533666	+	CCDC74A	ENSG00000163040	coiled-coil domain containing 74A [Source:HGNC Symbol;Acc:HGNC:25197]	+	gene	overlapping	0	0.00517624	0.0257514	-1.05636	951	965	574	400
NCKAP5	2	132671788	133568463	-	NCKAP5	ENSG00000176771	NCK associated protein 5 [Source:HGNC Symbol;Acc:HGNC:29847]	-	gene	overlapping	0	1.38282e-10	6.01895e-09	2.46936	396	351	1581	2887
CXCR4	2	136114349	136118165	-	CXCR4	ENSG00000121966	C-X-C motif chemokine receptor 4 [Source:HGNC Symbol;Acc:HGNC:2561]	-	gene	overlapping	0	1.83636e-08	5.32313e-07	-1.83416	9717	10810	2363	3809
ARHGAP15	2	143091362	143768352	+	ARHGAP15	ENSG00000075884	Rho GTPase activating protein 15 [Source:HGNC Symbol;Acc:HGNC:21030]	+	gene	overlapping	0	0.00482688	0.0243625	1.6769	37	60	176	150
ACVR2A	2	147844517	147930826	+	ACVR2A	ENSG00000121989	activin A receptor type 2A [Source:HGNC Symbol;Acc:HGNC:173]	+	gene	overlapping	0	4.68402e-07	9.55031e-06	1.66557	350	448	1265	1422
ORC4	2	147930397	148021604	-	ACVR2A	ENSG00000121989	activin A receptor type 2A [Source:HGNC Symbol;Acc:HGNC:173]	+	gene	overlapping	0	0.0100592	0.04314	0.832072	1249	1778	2983	2698
MMADHC	2	149569637	149587778	-	MMADHC	ENSG00000168288	metabolism of cobalamin associated D [Source:HGNC Symbol;Acc:HGNC:25221]	-	gene	overlapping	0	0.00124177	0.00826955	1.28401	1593	2199	6220	3430
RND3	2	150468195	150539011	-	RND3	ENSG00000115963	Rho family GTPase 3 [Source:HGNC Symbol;Acc:HGNC:671]	-	gene	overlapping	0	1.58401e-16	1.96375e-14	2.36976	998	1127	5570	6114
TNFAIP6	2	151357592	151380046	+	TNFAIP6	ENSG00000123610	TNF alpha induced protein 6 [Source:HGNC Symbol;Acc:HGNC:11898]	+	gene	overlapping	0	5.73701e-09	1.86992e-07	-9.48552	97	153	0	0
FMNL2	2	152335174	152649826	+	FMNL2	ENSG00000157827	formin like 2 [Source:HGNC Symbol;Acc:HGNC:18267]	+	gene	overlapping	0	0.000579336	0.00450226	1.08252	706	729	1475	1770
PRPF40A	2	152651593	152717997	-	PRPF40A	ENSG00000196504	pre-mRNA processing factor 40 homolog A [Source:HGNC Symbol;Acc:HGNC:16463]	-	gene	overlapping	0	0.00597725	0.0288274	0.884184	618	623	1151	1293
ARL6IP6	2	152717893	152761253	+	PRPF40A	ENSG00000196504	pre-mRNA processing factor 40 homolog A [Source:HGNC Symbol;Acc:HGNC:16463]	-	gene	overlapping	0	0.00233949	0.0138104	1.02412	916	973	2299	1765
RPRM	2	153477338	153478762	-	AC012501.1	ENSG00000227400	novel transcript	-	gene	overlapping	0	0.00225222	0.013378	1.33206	169	150	482	371
GALNT13	2	153871922	154453979	+	GALNT13	ENSG00000144278	polypeptide N- acetylgalactosaminyltransferase 13 [Source:HGNC Symbol;Acc:HGNC:23242]	+	gene	overlapping	0	0.0015666	0.00997652	1.50996	114	207	358	613
ACVR1	2	157736444	157875862	-	ACVR1	ENSG00000115170	activin A receptor type 1 [Source:HGNC Symbol;Acc:HGNC:171]	-	gene	overlapping	0	0.0011807	0.00794284	-1.30269	565	627	197	321
GCA	2	162318840	162371595	+	GCA	ENSG00000115271	grancalcin [Source:HGNC Symbol;Acc:HGNC:15990]	+	gene	overlapping	0	0.00281965	0.0160192	-1.41062	339	431	189	115
KCNH7	2	162371407	162838730	-	GCA	ENSG00000115271	grancalcin [Source:HGNC Symbol;Acc:HGNC:15990]	+	gene	overlapping	0	0.000244867	0.00220206	2.01632	128	164	306	971
FIGN	2	163593396	163736012	-	FIGN	ENSG00000182263	fidgetin, microtubule severing factor [Source:HGNC Symbol;Acc:HGNC:13285]	-	gene	overlapping	0	7.89111e-15	7.40325e-13	3.18649	121	120	840	1523
SCN3A	2	165087522	165204067	-	AC019197.1	ENSG00000236283	novel transcript, antisense to SLC38A11 and SCN3A	+	gene	overlapping	0	3.5176e-11	1.78908e-09	2.56858	135	111	766	795
SCN2A	2	165194993	165392310	+	AC019197.1	ENSG00000236283	novel transcript, antisense to SLC38A11 and SCN3A	+	gene	overlapping	0	6.90857e-07	1.36065e-05	1.9793	163	135	640	615
CSRNP3	2	165469647	165689407	+	CSRNP3	ENSG00000178662	cysteine and serine rich nuclear protein 3 [Source:HGNC Symbol;Acc:HGNC:30729]	+	gene	overlapping	0	0.00904034	0.0399261	1.26929	387	305	508	1309
STK39	2	167954020	168247595	-	STK39	ENSG00000198648	serine/threonine kinase 39 [Source:HGNC Symbol;Acc:HGNC:17717]	-	gene	overlapping	0	0.000114593	0.00116056	1.5598	282	294	650	1177
LRP2	2	169127109	169362534	-	LRP2	ENSG00000081479	LDL receptor related protein 2 [Source:HGNC Symbol;Acc:HGNC:6694]	-	gene	overlapping	0	4.40369e-12	2.64698e-10	-2.92054	4250	4841	375	921
SP5	2	170715351	170718078	+	AC007405.1	ENSG00000234350	novel transcript (FLJ13453)	-	gene	overlapping	0	8.50769e-05	0.000899005	2.47806	23	29	129	180
GAD1	2	170813213	170861151	+	AC007405.1	ENSG00000234350	novel transcript (FLJ13453)	-	gene	overlapping	0	0.0053993	0.026708	1.44174	71	86	179	277
CYBRD1	2	171522247	171558129	+	CYBRD1	ENSG00000071967	cytochrome b reductase 1 [Source:HGNC Symbol;Acc:HGNC:20797]	+	gene	overlapping	0	5.85609e-11	2.78465e-09	-2.55877	1867	2214	250	494
DYNC1I2	2	171687409	171748420	+	DYNC1I2	ENSG00000077380	dynein cytoplasmic 1 intermediate chain 2 [Source:HGNC Symbol;Acc:HGNC:2964]	+	gene	overlapping	0	0.00624489	0.0298589	1.05314	435	482	1200	806
ITGA6	2	172427354	172506459	+	ITGA6	ENSG00000091409	integrin subunit alpha 6 [Source:HGNC Symbol;Acc:HGNC:6142]	+	gene	overlapping	0	5.58074e-05	0.000629476	-1.49516	949	871	279	415
AC078883.1	2	172480840	172556596	-	ITGA6	ENSG00000091409	integrin subunit alpha 6 [Source:HGNC Symbol;Acc:HGNC:6142]	+	gene	overlapping	0	0.00669544	0.0315567	-0.977563	718	652	339	406
PDK1	2	172555373	172608669	+	AC078883.1	ENSG00000225205	novel transcript	-	gene	overlapping	0	4.45941e-15	4.51963e-13	2.44648	434	419	2310	2658
MAP3K20	2	173075435	173268015	+	MAP3K20	ENSG00000091436	mitogen-activated protein kinase kinase kinase 20 [Source:HGNC Symbol;Acc:HGNC:17797]	+	gene	overlapping	0	0.00685325	0.0321261	-1.41703	371	415	88	230
LNPK	2	175923882	176002839	-	LNPK	ENSG00000144320	lunapark, ER junction formation factor [Source:HGNC Symbol;Acc:HGNC:21610]	-	gene	overlapping	0	0.0114652	0.0475491	0.98471	346	337	559	894
MTX2	2	176269395	176338025	+	MTX2	ENSG00000128654	metaxin 2 [Source:HGNC Symbol;Acc:HGNC:7506]	+	gene	overlapping	0	0.00155616	0.00994352	1.23191	523	508	1561	997
NFE2L2	2	177227595	177392697	-	NFE2L2	ENSG00000116044	nuclear factor, erythroid 2 like 2 [Source:HGNC Symbol;Acc:HGNC:7782]	-	gene	overlapping	0	0.00162119	0.0102412	-0.941854	2054	2322	1183	1238
SESTD1	2	179101678	179264832	-	SESTD1	ENSG00000187231	SEC14 and spectrin domain containing 1 [Source:HGNC Symbol;Acc:HGNC:18379]	-	gene	overlapping	0	0.000115296	0.00116598	1.34995	371	328	905	1001
NEUROD1	2	181673088	181680876	-	CERKL	ENSG00000188452	ceramide kinase like [Source:HGNC Symbol;Acc:HGNC:21699]	-	gene	overlapping	0	0.00017188	0.00163463	1.53247	172	150	443	556
PDE1A	2	182140036	182523192	-	PDE1A	ENSG00000115252	phosphodiesterase 1A [Source:HGNC Symbol;Acc:HGNC:8774]	-	gene	overlapping	0	0.00347509	0.0188336	0.908592	755	841	1473	1719
ZNF804A	2	184598529	184939492	+	AC096667.1	ENSG00000283839	proline-rich protein 18-like [Source:NCBI gene;Acc:105373780]	-	gene	overlapping	0	8.58274e-06	0.000126913	1.93245	122	141	403	673
LINC01473	2	186032884	186422432	-	LINC01473	ENSG00000237877	long intergenic non-protein coding RNA 1473 [Source:HGNC Symbol;Acc:HGNC:51109]	-	gene	overlapping	0	0.000114738	0.00116118	2.05212	67	94	227	489
AC007319.1	2	187003220	187556288	+	AC018735.1	ENSG00000226553	IMP (inosine monophosphate) dehydrogenase 1 (IMPDH1) pseudogene	-	gene	overlapping	0	0.00409678	0.0214258	-0.960629	2038	2282	1333	1012
TFPI	2	187464230	187565760	-	AC007319.1	ENSG00000224063	novel transcript, antisense to TFPI and CALCRL	+	gene	overlapping	0	0.00185032	0.0114287	-1.09532	1955	2160	1197	835
COL3A1	2	188974320	189012746	+	COL3A1	ENSG00000168542	collagen type III alpha 1 chain [Source:HGNC Symbol;Acc:HGNC:2201]	+	gene	overlapping	0	1.20876e-40	2.09796e-37	-4.54841	43504	45351	1477	2607
COL5A2	2	189031898	189225312	-	COL5A2	ENSG00000204262	collagen type V alpha 2 chain [Source:HGNC Symbol;Acc:HGNC:2210]	-	gene	overlapping	0	8.63186e-09	2.6873e-07	-1.90505	1495	1353	388	425
SLC40A1	2	189560579	189583758	-	SLC40A1	ENSG00000138449	solute carrier family 40 member 1 [Source:HGNC Symbol;Acc:HGNC:10909]	-	gene	overlapping	0	1.97653e-08	5.68201e-07	-2.26121	792	995	235	157
HIBCH	2	190189735	190344193	-	C2orf88	ENSG00000187699	chromosome 2 open reading frame 88 [Source:HGNC Symbol;Acc:HGNC:28191]	+	gene	overlapping	0	0.00785383	0.0359428	1.1332	429	532	1430	778
CAVIN2	2	191834310	191847088	-	CAVIN2	ENSG00000168497	caveolae associated protein 2 [Source:HGNC Symbol;Acc:HGNC:10690]	-	gene	overlapping	0	7.46135e-08	1.84343e-06	-3.0296	217	239	35	24
TMEFF2	2	191949043	192194933	-	AC098617.1	ENSG00000233766	novel transcript, antisense to TMEFF2	+	gene	overlapping	0	9.8113e-13	6.67813e-11	2.82045	295	286	2707	1623
HSPE1	2	197500140	197553699	+	HSPD1	ENSG00000144381	heat shock protein family D (Hsp60) member 1 [Source:HGNC Symbol;Acc:HGNC:5261]	-	gene	overlapping	0	0.00998648	0.0429281	1.00008	2757	3276	8169	4483
RFTN2	2	197568224	197676045	-	RFTN2	ENSG00000162944	raftlin family member 2 [Source:HGNC Symbol;Acc:HGNC:26402]	-	gene	overlapping	0	6.17877e-05	0.000685789	-1.61506	630	639	169	276
KCTD18	2	200488958	200519784	-	KCTD18	ENSG00000155729	potassium channel tetramerization domain containing 18 [Source:HGNC Symbol;Acc:HGNC:26446]	-	gene	overlapping	0	0.00543475	0.026826	-1.41075	269	259	75	139
CLK1	2	200853009	200864744	-	CLK1	ENSG00000013441	CDC like kinase 1 [Source:HGNC Symbol;Acc:HGNC:2068]	-	gene	overlapping	0	0.000242567	0.00218766	1.28296	319	417	969	925
FZD7	2	202034587	202038445	+	FZD7	ENSG00000155760	frizzled class receptor 7 [Source:HGNC Symbol;Acc:HGNC:4045]	+	gene	overlapping	0	1.11014e-05	0.000158095	-2.0823	1130	1193	159	435
NOP58	2	202265736	202303661	+	NOP58	ENSG00000055044	NOP58 ribonucleoprotein [Source:HGNC Symbol;Acc:HGNC:29926]	+	gene	overlapping	0	0.00929369	0.0406947	0.987079	282	327	704	572
AC064836.4	2	202302122	202303614	-	NOP58	ENSG00000055044	NOP58 ribonucleoprotein [Source:HGNC Symbol;Acc:HGNC:29926]	+	gene	overlapping	0	0.00728947	0.033817	2.02108	20	33	148	76
GPR1	2	206175316	206218047	-	GPR1	ENSG00000183671	G protein-coupled receptor 1 [Source:HGNC Symbol;Acc:HGNC:4463]	-	gene	overlapping	0	0.000683883	0.00512625	-1.55943	285	393	98	147
C2orf80	2	208165343	208190030	-	C2orf80	ENSG00000188674	chromosome 2 open reading frame 80 [Source:HGNC Symbol;Acc:HGNC:34352]	-	gene	overlapping	0	9.79188e-07	1.83482e-05	2.11548	116	137	682	473
IDH1	2	208236227	208266074	-	IDH1	ENSG00000138413	isocitrate dehydrogenase (NADP(+)) 1, cytosolic [Source:HGNC Symbol;Acc:HGNC:5382]	-	gene	overlapping	0	4.63891e-07	9.47225e-06	1.88089	1894	2138	9841	5766
PTH2R	2	208359714	208854503	+	PTH2R	ENSG00000144407	parathyroid hormone 2 receptor [Source:HGNC Symbol;Acc:HGNC:9609]	+	gene	overlapping	0	3.41569e-09	1.15834e-07	-4.44804	131	155	5	9
CPS1	2	210477682	210679107	+	CPS1	ENSG00000021826	carbamoyl-phosphate synthase 1 [Source:HGNC Symbol;Acc:HGNC:2323]	+	gene	overlapping	0	0.00106631	0.00733684	-1.31468	662	589	306	228
ERBB4	2	211375717	212538841	-	ERBB4	ENSG00000178568	erb-b2 receptor tyrosine kinase 4 [Source:HGNC Symbol;Acc:HGNC:3432]	-	gene	overlapping	0	2.20183e-18	3.63957e-16	3.06533	824	700	5203	8563
SPAG16	2	213284379	214410501	+	SPAG16	ENSG00000144451	sperm associated antigen 16 [Source:HGNC Symbol;Acc:HGNC:23225]	+	gene	overlapping	0	1.15768e-06	2.13187e-05	-1.78312	838	1000	314	250
VWC2L	2	214411065	214578959	+	AC068051.1	ENSG00000197585	novel transcript, antisense to VWC2L	-	gene	overlapping	0	0.0055465	0.027245	2.46139	25	24	237	43
FN1	2	215360440	215436073	-	FN1	ENSG00000115414	fibronectin 1 [Source:HGNC Symbol;Acc:HGNC:3778]	-	gene	overlapping	0	4.1403e-09	1.36876e-07	-3.31389	6642	7352	258	1277
IGFBP2	2	216632828	216664436	+	IGFBP2	ENSG00000115457	insulin like growth factor binding protein 2 [Source:HGNC Symbol;Acc:HGNC:5471]	+	gene	overlapping	0	0.000581549	0.00450973	-1.11922	112453	125316	67519	47964
IGFBP5	2	216672105	216695549	-	IGFBP5	ENSG00000115461	insulin like growth factor binding protein 5 [Source:HGNC Symbol;Acc:HGNC:5474]	-	gene	overlapping	0	1.4368e-09	5.32001e-08	-2.09392	3815	3703	710	1185
AC007563.2	2	216694464	216994079	+	IGFBP5	ENSG00000115461	insulin like growth factor binding protein 5 [Source:HGNC Symbol;Acc:HGNC:5474]	-	gene	overlapping	0	1.67501e-09	6.08835e-08	-2.0634	2204	2154	441	679
TMBIM1	2	218274197	218292586	-	PNKD	ENSG00000127838	PNKD metallo-beta-lactamase domain containing [Source:HGNC Symbol;Acc:HGNC:9153]	+	gene	overlapping	0	2.40683e-09	8.4391e-08	-2.28587	956	1092	260	183
PLCD4	2	218607855	218637184	+	PLCD4	ENSG00000115556	phospholipase C delta 4 [Source:HGNC Symbol;Acc:HGNC:9062]	+	gene	overlapping	0	0.00266531	0.0153241	-1.7413	197	257	95	47
BCS1L	2	218658764	218663443	+	ZNF142	ENSG00000115568	zinc finger protein 142 [Source:HGNC Symbol;Acc:HGNC:12927]	-	gene	overlapping	0	0.00607724	0.0292402	1.18948	703	796	2412	1169
STK36	2	218672069	218702716	+	STK36	ENSG00000163482	serine/threonine kinase 36 [Source:HGNC Symbol;Acc:HGNC:17209]	+	gene	overlapping	0	8.92316e-05	0.000937202	-1.6355	1255	1446	296	640
CYP27A1	2	218781749	218815293	+	CYP27A1	ENSG00000135929	cytochrome P450 family 27 subfamily A member 1 [Source:HGNC Symbol;Acc:HGNC:2605]	+	gene	overlapping	0	3.75195e-11	1.87395e-09	2.59813	115	135	892	707
CDK5R2	2	218959655	218962162	+	AC097468.2	ENSG00000235024	novel transcript, antisense to CDK5R2	-	gene	overlapping	0	1.61282e-05	0.000218479	2.18075	60	52	235	310
AC068946.2	2	219209772	219229717	-	AC068946.2	ENSG00000284820	novel protein	-	gene	overlapping	0	0.00129374	0.0085378	-0.917481	5797	6254	3109	3696
GLB1L	2	219236598	219245478	-	ANKZF1	ENSG00000163516	ankyrin repeat and zinc finger domain containing 1 [Source:HGNC Symbol;Acc:HGNC:25527]	+	gene	overlapping	0	0.0100678	0.043159	-1.11762	425	535	281	184
TUBA4A	2	219249710	219278170	-	STK16	ENSG00000115661	serine/threonine kinase 16 [Source:HGNC Symbol;Acc:HGNC:11394]	+	gene	overlapping	0	0.000874045	0.0062711	-1.23918	844	942	460	339
PTPRN	2	219289623	219309648	-	PTPRN	ENSG00000054356	protein tyrosine phosphatase receptor type N [Source:HGNC Symbol;Acc:HGNC:9676]	-	gene	overlapping	0	1.9632e-35	2.27158e-32	-3.6482	17990	20269	1392	1867
AC114803.1	2	219299002	219304130	+	PTPRN	ENSG00000054356	protein tyrosine phosphatase receptor type N [Source:HGNC Symbol;Acc:HGNC:9676]	-	gene	overlapping	0	9.00985e-33	8.93584e-30	-3.71353	6576	7552	473	678
DES	2	219418377	219426739	+	DES	ENSG00000175084	desmin [Source:HGNC Symbol;Acc:HGNC:2770]	+	gene	overlapping	0	0.000333035	0.00284041	3.33302	4	11	84	74
CHPF	2	219538948	219543809	-	CHPF	ENSG00000123989	chondroitin polymerizing factor [Source:HGNC Symbol;Acc:HGNC:24291]	-	gene	overlapping	0	0.00360994	0.0194732	-0.81522	10748	11295	6641	6685
OBSL1	2	219550728	219571859	-	OBSL1	ENSG00000124006	obscurin like 1 [Source:HGNC Symbol;Acc:HGNC:29092]	-	gene	overlapping	0	0.00323879	0.017881	-1.03685	2265	2612	940	1609
EPHA4	2	221418027	221574202	-	EPHA4	ENSG00000116106	EPH receptor A4 [Source:HGNC Symbol;Acc:HGNC:3388]	-	gene	overlapping	0	0.00198996	0.0121293	1.27053	638	485	1018	1920
AC068489.1	2	221609324	221650218	+	AC068489.1	ENSG00000234446	novel transcript	+	gene	overlapping	0	9.75515e-06	0.000141536	3.89443	6	9	166	66
PAX3	2	222199888	222298996	-	PAX3	ENSG00000135903	paired box 3 [Source:HGNC Symbol;Acc:HGNC:8617]	-	gene	overlapping	0	1.20338e-07	2.83201e-06	1.90134	356	298	1114	1513
KCNE4	2	223051814	223198399	+	KCNE4	ENSG00000152049	potassium voltage-gated channel subfamily E regulatory subunit 4 [Source:HGNC Symbol;Acc:HGNC:6244]	+	gene	overlapping	0	0.000102283	0.00105513	-1.94863	264	331	59	106
SCG2	2	223596940	223602361	-	SCG2	ENSG00000171951	secretogranin II [Source:HGNC Symbol;Acc:HGNC:10575]	-	gene	overlapping	0	3.24084e-17	4.54537e-15	-2.46242	13567	14609	2356	3108
IRS1	2	226731317	226799759	-	IRS1	ENSG00000169047	insulin receptor substrate 1 [Source:HGNC Symbol;Acc:HGNC:6125]	-	gene	overlapping	0	0.000352995	0.00298498	-1.37874	519	500	191	228
DAW1	2	227871054	227924344	+	DAW1	ENSG00000123977	dynein assembly factor with WD repeats 1 [Source:HGNC Symbol;Acc:HGNC:26383]	+	gene	overlapping	0	3.59954e-05	0.000432724	-2.57063	194	259	22	60
PID1	2	228850526	229271285	-	PID1	ENSG00000153823	phosphotyrosine interaction domain containing 1 [Source:HGNC Symbol;Acc:HGNC:26084]	-	gene	overlapping	0	0.000108188	0.00110536	1.64507	193	191	467	826
ITM2C	2	230864639	230879248	+	ITM2C	ENSG00000135916	integral membrane protein 2C [Source:HGNC Symbol;Acc:HGNC:6175]	+	gene	overlapping	0	0.000126341	0.00125662	-1.12259	18658	24259	9296	11659
C2orf72	2	231037523	231049719	+	C2orf72	ENSG00000204128	chromosome 2 open reading frame 72 [Source:HGNC Symbol;Acc:HGNC:27418]	+	gene	overlapping	0	0.000459598	0.00371949	1.1957	433	409	931	1133
NPPC	2	231921809	231926396	-	NPPC	ENSG00000163273	natriuretic peptide C [Source:HGNC Symbol;Acc:HGNC:7941]	-	gene	overlapping	0	2.20638e-23	6.38242e-21	3.5736	181	174	2563	1915
ECEL1	2	232479827	232487834	-	ECEL1	ENSG00000171551	endothelin converting enzyme like 1 [Source:HGNC Symbol;Acc:HGNC:3147]	-	gene	overlapping	0	4.33459e-08	1.13558e-06	-1.87894	41138	46506	15168	9926
PRSS56	2	232520463	232525716	+	PRSS56	ENSG00000237412	serine protease 56 [Source:HGNC Symbol;Acc:HGNC:39433]	+	gene	overlapping	0	1.80375e-30	1.31816e-27	-4.00932	5292	5568	426	286
CHRND	2	232525993	232536667	+	CHRND	ENSG00000135902	cholinergic receptor nicotinic delta subunit [Source:HGNC Symbol;Acc:HGNC:1965]	+	gene	overlapping	0	3.91371e-08	1.03706e-06	-6.97019	109	125	0	2
EFHD1	2	232606057	232682780	+	AC073254.1	ENSG00000237126	novel transcript	-	gene	overlapping	0	4.76471e-06	7.46809e-05	-1.69866	1516	1606	609	406
AC064852.1	2	232760146	232776568	-	GIGYF2	ENSG00000204120	GRB10 interacting GYF protein 2 [Source:HGNC Symbol;Acc:HGNC:11960]	+	gene	overlapping	0	0.00137227	0.00896235	1.6949	65	56	188	232
NGEF	2	232878701	233013256	-	SNORC	ENSG00000182600	secondary ossification center associated regulator of chondrocyte maturation [Source:HGNC Symbol;Acc:HGNC:33763]	+	gene	overlapping	0	0.00141853	0.00922974	-1.05917	1292	1298	567	764
DGKD	2	233354507	233472104	+	DGKD	ENSG00000077044	diacylglycerol kinase delta [Source:HGNC Symbol;Acc:HGNC:2851]	+	gene	overlapping	0	0.00850343	0.0381487	-1.27402	1637	1777	375	1156
USP40	2	233475520	233566782	-	USP40	ENSG00000085982	ubiquitin specific peptidase 40 [Source:HGNC Symbol;Acc:HGNC:20069]	-	gene	overlapping	0	0.00048157	0.00386062	-1.70066	413	487	92	206
SH3BP4	2	234952017	235055714	+	SH3BP4	ENSG00000130147	SH3 domain binding protein 4 [Source:HGNC Symbol;Acc:HGNC:10826]	+	gene	overlapping	0	0.0035514	0.0191798	-1.46225	4160	4464	743	2660
COL6A3	2	237324003	237414375	-	COL6A3	ENSG00000163359	collagen type VI alpha 3 chain [Source:HGNC Symbol;Acc:HGNC:2213]	-	gene	overlapping	0	0.00109339	0.00750457	-8.11192	3745	3486	0	29
MLPH	2	237485428	237555322	+	MLPH	ENSG00000115648	melanophilin [Source:HGNC Symbol;Acc:HGNC:29643]	+	gene	overlapping	0	0	0	-5.9483	2140	2517	41	39
ERFE	2	238158970	238168900	+	ERFE	ENSG00000178752	erythroferrone [Source:HGNC Symbol;Acc:HGNC:26727]	+	gene	overlapping	0	5.03577e-26	1.99776e-23	-6.15613	3096	2835	13	78
LINC02610	2	238224552	238231699	-	LINC02610	ENSG00000186235	long intergenic non-protein coding RNA 2610 [Source:HGNC Symbol;Acc:HGNC:27177]	-	gene	overlapping	0	2.75155e-07	6.01658e-06	3.19328	20	22	244	161
HES6	2	238238267	238240662	-	AC012485.1	ENSG00000225057	novel transcript	+	gene	overlapping	0	0.00159074	0.0101026	1.17231	4945	5216	15235	8867
TWIST2	2	238848032	238910534	+	TWIST2	ENSG00000233608	twist family bHLH transcription factor 2 [Source:HGNC Symbol;Acc:HGNC:20670]	+	gene	overlapping	0	1.14661e-22	2.94828e-20	-4.85829	411	578	19	17
GPC1	2	240435663	240468076	+	GPC1	ENSG00000063660	glypican 1 [Source:HGNC Symbol;Acc:HGNC:4449]	+	gene	overlapping	0	6.45749e-07	1.28825e-05	-1.90283	3189	3088	608	1204
RNPEPL1	2	240565804	240581372	+	ANKMY1	ENSG00000144504	ankyrin repeat and MYND domain containing 1 [Source:HGNC Symbol;Acc:HGNC:20987]	-	gene	overlapping	0	1.83474e-06	3.20446e-05	-1.77355	1232	1345	300	509
HDLBP	2	241227264	241317061	-	HDLBP	ENSG00000115677	high density lipoprotein binding protein [Source:HGNC Symbol;Acc:HGNC:4857]	-	gene	overlapping	0	3.04472e-06	5.04781e-05	-1.714	11616	13384	2753	5441
AC104841.1	2	241326334	241327039	-	2002-09-01	ENSG00000168385	septin 2 [Source:HGNC Symbol;Acc:HGNC:7729]	+	gene	overlapping	0	0.00584268	0.0283656	4.67999	1	1	34	20
AC005104.1	2	241351340	241353104	-	2002-09-01	ENSG00000168385	septin 2 [Source:HGNC Symbol;Acc:HGNC:7729]	+	gene	overlapping	0	0.011447	0.0475018	-0.720228	5126	5892	3533	3567
D2HGDH	2	241734602	241768816	+	D2HGDH	ENSG00000180902	D-2-hydroxyglutarate dehydrogenase [Source:HGNC Symbol;Acc:HGNC:28358]	+	gene	overlapping	0	0.004654	0.0236533	-1.22878	386	360	137	205
AC023480.1	3	3918709	4046722	+	SUMF1	ENSG00000144455	sulfatase modifying factor 1 [Source:HGNC Symbol;Acc:HGNC:20376]	-	gene	overlapping	0	0.00809092	0.0367492	1.24502	115	102	287	261
BHLHE40	3	4979116	4985323	+	BHLHE40-AS1	ENSG00000235831	BHLHE40 antisense RNA 1 [Source:HGNC Symbol;Acc:HGNC:44471]	-	gene	overlapping	0	0.000555076	0.00434945	-1.10432	1165	1389	591	672
SSUH2	3	8619400	8745040	-	SSUH2	ENSG00000125046	ssu-2 homolog [Source:HGNC Symbol;Acc:HGNC:24809]	-	gene	overlapping	0	0.00938376	0.0409857	1.45615	71	68	246	157
THUMPD3	3	9362971	9386791	+	SRGAP3	ENSG00000196220	SLIT-ROBO Rho GTPase activating protein 3 [Source:HGNC Symbol;Acc:HGNC:19744]	-	gene	overlapping	0	5.2224e-06	8.11107e-05	2.10393	135	195	951	531
CPNE9	3	9703826	9729908	+	AC022382.2	ENSG00000287878	novel transcript, antisense to CPNE9and MTMR14	-	gene	overlapping	0	2.21671e-05	0.00028605	3.12951	17	17	217	95
IL17RC	3	9917074	9933630	+	IL17RC	ENSG00000163702	interleukin 17 receptor C [Source:HGNC Symbol;Acc:HGNC:18358]	+	gene	overlapping	0	0.00240855	0.0141228	-1.17325	597	608	230	343
PRRT3	3	9945542	9952408	-	PRRT3	ENSG00000163704	proline rich transmembrane protein 3 [Source:HGNC Symbol;Acc:HGNC:26591]	-	gene	overlapping	0	0.00204654	0.0124088	-1.22079	828	764	272	464
PRRT3-AS1	3	9947404	9954787	+	PRRT3	ENSG00000163704	proline rich transmembrane protein 3 [Source:HGNC Symbol;Acc:HGNC:26591]	-	gene	overlapping	0	0.00475758	0.0241003	-1.24186	367	344	129	194
SLC6A1	3	10992186	11039247	+	SLC6A1	ENSG00000157103	solute carrier family 6 member 1 [Source:HGNC Symbol;Acc:HGNC:11042]	+	gene	overlapping	0	1.21947e-13	9.51252e-12	-2.35792	1707	1726	343	371
VGLL4	3	11556069	11771350	-	ATG7	ENSG00000197548	autophagy related 7 [Source:HGNC Symbol;Acc:HGNC:16935]	+	gene	overlapping	0	1.92737e-07	4.33035e-06	-1.64354	5077	5757	1495	2215
NUP210	3	13316235	13420322	-	NUP210	ENSG00000132182	nucleoporin 210 [Source:HGNC Symbol;Acc:HGNC:30052]	-	gene	overlapping	0	0.0011233	0.00764188	-1.61802	1398	1584	251	802
HDAC11	3	13479724	13506424	+	HDAC11-AS1	ENSG00000244502	HDAC11 antisense RNA 1 [Source:HGNC Symbol;Acc:HGNC:40868]	-	gene	overlapping	0	0.0110004	0.0461123	-0.834125	911	1075	588	594
WNT7A	3	13816258	13880121	-	WNT7A	ENSG00000154764	Wnt family member 7A [Source:HGNC Symbol;Acc:HGNC:12786]	-	gene	overlapping	0	3.31074e-05	0.000402184	1.65371	193	175	672	559
CCDC174	3	14651746	14672659	+	CCDC174	ENSG00000154781	coiled-coil domain containing 174 [Source:HGNC Symbol;Acc:HGNC:28033]	+	gene	overlapping	0	0.00945036	0.0412117	1.10549	149	146	327	350
GALNT15	3	16174680	16231992	+	GALNT15	ENSG00000131386	polypeptide N- acetylgalactosaminyltransferase 15 [Source:HGNC Symbol;Acc:HGNC:21531]	+	gene	overlapping	0	0.000719981	0.00534595	-2.46267	223	244	72	16
RFTN1	3	16313574	16514026	-	OXNAD1	ENSG00000154814	oxidoreductase NAD binding domain containing 1 [Source:HGNC Symbol;Acc:HGNC:25128]	+	gene	overlapping	0	0.000116075	0.00117215	-1.73129	569	679	131	273
PLCL2	3	16802651	17090604	+	PLCL2	ENSG00000154822	phospholipase C like 2 [Source:HGNC Symbol;Acc:HGNC:9064]	+	gene	overlapping	0	4.81176e-05	0.000553532	1.56052	166	184	545	552
SGO1	3	20160593	20186206	-	SGO1	ENSG00000129810	shugoshin 1 [Source:HGNC Symbol;Acc:HGNC:25088]	-	gene	overlapping	0	0.0101868	0.0435881	1.40044	113	150	499	225
UBE2E2	3	23203020	23591794	+	UBE2E2	ENSG00000182247	ubiquitin conjugating enzyme E2 E2 [Source:HGNC Symbol;Acc:HGNC:12478]	+	gene	overlapping	0	0.00522936	0.0260063	0.874527	1490	1687	3356	2807
LRRC3B	3	26622806	26717537	+	AC099754.1	ENSG00000225386	novel transcript	-	gene	overlapping	0	3.2732e-12	2.02895e-10	-2.01898	4348	4602	1154	1196
EOMES	3	27715949	27722711	-	EOMES	ENSG00000163508	eomesodermin [Source:HGNC Symbol;Acc:HGNC:3372]	-	gene	overlapping	0	6.89489e-17	9.29472e-15	-7.46191	324	344	4	0
RBMS3	3	28574791	30010391	+	AC098650.1	ENSG00000283563	novel protein	+	gene	overlapping	0	1.13276e-06	2.09154e-05	1.70748	235	303	887	977
TGFBR2	3	30606502	30694142	+	TGFBR2	ENSG00000163513	transforming growth factor beta receptor 2 [Source:HGNC Symbol;Acc:HGNC:11773]	+	gene	overlapping	0	3.42281e-05	0.000414348	-2.87715	536	593	21	147
DYNC1LI1	3	32525974	32570858	-	DYNC1LI1	ENSG00000144635	dynein cytoplasmic 1 light intermediate chain 1 [Source:HGNC Symbol;Acc:HGNC:18745]	-	gene	overlapping	0	9.39668e-05	0.000980262	1.27291	534	506	1267	1418
GLB1	3	32996609	33097202	-	GLB1	ENSG00000170266	galactosidase beta 1 [Source:HGNC Symbol;Acc:HGNC:4298]	-	gene	overlapping	0	0.00504707	0.0252626	-0.848069	3504	3975	2344	2056
CRTAP	3	33113979	33147773	+	CRTAP	ENSG00000170275	cartilage associated protein [Source:HGNC Symbol;Acc:HGNC:2379]	+	gene	overlapping	0	1.08727e-05	0.000155798	-1.34371	2300	2612	914	1150
AC112211.1	3	33144104	33147721	-	CRTAP	ENSG00000170275	cartilage associated protein [Source:HGNC Symbol;Acc:HGNC:2379]	+	gene	overlapping	0	0.000382714	0.00319734	-1.76267	242	265	63	97
CLASP2	3	33496245	33718356	-	CLASP2	ENSG00000163539	cytoplasmic linker associated protein 2 [Source:HGNC Symbol;Acc:HGNC:17078]	-	gene	overlapping	0	0.00282878	0.0160506	1.05771	1180	1247	1988	3442
PLCD1	3	38007496	38029762	-	PLCD1	ENSG00000187091	phospholipase C delta 1 [Source:HGNC Symbol;Acc:HGNC:9060]	-	gene	overlapping	0	5.32503e-05	0.000606049	-1.26703	1456	1509	628	685
SCN5A	3	38548057	38649673	-	SCN5A	ENSG00000183873	sodium voltage-gated channel alpha subunit 5 [Source:HGNC Symbol;Acc:HGNC:10593]	-	gene	overlapping	0	0.00909353	0.0401092	-1.6514	244	233	118	41
CSRNP1	3	39141855	39154562	-	CSRNP1	ENSG00000144655	cysteine and serine rich nuclear protein 1 [Source:HGNC Symbol;Acc:HGNC:14300]	-	gene	overlapping	0	7.09324e-05	0.000765861	-1.68174	978	1083	222	470
CTNNB1	3	41194741	41260096	+	CTNNB1	ENSG00000168036	catenin beta 1 [Source:HGNC Symbol;Acc:HGNC:2514]	+	gene	overlapping	0	0.00386284	0.0205421	-1.75603	7615	9367	760	4725
CCK	3	42257825	42266207	-	CCK	ENSG00000187094	cholecystokinin [Source:HGNC Symbol;Acc:HGNC:1569]	-	gene	overlapping	0	3.93934e-16	4.59645e-14	4.14112	55	137	2297	1201
ZBTB47	3	42653697	42667580	+	AC006059.1	ENSG00000230084	novel transcript	-	gene	overlapping	0	0.00134312	0.00879679	-1.85907	228	225	40	95
GASK1A	3	42979267	43060211	+	AC092042.3	ENSG00000273291	novel protein	+	gene	overlapping	0	0.000307222	0.00265615	2.75039	14	24	78	196
AC006058.3	3	43998081	43999149	-	AC006058.3	ENSG00000272121	novel transcript	-	gene	overlapping	0	0.00843708	0.0379368	3.62687	3	3	63	14
ZNF502	3	44712643	44723831	+	ZNF502	ENSG00000196653	zinc finger protein 502 [Source:HGNC Symbol;Acc:HGNC:23718]	+	gene	overlapping	0	5.70994e-05	0.000641964	-4.44781	112	86	0	10
ZNF501	3	44729596	44737083	+	ZNF501	ENSG00000186446	zinc finger protein 501 [Source:HGNC Symbol;Acc:HGNC:23717]	+	gene	overlapping	0	9.04395e-11	4.1444e-09	-6.00563	186	169	0	6
KIF15	3	44761721	44873376	+	KIF15	ENSG00000163808	kinesin family member 15 [Source:HGNC Symbol;Acc:HGNC:17273]	+	gene	overlapping	0	0.000426482	0.00349157	1.20079	468	502	1276	1087
ZDHHC3	3	44915257	44976185	-	ZDHHC3	ENSG00000163812	zinc finger DHHC-type containing 3 [Source:HGNC Symbol;Acc:HGNC:18470]	-	gene	overlapping	0	0.00451559	0.0230935	-1.17506	2340	2588	713	1642
LIMD1	3	45555394	45686341	+	LIMD1	ENSG00000144791	LIM domains containing 1 [Source:HGNC Symbol;Acc:HGNC:6612]	+	gene	overlapping	0	6.99352e-06	0.000104865	-1.87416	1122	997	210	415
LIMD1-AS1	3	45676369	45689200	-	LIMD1	ENSG00000144791	LIM domains containing 1 [Source:HGNC Symbol;Acc:HGNC:6612]	+	gene	overlapping	0	2.88457e-07	6.26796e-06	-1.97913	677	596	157	189
KIF9-AS1	3	47164186	47246601	+	KIF9-AS1	ENSG00000227398	KIF9 antisense RNA 1 [Source:HGNC Symbol;Acc:HGNC:26822]	+	gene	overlapping	0	0.0111933	0.0466694	-1.07095	485	502	185	320
PTPN23	3	47381011	47413435	+	PTPN23	ENSG00000076201	protein tyrosine phosphatase non-receptor type 23 [Source:HGNC Symbol;Acc:HGNC:14406]	+	gene	overlapping	0	0.00486924	0.0245228	-1.51383	281	271	64	145
SCAP	3	47413681	47477126	-	SCAP	ENSG00000114650	SREBF chaperone [Source:HGNC Symbol;Acc:HGNC:30634]	-	gene	overlapping	0	0.000241602	0.00218259	-1.30198	5696	6223	1835	3362
PLXNB1	3	48403854	48430086	-	PLXNB1	ENSG00000164050	plexin B1 [Source:HGNC Symbol;Acc:HGNC:9103]	-	gene	overlapping	0	0.000975472	0.00681995	-1.02291	1530	1571	775	852
IP6K2	3	48688003	48740353	-	IP6K2	ENSG00000068745	inositol hexakisphosphate kinase 2 [Source:HGNC Symbol;Acc:HGNC:17313]	-	gene	overlapping	0	0.00450735	0.0230607	1.02755	3497	3480	9266	5741
P4HTM	3	48989889	49015953	+	AC137630.1	ENSG00000223343	novel transcript	-	gene	overlapping	0	0.00401376	0.0211182	-0.831176	12904	13816	6973	9077
RHOA	3	49359145	49412998	-	RHOA	ENSG00000067560	ras homolog family member A [Source:HGNC Symbol;Acc:HGNC:667]	-	gene	overlapping	0	0.00187099	0.0115358	-0.863435	17340	18897	9798	11433
DAG1	3	49468703	49535618	+	DAG1	ENSG00000173402	dystroglycan 1 [Source:HGNC Symbol;Acc:HGNC:2666]	+	gene	overlapping	0	3.58342e-07	7.60672e-06	-2.48066	5375	5743	495	1669
RNF123	3	49689538	49721529	+	RNF123	ENSG00000164068	ring finger protein 123 [Source:HGNC Symbol;Acc:HGNC:21148]	+	gene	overlapping	0	0.00266375	0.0153224	-0.977625	1564	1872	781	1081
AMIGO3	3	49716834	49723951	-	RNF123	ENSG00000164068	ring finger protein 123 [Source:HGNC Symbol;Acc:HGNC:21148]	+	gene	overlapping	0	0.0118843	0.0487053	-0.798137	1201	1361	713	857
MON1A	3	49907160	49930173	-	AC105935.1	ENSG00000228008	novel transcript, antisense to MON1A	+	gene	overlapping	0	0.00707666	0.0330173	0.976876	545	666	1453	1058
SLC38A3	3	50205246	50221486	+	SLC38A3	ENSG00000188338	solute carrier family 38 member 3 [Source:HGNC Symbol;Acc:HGNC:18044]	+	gene	overlapping	0	1.26908e-05	0.000177991	-1.85324	435	549	164	123
GNAI2	3	50226292	50259362	+	GNAI2	ENSG00000114353	G protein subunit alpha i2 [Source:HGNC Symbol;Acc:HGNC:4385]	+	gene	overlapping	0	0.000617959	0.00471707	-1.01588	10849	11513	4996	6836
RASSF1	3	50329782	50340980	-	RASSF1	ENSG00000068028	Ras association domain family member 1 [Source:HGNC Symbol;Acc:HGNC:9882]	-	gene	overlapping	0	0.0083261	0.037535	0.822678	770	829	1495	1512
ZMYND10-AS1	3	50341106	50345697	+	ZMYND10-AS1	ENSG00000235058	ZMYND10 antisense RNA 1 [Source:HGNC Symbol;Acc:HGNC:40890]	+	gene	overlapping	0	0.00880245	0.039145	-0.961574	1718	2032	1225	801
ZMYND10	3	50341110	50345732	-	ZMYND10-AS1	ENSG00000235058	ZMYND10 antisense RNA 1 [Source:HGNC Symbol;Acc:HGNC:40890]	+	gene	overlapping	0	0.00880445	0.039145	-0.961303	1719	2034	1226	802
GRM2	3	51707068	51718613	+	GRM2	ENSG00000164082	glutamate metabotropic receptor 2 [Source:HGNC Symbol;Acc:HGNC:4594]	+	gene	overlapping	0	1.44593e-06	2.59389e-05	2.40745	87	62	503	338
PPM1M	3	52245759	52250599	+	PPM1M	ENSG00000164088	protein phosphatase, Mg2+/Mn2+ dependent 1M [Source:HGNC Symbol;Acc:HGNC:26506]	+	gene	overlapping	0	0.000369102	0.00309854	-1.58001	446	658	141	253
BAP1	3	52401008	52410008	-	BAP1	ENSG00000163930	BRCA1 associated protein 1 [Source:HGNC Symbol;Acc:HGNC:950]	-	gene	overlapping	0	0.00969222	0.0420546	-1.08095	1487	1754	508	1142
PBRM1	3	52545352	52685917	-	SMIM4	ENSG00000168273	small integral membrane protein 4 [Source:HGNC Symbol;Acc:HGNC:37257]	+	gene	overlapping	0	0.00154319	0.00990164	1.03544	533	573	1081	1339
CACNA2D3	3	54122547	55074557	+	AC115282.1	ENSG00000286353	novel transcript, antisense to CACNA2D3	-	gene	overlapping	0	2.8623e-05	0.000355165	1.6318	174	235	569	780
ESRG	3	54632122	54639857	-	CACNA2D3	ENSG00000157445	calcium voltage-gated channel auxiliary subunit alpha2delta 3 [Source:HGNC Symbol;Acc:HGNC:15460]	+	gene	overlapping	0	7.20365e-11	3.35647e-09	10.1956	0	0	253	204
WNT5A	3	55465715	55490539	-	WNT5A	ENSG00000114251	Wnt family member 5A [Source:HGNC Symbol;Acc:HGNC:12784]	-	gene	overlapping	0	4.64536e-11	2.27116e-09	-2.63954	1184	1182	142	267
ERC2	3	55508311	56468467	-	ERC2	ENSG00000187672	ELKS/RAB6-interacting/CAST family member 2 [Source:HGNC Symbol;Acc:HGNC:31922]	-	gene	overlapping	0	1.89181e-05	0.000251607	2.00122	264	289	669	1725
IL17RD	3	57089982	57170306	-	IL17RD	ENSG00000144730	interleukin 17 receptor D [Source:HGNC Symbol;Acc:HGNC:17616]	-	gene	overlapping	0	1.63605e-05	0.000221193	-1.76313	1154	1310	257	524
FLNB	3	58008400	58172251	+	FLNB	ENSG00000136068	filamin B [Source:HGNC Symbol;Acc:HGNC:3755]	+	gene	overlapping	0	9.18301e-08	2.22524e-06	-2.70367	6708	6898	483	1791
FLNB-AS1	3	58162547	58170636	-	FLNB	ENSG00000136068	filamin B [Source:HGNC Symbol;Acc:HGNC:3755]	+	gene	overlapping	0	1.70706e-06	3.01176e-05	-2.3842	587	600	69	177
ABHD6	3	58237506	58295693	+	ABHD6	ENSG00000163686	abhydrolase domain containing 6 [Source:HGNC Symbol;Acc:HGNC:21398]	+	gene	overlapping	0	7.38719e-06	0.000110055	-1.39736	3206	3497	1465	1230
PTPRG-AS1	3	62221249	62369406	-	PTPRG	ENSG00000144724	protein tyrosine phosphatase receptor type G [Source:HGNC Symbol;Acc:HGNC:9671]	+	gene	overlapping	0	0.00285763	0.016182	0.914978	1399	1705	3260	2931
C3orf14	3	62318973	62336213	+	PTPRG-AS1	ENSG00000241472	PTPRG antisense RNA 1 [Source:HGNC Symbol;Acc:HGNC:44638]	-	gene	overlapping	0	0.00280902	0.0159784	1.29145	319	409	1199	667
FEZF2	3	62369681	62374324	-	FEZF2	ENSG00000153266	FEZ family zinc finger 2 [Source:HGNC Symbol;Acc:HGNC:13506]	-	gene	overlapping	0	6.12616e-13	4.33988e-11	-11.037	409	312	0	0
CADPS	3	62398346	62875416	-	CADPS	ENSG00000163618	calcium dependent secretion activator [Source:HGNC Symbol;Acc:HGNC:1426]	-	gene	overlapping	0	2.30948e-06	3.9687e-05	1.63856	643	682	1703	2724
MAGI1	3	65353525	66038834	-	MAGI1	ENSG00000151276	membrane associated guanylate kinase, WW and PDZ domain containing 1 [Source:HGNC Symbol;Acc:HGNC:946]	-	gene	overlapping	0	3.92067e-05	0.000465975	1.49926	917	736	1933	3114
SLC25A26	3	66133610	66388116	+	SLC25A26	ENSG00000144741	solute carrier family 25 member 26 [Source:HGNC Symbol;Acc:HGNC:20661]	+	gene	overlapping	0	1.04997e-07	2.50066e-06	-1.57737	4993	5285	1605	2076
LRIG1	3	66378797	66501263	-	SLC25A26	ENSG00000144741	solute carrier family 25 member 26 [Source:HGNC Symbol;Acc:HGNC:20661]	+	gene	overlapping	0	6.61278e-07	1.31545e-05	-2.06904	6430	6338	964	2331
KBTBD8	3	66998307	67011210	+	KBTBD8	ENSG00000163376	kelch repeat and BTB domain containing 8 [Source:HGNC Symbol;Acc:HGNC:30691]	+	gene	overlapping	0	0.00210914	0.0127171	2.23982	22	33	79	200
TAFA4	3	68731766	68953297	-	TAFA4	ENSG00000163377	TAFA chemokine like family member 4 [Source:HGNC Symbol;Acc:HGNC:21591]	-	gene	overlapping	0	8.95249e-06	0.000131718	2.61753	37	37	160	330
ROBO1	3	78597239	79767998	-	ROBO1	ENSG00000169855	roundabout guidance receptor 1 [Source:HGNC Symbol;Acc:HGNC:10249]	-	gene	overlapping	0	5.36109e-06	8.28939e-05	1.74549	1420	1299	3280	6578
GBE1	3	81489703	81761645	-	GBE1	ENSG00000114480	1,4-alpha-glucan branching enzyme 1 [Source:HGNC Symbol;Acc:HGNC:4180]	-	gene	overlapping	0	4.7812e-05	0.000550472	1.7685	190	261	1005	604
CADM2	3	84958981	86074429	+	CADM2	ENSG00000175161	cell adhesion molecule 2 [Source:HGNC Symbol;Acc:HGNC:29849]	+	gene	overlapping	0	4.29163e-06	6.8102e-05	1.74902	681	793	1817	3507
VGLL3	3	86876388	86991149	-	VGLL3	ENSG00000206538	vestigial like family member 3 [Source:HGNC Symbol;Acc:HGNC:24327]	-	gene	overlapping	0	0.000106627	0.00109183	1.92789	77	87	240	430
ZNF654	3	88059255	88144664	+	CGGBP1	ENSG00000163320	CGG triplet repeat binding protein 1 [Source:HGNC Symbol;Acc:HGNC:1888]	-	gene	overlapping	0	0.011613	0.0479473	0.950033	232	297	520	564
EPHA3	3	89107621	89482134	+	EPHA3	ENSG00000044524	EPH receptor A3 [Source:HGNC Symbol;Acc:HGNC:3387]	+	gene	overlapping	0	0.000138529	0.00136514	1.70787	692	710	1366	3596
PROS1	3	93873033	93980003	-	PROS1	ENSG00000184500	protein S [Source:HGNC Symbol;Acc:HGNC:9456]	-	gene	overlapping	0	0.000477211	0.00383369	-1.20398	947	1006	482	417
FILIP1L	3	99830141	100114513	-	CMSS1	ENSG00000184220	cms1 ribosomal small subunit homolog [Source:HGNC Symbol;Acc:HGNC:28666]	+	gene	overlapping	0	0.002005	0.0122054	-1.51213	639	767	145	387
SENP7	3	101324205	101513241	-	SENP7	ENSG00000138468	SUMO specific peptidase 7 [Source:HGNC Symbol;Acc:HGNC:30402]	-	gene	overlapping	0	0.00344662	0.0187304	1.42552	114	226	360	608
ZPLD1	3	102099244	102479841	+	ZPLD1	ENSG00000170044	zona pellucida like domain containing 1 [Source:HGNC Symbol;Acc:HGNC:27022]	+	gene	overlapping	0	0.00996616	0.0428687	1.85569	30	29	145	80
DPPA4	3	109326141	109337572	-	DPPA4	ENSG00000121570	developmental pluripotency associated 4 [Source:HGNC Symbol;Acc:HGNC:19200]	-	gene	overlapping	0	0.000183367	0.00172263	1.2498	393	420	948	1114
AC117402.1	3	110888384	110893476	-	AC117402.1	ENSG00000206532	novel transcript	-	gene	overlapping	0	4.16729e-18	6.6509e-16	3.85192	66	109	916	1781
NECTIN3-AS1	3	110893708	111071553	-	NECTIN3-AS1	ENSG00000242242	NECTIN3 antisense RNA 1 [Source:HGNC Symbol;Acc:HGNC:40813]	-	gene	overlapping	0	0	0	5.14181	65	71	2359	2759
CD96	3	111292719	111665750	+	CD96	ENSG00000153283	CD96 molecule [Source:HGNC Symbol;Acc:HGNC:16892]	+	gene	overlapping	0	3.06328e-14	2.56542e-12	-3.568	444	559	54	35
TAGLN3	3	111998739	112013887	+	TAGLN3	ENSG00000144834	transgelin 3 [Source:HGNC Symbol;Acc:HGNC:29868]	+	gene	overlapping	0	6.26976e-06	9.52468e-05	1.5897	3586	3814	14326	9152
CD200	3	112332347	112362812	+	AC112487.1	ENSG00000239482	novel transcript	+	gene	overlapping	0	0.0100171	0.0430211	0.871402	1744	1933	4144	2955
CCDC80	3	112596794	112649530	-	CCDC80	ENSG00000091986	coiled-coil domain containing 80 [Source:HGNC Symbol;Acc:HGNC:30649]	-	gene	overlapping	0	2.24231e-19	4.04345e-17	-3.0623	3040	2731	299	444
GAP43	3	115623324	115721490	+	GAP43	ENSG00000172020	growth associated protein 43 [Source:HGNC Symbol;Acc:HGNC:4140]	+	gene	overlapping	0	0.000910866	0.00647256	1.30937	5523	5319	18528	9761
LSAMP	3	115802363	117139389	-	LSAMP	ENSG00000185565	limbic system associated membrane protein [Source:HGNC Symbol;Acc:HGNC:6705]	-	gene	overlapping	0	2.54726e-05	0.000321826	1.27142	2889	3297	6682	9273
LSAMP-AS1	3	116360024	116370090	+	LSAMP	ENSG00000185565	limbic system associated membrane protein [Source:HGNC Symbol;Acc:HGNC:6705]	-	gene	overlapping	0	0.0118368	0.0486254	2.19248	15	14	49	94
AC092691.1	3	117672154	117997592	-	AC092691.1	ENSG00000239268	novel transcript	-	gene	overlapping	0	9.1381e-06	0.000134125	1.75632	305	311	799	1441
B4GALT4	3	119211732	119240946	-	B4GALT4	ENSG00000121578	beta-1,4-galactosyltransferase 4 [Source:HGNC Symbol;Acc:HGNC:927]	-	gene	overlapping	0	0.00545345	0.0269087	-0.957979	716	869	395	473
ARHGAP31	3	119294373	119420714	+	ARHGAP31	ENSG00000031081	Rho GTPase activating protein 31 [Source:HGNC Symbol;Acc:HGNC:29216]	+	gene	overlapping	0	1.59237e-09	5.81843e-08	-2.03592	1070	1090	263	299
FSTL1	3	120392293	120450993	-	AC063952.1	ENSG00000240661	novel V-set domain-containing pseudogene	+	gene	overlapping	0	3.53366e-11	1.79069e-09	-2.12654	15579	18217	3211	5074
SLC15A2	3	121894401	121944188	+	SLC15A2	ENSG00000163406	solute carrier family 15 member 2 [Source:HGNC Symbol;Acc:HGNC:10921]	+	gene	overlapping	0	2.96547e-07	6.42364e-06	-1.79351	792	986	252	293
FAM162A	3	122384176	122412334	+	FAM162A	ENSG00000114023	family with sequence similarity 162 member A [Source:HGNC Symbol;Acc:HGNC:17865]	+	gene	overlapping	0	0.00208923	0.0126291	1.01158	2199	2384	5621	4141
AC022336.2	3	124723788	124726325	+	KALRN	ENSG00000160145	kalirin RhoGEF kinase [Source:HGNC Symbol;Acc:HGNC:4814]	+	gene	overlapping	0	0.00176798	0.0110045	2.71226	18	7	79	99
ITGB5	3	124761948	124901418	-	ITGB5	ENSG00000082781	integrin subunit beta 5 [Source:HGNC Symbol;Acc:HGNC:6160]	-	gene	overlapping	0	2.39684e-12	1.54075e-10	-2.33437	4388	5053	770	1235
HEG1	3	124965710	125055997	-	HEG1	ENSG00000173706	heart development protein with EGF like domains 1 [Source:HGNC Symbol;Acc:HGNC:29227]	-	gene	overlapping	0	2.88391e-16	3.45199e-14	-3.09273	2168	2132	191	352
SLC12A8	3	125082636	125212864	-	SLC12A8	ENSG00000221955	solute carrier family 12 member 8 [Source:HGNC Symbol;Acc:HGNC:15595]	-	gene	overlapping	0	1.47902e-09	5.46176e-08	-2.48881	593	644	134	99
OSBPL11	3	125528858	125595497	-	OSBPL11	ENSG00000144909	oxysterol binding protein like 11 [Source:HGNC Symbol;Acc:HGNC:16397]	-	gene	overlapping	0	0.000118914	0.0011956	-1.6564	610	729	155	301
ALDH1L1	3	126103562	126197994	-	ALDH1L1	ENSG00000144908	aldehyde dehydrogenase 1 family member L1 [Source:HGNC Symbol;Acc:HGNC:3978]	-	gene	overlapping	0	6.63851e-05	0.000726938	-1.36306	808	952	336	392
CHCHD6	3	126704220	126960406	+	CHCHD6	ENSG00000159685	coiled-coil-helix-coiled-coil-helix domain containing 6 [Source:HGNC Symbol;Acc:HGNC:28184]	+	gene	overlapping	0	0.00441021	0.0226548	1.12617	594	745	1917	1149
PLXNA1	3	126988594	127037392	+	PLXNA1	ENSG00000114554	plexin A1 [Source:HGNC Symbol;Acc:HGNC:9099]	+	gene	overlapping	0	0.00104185	0.00721142	-1.37632	4730	4255	1108	2647
ABTB1	3	127672935	127680926	+	ABTB1	ENSG00000114626	ankyrin repeat and BTB domain containing 1 [Source:HGNC Symbol;Acc:HGNC:18275]	+	gene	overlapping	0	0.00921625	0.0404577	-1.10154	360	364	195	163
SEC61A1	3	128051641	128071683	+	MGLL	ENSG00000074416	monoglyceride lipase [Source:HGNC Symbol;Acc:HGNC:17038]	-	gene	overlapping	0	0.000223801	0.00205249	-1.42665	13121	14893	3542	7686
RUVBL1	3	128064778	128153914	-	SEC61A1	ENSG00000058262	Sec61 translocon alpha 1 subunit [Source:HGNC Symbol;Acc:HGNC:18276]	+	gene	overlapping	0	0.00109643	0.00751055	-0.978904	14649	16746	7069	9954
RPN1	3	128619969	128681075	-	RPN1	ENSG00000163902	ribophorin I [Source:HGNC Symbol;Acc:HGNC:10381]	-	gene	overlapping	0	0.00595062	0.0287389	-0.76604	15770	18051	9765	11411
RAB7A	3	128726122	128814796	+	RAB7A	ENSG00000075785	RAB7A, member RAS oncogene family [Source:HGNC Symbol;Acc:HGNC:9788]	+	gene	overlapping	0	0.00464202	0.0236357	-0.879762	5463	4983	3245	2795
KIAA1257	3	128909866	129002690	-	ACAD9	ENSG00000177646	acyl-CoA dehydrogenase family member 9 [Source:HGNC Symbol;Acc:HGNC:21497]	+	gene	overlapping	0	1.47299e-05	0.000202499	-1.38345	2327	2114	804	1021
EFCC1	3	129001629	129040742	+	KIAA1257	ENSG00000114656	KIAA1257 [Source:HGNC Symbol;Acc:HGNC:29231]	-	gene	overlapping	0	3.5882e-11	1.81172e-09	-2.27264	4463	4265	733	1211
GP9	3	129060767	129062406	+	GP9	ENSG00000169704	glycoprotein IX platelet [Source:HGNC Symbol;Acc:HGNC:4444]	+	gene	overlapping	0	2.32019e-05	0.000297469	-1.94535	389	496	87	159
COPG1	3	129249606	129277773	+	COPG1	ENSG00000181789	coatomer protein complex subunit gamma 1 [Source:HGNC Symbol;Acc:HGNC:2236]	+	gene	overlapping	0	0.0013674	0.00893894	-1.04073	5733	6217	2412	3817
EFCAB12	3	129401321	129428651	-	EFCAB12	ENSG00000172771	EF-hand calcium binding domain 12 [Source:HGNC Symbol;Acc:HGNC:28061]	-	gene	overlapping	0	0.000362469	0.00304874	-1.7381	295	242	75	98
IFT122	3	129440036	129520507	+	MBD4	ENSG00000129071	methyl-CpG binding domain 4, DNA glycosylase [Source:HGNC Symbol;Acc:HGNC:6919]	-	gene	overlapping	0	0.00388054	0.0205968	-1.13892	1551	1686	525	1058
PLXND1	3	129555175	129606818	-	PLXND1	ENSG00000004399	plexin D1 [Source:HGNC Symbol;Acc:HGNC:9107]	-	gene	overlapping	0	2.38645e-06	4.08076e-05	-2.60069	246	250	30	58
TRH	3	129974688	129977935	+	TRH	ENSG00000170893	thyrotropin releasing hormone [Source:HGNC Symbol;Acc:HGNC:12298]	+	gene	overlapping	0	0.00155299	0.00993839	-1.26485	541	486	192	267
DZIP1L	3	138061990	138115818	-	DZIP1L	ENSG00000158163	DAZ interacting zinc finger protein 1 like [Source:HGNC Symbol;Acc:HGNC:26551]	-	gene	overlapping	0	0.00199576	0.0121593	-1.97266	144	115	30	41
PIK3CB	3	138652699	138834938	-	PIK3CB	ENSG00000051382	phosphatidylinositol-4,5-bisphosphate 3- kinase catalytic subunit beta [Source:HGNC Symbol;Acc:HGNC:8976]	-	gene	overlapping	0	0.00153964	0.00988642	-1.52179	667	736	148	380
SLC25A36	3	140941830	140980961	+	SLC25A36	ENSG00000114120	solute carrier family 25 member 36 [Source:HGNC Symbol;Acc:HGNC:25554]	+	gene	overlapping	0	0.000845214	0.00609652	1.16479	582	610	1134	1732
SPSB4	3	141051347	141148611	+	SPSB4	ENSG00000175093	splA/ryanodine receptor domain and SOCS box containing 4 [Source:HGNC Symbol;Acc:HGNC:30630]	+	gene	overlapping	0	0.00122075	0.00815695	1.20985	275	244	598	687
RASA2	3	141487047	141615342	+	RASA2	ENSG00000155903	RAS p21 protein activator 2 [Source:HGNC Symbol;Acc:HGNC:9872]	+	gene	overlapping	0	0.00140245	0.00912943	1.37307	161	186	365	598
U2SURP	3	142964497	143060546	+	PAQR9-AS1	ENSG00000241570	PAQR9 antisense RNA 1 [Source:HGNC Symbol;Acc:HGNC:50861]	+	gene	overlapping	0	0.00923121	0.0404977	0.937921	430	423	952	782
CHST2	3	143119771	143124014	+	CHST2	ENSG00000175040	carbohydrate sulfotransferase 2 [Source:HGNC Symbol;Acc:HGNC:1970]	+	gene	overlapping	0	3.96607e-05	0.00046907	-1.82716	3993	4011	659	1787
DIPK2A	3	143971798	144048719	+	DIPK2A	ENSG00000181744	divergent protein kinase domain 2A [Source:HGNC Symbol;Acc:HGNC:28490]	+	gene	overlapping	0	7.39941e-05	0.000795824	-1.55433	1458	1347	358	673
PLSCR5	3	146576555	146606216	-	PLSCR5	ENSG00000231213	phospholipid scramblase family member 5 [Source:HGNC Symbol;Acc:HGNC:19952]	-	gene	overlapping	0	0.00958367	0.0416753	-2.23013	52	77	15	14
AC092957.1	3	146909685	147370656	-	AC092957.1	ENSG00000243620	novel transcript	-	gene	overlapping	0	0.0110025	0.0461123	1.00155	868	973	1306	2662
AC092958.1	3	147939905	148007127	+	AC092958.1	ENSG00000239922	novel transcript	+	gene	overlapping	0	7.60494e-07	1.48099e-05	1.98862	252	296	1403	884
LINC02032	3	148076432	148089134	+	AC092958.4	ENSG00000285798	novel transcript	-	gene	overlapping	0	0.00744214	0.03442	2.85442	14	17	17	229
HPS3	3	149129584	149173732	+	HPS3	ENSG00000163755	HPS3 biogenesis of lysosomal organelles complex 2 subunit 1 [Source:HGNC Symbol;Acc:HGNC:15597]	+	gene	overlapping	0	0.00254194	0.0147615	-1.09423	766	766	320	449
CP	3	149162410	149221829	-	HPS3	ENSG00000163755	HPS3 biogenesis of lysosomal organelles complex 2 subunit 1 [Source:HGNC Symbol;Acc:HGNC:15597]	+	gene	overlapping	0	8.71231e-10	3.36029e-08	-2.54213	2160	2017	243	533
TM4SF1	3	149369022	149377692	-	TM4SF1	ENSG00000169908	transmembrane 4 L six family member 1 [Source:HGNC Symbol;Acc:HGNC:11853]	-	gene	overlapping	0	0.0107355	0.0452803	-0.965548	525	668	349	296
WWTR1	3	149517235	149736714	-	WWTR1	ENSG00000018408	WW domain containing transcription regulator 1 [Source:HGNC Symbol;Acc:HGNC:24042]	-	gene	overlapping	0	8.35337e-07	1.60424e-05	-2.20025	2110	2119	277	720
WWTR1-AS1	3	149656999	149661364	+	WWTR1	ENSG00000018408	WW domain containing transcription regulator 1 [Source:HGNC Symbol;Acc:HGNC:24042]	-	gene	overlapping	0	1.67034e-05	0.000225391	-2.13977	250	290	52	79
RNF13	3	149812708	149962139	+	ANKUB1	ENSG00000206199	ankyrin repeat and ubiquitin domain containing 1 [Source:HGNC Symbol;Acc:HGNC:29642]	-	gene	overlapping	0	0.00138758	0.00904533	-0.999262	1323	1529	735	781
RAP2B	3	153162270	153170620	+	RAP2B	ENSG00000181467	RAP2B, member of RAS oncogene family [Source:HGNC Symbol;Acc:HGNC:9862]	+	gene	overlapping	0	0.00981331	0.0423424	-1.10774	1049	993	322	703
LINC00880	3	157081667	157128595	-	LINC00880	ENSG00000243629	long intergenic non-protein coding RNA 880 [Source:HGNC Symbol;Acc:HGNC:27948]	-	gene	overlapping	0	1.54929e-06	2.7648e-05	-2.33266	257	364	55	76
LINC02029	3	157081738	157088547	+	LINC00880	ENSG00000243629	long intergenic non-protein coding RNA 880 [Source:HGNC Symbol;Acc:HGNC:27948]	-	gene	overlapping	0	1.85121e-06	3.22915e-05	-2.4253	232	318	44	65
RSRC1	3	158105855	158545730	+	SHOX2	ENSG00000168779	short stature homeobox 2 [Source:HGNC Symbol;Acc:HGNC:10854]	-	gene	overlapping	0	0.00381051	0.0203496	1.40314	145	152	275	572
B3GALNT1	3	161083883	161105411	-	B3GALNT1	ENSG00000169255	beta-1,3-N-acetylgalactosaminyltransferase 1 (globoside blood group) [Source:HGNC Symbol;Acc:HGNC:918]	-	gene	overlapping	0	3.28176e-08	8.81377e-07	2.50379	64	80	353	519
NMD3	3	161104696	161253532	+	B3GALNT1	ENSG00000169255	beta-1,3-N-acetylgalactosaminyltransferase 1 (globoside blood group) [Source:HGNC Symbol;Acc:HGNC:918]	-	gene	overlapping	0	0.000116703	0.00117677	1.46871	364	446	1400	959
SPTSSB	3	161344792	161372880	-	SPTSSB	ENSG00000196542	serine palmitoyltransferase small subunit B [Source:HGNC Symbol;Acc:HGNC:24045]	-	gene	overlapping	0	6.66032e-05	0.000728383	-2.28997	170	205	31	51
SERPINI1	3	167735243	167825568	+	SERPINI1	ENSG00000163536	serpin family I member 1 [Source:HGNC Symbol;Acc:HGNC:8943]	+	gene	overlapping	0	0.000197005	0.00183832	-1.45838	3036	3559	1618	900
AC026353.1	3	167866500	167950292	-	LRRC77P	ENSG00000244227	leucine rich repeat containing 77, pseudogene [Source:HGNC Symbol;Acc:HGNC:50536]	+	gene	overlapping	0	0.000466887	0.00376902	-1.73712	345	461	164	89
TNIK	3	171058414	171460408	-	TNIK	ENSG00000154310	TRAF2 and NCK interacting kinase [Source:HGNC Symbol;Acc:HGNC:30765]	-	gene	overlapping	0	0.000380226	0.0031823	1.30135	587	471	1139	1672
AC092919.2	3	171460612	171462256	+	AC092919.1	ENSG00000240497	novel transcript	+	gene	overlapping	0	0.00240364	0.014102	-1.66575	180	178	49	72
PLD1	3	171600404	171810950	-	PLD1	ENSG00000075651	phospholipase D1 [Source:HGNC Symbol;Acc:HGNC:9067]	-	gene	overlapping	0	0.0109168	0.0458621	-1.97985	376	449	21	208
MRPL47	3	179588285	179604654	-	ACTL6A	ENSG00000136518	actin like 6A [Source:HGNC Symbol;Acc:HGNC:24124]	+	gene	overlapping	0	0.00380187	0.0203254	0.992392	951	1198	2577	1926
ABCC5	3	183919934	184017939	-	ABCC5	ENSG00000114770	ATP binding cassette subfamily C member 5 [Source:HGNC Symbol;Acc:HGNC:56]	-	gene	overlapping	0	0.00101749	0.00706744	1.05314	565	589	1253	1296
EIF4G1	3	184314495	184335358	+	EIF4G1	ENSG00000114867	eukaryotic translation initiation factor 4 gamma 1 [Source:HGNC Symbol;Acc:HGNC:3296]	+	gene	overlapping	0	0.000837866	0.00605926	-1.36777	3796	3652	950	2174
FAM131A	3	184335926	184348421	+	FAM131A	ENSG00000175182	family with sequence similarity 131 member A [Source:HGNC Symbol;Acc:HGNC:28308]	+	gene	overlapping	0	0.000988029	0.0068904	-1.0898	1996	2167	839	1256
EHHADH	3	185190624	185281990	-	EHHADH-AS1	ENSG00000223358	EHHADH antisense RNA 1 [Source:HGNC Symbol;Acc:HGNC:44133]	+	gene	overlapping	0	6.09079e-08	1.53208e-06	-9.10616	66	127	0	0
ETV5	3	186046314	186110318	-	ETV5	ENSG00000244405	ETS variant 5 [Source:HGNC Symbol;Acc:HGNC:3494]	-	gene	overlapping	0	0.0110408	0.0462139	-1.02873	2217	2124	728	1573
EIF4A2	3	186783205	186789897	+	AC112907.3	ENSG00000263826	novel transcript, antisense to eukaryotic translation initiation factor 4A, isoform 2 EIF4A2	-	gene	overlapping	0	0.00104752	0.00723265	1.20465	2630	2916	8399	5047
RFC4	3	186789880	186807058	-	EIF4A2	ENSG00000156976	eukaryotic translation initiation factor 4A2 [Source:HGNC Symbol;Acc:HGNC:3284]	+	gene	overlapping	0	0.00420541	0.0218301	1.01628	380	393	888	771
SST	3	187668912	187670394	-	SST	ENSG00000157005	somatostatin [Source:HGNC Symbol;Acc:HGNC:11329]	-	gene	overlapping	0	8.59497e-28	4.59004e-25	-3.59403	2405	3096	206	279
FGF12	3	192139395	192767764	-	FGF12	ENSG00000114279	fibroblast growth factor 12 [Source:HGNC Symbol;Acc:HGNC:3668]	-	gene	overlapping	0	4.60026e-07	9.40716e-06	1.69953	341	447	1218	1502
MB21D2	3	192796815	192917856	-	MB21D2	ENSG00000180611	Mab-21 domain containing 2 [Source:HGNC Symbol;Acc:HGNC:30438]	-	gene	overlapping	0	0.000141028	0.00138192	1.67575	110	106	321	418
HES1	3	194136148	194138732	+	HES1	ENSG00000114315	hes family bHLH transcription factor 1 [Source:HGNC Symbol;Acc:HGNC:5192]	+	gene	overlapping	0	6.78052e-07	1.34496e-05	-1.65315	1305	1453	497	432
NCBP2AS2	3	196942674	196943543	+	NCBP2AS2	ENSG00000270170	NCBP2 antisense 2 (head to head) [Source:HGNC Symbol;Acc:HGNC:25121]	+	gene	overlapping	0	0.00559059	0.0273907	1.13767	1300	1433	4175	2133
AC024560.5	3	197665316	197674863	+	AC024560.1	ENSG00000236833	novel transcript	-	gene	overlapping	0	0.00250831	0.0146029	-0.988218	1284	1333	609	802
RUBCN	3	197668867	197749727	-	AC024560.5	ENSG00000287286	novel transcript, antisense to RUBCN	+	gene	overlapping	0	0.00182063	0.0113006	-1.04953	1815	1967	774	1184
DGKQ	4	958887	993440	-	DGKQ	ENSG00000145214	diacylglycerol kinase theta [Source:HGNC Symbol;Acc:HGNC:2856]	-	gene	overlapping	0	0.000217881	0.00200749	-1.14397	1492	1654	723	792
IDUA	4	986997	1004564	+	SLC26A1	ENSG00000145217	solute carrier family 26 member 1 [Source:HGNC Symbol;Acc:HGNC:10993]	-	gene	overlapping	0	4.40083e-07	9.02593e-06	-1.83765	672	701	200	209
FGFRL1	4	1009936	1026898	+	FGFRL1	ENSG00000127418	fibroblast growth factor receptor like 1 [Source:HGNC Symbol;Acc:HGNC:3693]	+	gene	overlapping	0	0.00131321	0.00864575	-1.86266	747	806	89	376
SPON2	4	1166932	1208962	-	SPON2	ENSG00000159674	spondin 2 [Source:HGNC Symbol;Acc:HGNC:11253]	-	gene	overlapping	0	0.00023286	0.00211651	-1.20417	1657	1832	876	727
AC016773.1	4	1712821	1745176	+	AC016773.1	ENSG00000270195	novel transcript	+	gene	overlapping	0	0.000424951	0.0034852	-1.17428	5057	5651	1927	3161
TMEM129	4	1715952	1721358	-	TACC3	ENSG00000013810	transforming acidic coiled-coil containing protein 3 [Source:HGNC Symbol;Acc:HGNC:11524]	+	gene	overlapping	0	2.8341e-05	0.000352296	-1.50187	4063	4479	1143	2099
FGFR3	4	1793293	1808872	+	FGFR3	ENSG00000068078	fibroblast growth factor receptor 3 [Source:HGNC Symbol;Acc:HGNC:3690]	+	gene	overlapping	0	0.0100603	0.04314	1.43015	271	344	379	1417
LETM1	4	1811479	1856156	-	LETM1	ENSG00000168924	leucine zipper and EF-hand containing transmembrane protein 1 [Source:HGNC Symbol;Acc:HGNC:6556]	-	gene	overlapping	0	0.000554947	0.00434945	-1.46216	1566	1768	395	910
RNF4	4	2462220	2732565	+	CFAP99	ENSG00000206113	cilia and flagella associated protein 99 [Source:HGNC Symbol;Acc:HGNC:51180]	+	gene	overlapping	0	0.00790949	0.036138	-0.776223	3492	3546	2019	2369
NSG1	4	4348140	4419058	+	NSG1	ENSG00000168824	neuronal vesicle trafficking associated 1 [Source:HGNC Symbol;Acc:HGNC:18790]	+	gene	overlapping	0	0.0091855	0.040361	0.782125	1800	1727	2944	3544
CYTL1	4	5014586	5019458	-	CYTL1	ENSG00000170891	cytokine like 1 [Source:HGNC Symbol;Acc:HGNC:24435]	-	gene	overlapping	0	2.2561e-11	1.18659e-09	-4.06013	251	324	10	27
CRMP1	4	5748084	5893058	-	EVC	ENSG00000072840	EvC ciliary complex subunit 1 [Source:HGNC Symbol;Acc:HGNC:3497]	+	gene	overlapping	0	0.000394725	0.00328583	1.0994	13597	13104	33817	26879
JAKMIP1	4	6026203	6200591	-	C4orf50	ENSG00000181215	chromosome 4 open reading frame 50 [Source:HGNC Symbol;Acc:HGNC:33766]	-	gene	overlapping	0	1.16674e-08	3.49142e-07	2.58538	77	64	380	530
WFS1	4	6269849	6303265	+	WFS1	ENSG00000109501	wolframin ER transmembrane glycoprotein [Source:HGNC Symbol;Acc:HGNC:12762]	+	gene	overlapping	0	0.00744904	0.0344308	-1.02227	1983	2092	732	1429
AC116317.1	4	6292369	6308636	-	WFS1	ENSG00000109501	wolframin ER transmembrane glycoprotein [Source:HGNC Symbol;Acc:HGNC:12762]	+	gene	overlapping	0	0.0087668	0.0390133	-0.979752	1695	1795	669	1235
MAN2B2	4	6575175	6623362	+	MAN2B2	ENSG00000013288	mannosidase alpha class 2B member 2 [Source:HGNC Symbol;Acc:HGNC:29623]	+	gene	overlapping	0	4.04209e-05	0.000476035	-1.58916	1097	985	277	469
MRFAP1L1	4	6707701	6709865	-	MRFAP1L1	ENSG00000178988	Morf4 family associated protein 1 like 1 [Source:HGNC Symbol;Acc:HGNC:28796]	-	gene	overlapping	0	0.00570809	0.0278493	0.882087	2119	2396	4937	3856
AC097382.2	4	7030554	7046231	-	TBC1D14	ENSG00000132405	TBC1 domain family member 14 [Source:HGNC Symbol;Acc:HGNC:29246]	+	gene	overlapping	0	0.0109197	0.0458621	-1.06458	2029	2127	647	1500
TADA2B	4	7041899	7057952	+	AC097382.2	ENSG00000245748	novel transcript, antisense to TBC1D14 and TADA2B	-	gene	overlapping	0	0.00799162	0.0364054	-1.45807	1214	1336	200	810
GPR78	4	8558725	8619761	+	GPR78	ENSG00000155269	G protein-coupled receptor 78 [Source:HGNC Symbol;Acc:HGNC:4528]	+	gene	overlapping	0	8.16208e-08	1.99526e-06	-3.23443	1194	1407	48	253
WDR1	4	10074339	10116949	-	WDR1	ENSG00000071127	WD repeat domain 1 [Source:HGNC Symbol;Acc:HGNC:12754]	-	gene	overlapping	0	3.27844e-05	0.000399153	-1.15775	12700	13470	5823	6684
RAB28	4	13361354	13484365	-	RAB28	ENSG00000157869	RAB28, member RAS oncogene family [Source:HGNC Symbol;Acc:HGNC:9768]	-	gene	overlapping	0	0.00368463	0.0197992	1.0981	420	491	1210	845
CD38	4	15778275	15853232	+	CD38	ENSG00000004468	CD38 molecule [Source:HGNC Symbol;Acc:HGNC:1667]	+	gene	overlapping	0	0.00403848	0.0212001	-2.01965	154	160	60	21
FGFBP1	4	15935569	15938740	-	FGFBP1	ENSG00000137440	fibroblast growth factor binding protein 1 [Source:HGNC Symbol;Acc:HGNC:19695]	-	gene	overlapping	0	3.69589e-08	9.81212e-07	-9.15692	110	86	0	0
FGFBP2	4	15960245	16084378	-	FGFBP2	ENSG00000137441	fibroblast growth factor binding protein 2 [Source:HGNC Symbol;Acc:HGNC:29451]	-	gene	overlapping	0	1.13312e-09	4.27538e-08	-1.87755	1903	2272	590	616
LCORL	4	17841199	18021876	-	NCAPG	ENSG00000109805	non-SMC condensin I complex subunit G [Source:HGNC Symbol;Acc:HGNC:24304]	+	gene	overlapping	0	0.000235998	0.00213753	1.24606	380	412	895	1110
KCNIP4	4	20728606	21948772	-	PACRGL	ENSG00000163138	parkin coregulated like [Source:HGNC Symbol;Acc:HGNC:28442]	+	gene	overlapping	0	0.00776194	0.0355809	1.011	218	250	491	511
SOD3	4	24789912	24800842	+	SOD3	ENSG00000109610	superoxide dismutase 3 [Source:HGNC Symbol;Acc:HGNC:11181]	+	gene	overlapping	0	2.13601e-07	4.75297e-06	-2.88147	244	221	39	28
SEL1L3	4	25747433	25863760	-	SEL1L3	ENSG00000091490	SEL1L family member 3 [Source:HGNC Symbol;Acc:HGNC:29108]	-	gene	overlapping	0	8.75583e-08	2.13289e-06	-2.2095	3101	3615	472	1093
TBC1D19	4	26576437	26756223	+	TBC1D19	ENSG00000109680	TBC1 domain family member 19 [Source:HGNC Symbol;Acc:HGNC:25624]	+	gene	overlapping	0	0.00402539	0.0211474	1.15222	296	252	730	565
STIM2	4	26857601	27025381	+	STIM2	ENSG00000109689	stromal interaction molecule 2 [Source:HGNC Symbol;Acc:HGNC:19205]	+	gene	overlapping	0	0.00156707	0.00997652	-1.07793	821	850	386	459
PCDH7	4	30720415	31146805	+	AC098595.1	ENSG00000286596	novel transcript, antisense to PCDH7	-	gene	overlapping	0	4.86321e-06	7.59569e-05	1.74592	655	552	1569	2807
C4orf19	4	37453925	37623495	+	C4orf19	ENSG00000154274	chromosome 4 open reading frame 19 [Source:HGNC Symbol;Acc:HGNC:25618]	+	gene	overlapping	0	0.0039093	0.0207178	-0.923681	1173	1311	631	765
RELL1	4	37590800	37686376	-	C4orf19	ENSG00000154274	chromosome 4 open reading frame 19 [Source:HGNC Symbol;Acc:HGNC:25618]	+	gene	overlapping	0	0.0016166	0.0102215	-1.11557	1080	1234	451	692
TBC1D1	4	37891084	38139175	+	TBC1D1	ENSG00000065882	TBC1 domain family member 1 [Source:HGNC Symbol;Acc:HGNC:11578]	+	gene	overlapping	0	0.00375079	0.0200925	-0.980089	978	932	468	568
FAM114A1	4	38867677	38945739	+	FAM114A1	ENSG00000197712	family with sequence similarity 114 member A1 [Source:HGNC Symbol;Acc:HGNC:25087]	+	gene	overlapping	0	9.42051e-09	2.89389e-07	-2.26342	1164	1090	182	324
AC131953.1	4	40812779	40826151	+	APBB2	ENSG00000163697	amyloid beta precursor protein binding family B member 2 [Source:HGNC Symbol;Acc:HGNC:582]	-	gene	overlapping	0	0.00664222	0.031367	-1.02204	994	882	385	610
PHOX2B	4	41744082	41748970	-	PHOX2B	ENSG00000109132	paired like homeobox 2B [Source:HGNC Symbol;Acc:HGNC:9143]	-	gene	overlapping	0	1.80575e-08	5.25635e-07	9.33753	0	0	166	84
SHISA3	4	42397488	42402487	+	SHISA3	ENSG00000178343	shisa family member 3 [Source:HGNC Symbol;Acc:HGNC:25159]	+	gene	overlapping	0	0.00314969	0.0175214	2.35589	15	15	75	89
KCTD8	4	44173903	44448809	-	KCTD8	ENSG00000183783	potassium channel tetramerization domain containing 8 [Source:HGNC Symbol;Acc:HGNC:22394]	-	gene	overlapping	0	1.64708e-05	0.000222469	2.35132	46	42	188	295
ATP10D	4	47485288	47593486	+	ATP10D	ENSG00000145246	ATPase phospholipid transporting 10D (putative) [Source:HGNC Symbol;Acc:HGNC:13549]	+	gene	overlapping	0	0.00157504	0.0100181	-1.29957	552	505	180	282
SLC10A4	4	48483343	48489526	+	SLC10A4	ENSG00000145248	solute carrier family 10 member 4 [Source:HGNC Symbol;Acc:HGNC:22980]	+	gene	overlapping	0	2.73867e-07	5.99785e-06	2.19486	84	95	389	485
OCIAD2	4	48885019	48906937	-	OCIAD2	ENSG00000145247	OCIA domain containing 2 [Source:HGNC Symbol;Acc:HGNC:28685]	-	gene	overlapping	0	0.00479178	0.0242294	1.93304	35	35	187	94
LRRC66	4	51993702	52017620	-	LRRC66	ENSG00000188993	leucine rich repeat containing 66 [Source:HGNC Symbol;Acc:HGNC:34299]	-	gene	overlapping	0	6.99529e-05	0.000757642	7.25336	0	1	136	21
LINC01618	4	52712394	52866835	+	LINC01618	ENSG00000250302	long intergenic non-protein coding RNA 1618 [Source:HGNC Symbol;Acc:HGNC:27195]	+	gene	overlapping	0	0.000575881	0.00448212	1.08627	1401	1573	3669	3011
NMU	4	55595229	55636698	-	NMU	ENSG00000109255	neuromedin U [Source:HGNC Symbol;Acc:HGNC:7859]	-	gene	overlapping	0	3.61392e-08	9.61289e-07	2.29921	93	103	548	474
KIAA1211	4	56049073	56328625	+	KIAA1211	ENSG00000109265	KIAA1211 [Source:HGNC Symbol;Acc:HGNC:29219]	+	gene	overlapping	0	4.10181e-07	8.47523e-06	1.85892	263	238	823	1128
HOPX	4	56647988	56681899	-	HOPX	ENSG00000171476	HOP homeobox [Source:HGNC Symbol;Acc:HGNC:24961]	-	gene	overlapping	0	2.08981e-10	8.84666e-09	-3.30261	310	278	26	38
IGFBP7	4	57030773	57110385	-	POLR2B	ENSG00000047315	RNA polymerase II subunit B [Source:HGNC Symbol;Acc:HGNC:9188]	+	gene	overlapping	0	0.000494164	0.00394564	1.18575	705	583	1616	1513
ADGRL3	4	61201258	62078335	+	ADGRL3	ENSG00000150471	adhesion G protein-coupled receptor L3 [Source:HGNC Symbol;Acc:HGNC:20974]	+	gene	overlapping	0	2.36519e-10	9.92164e-09	2.47482	716	703	2776	5744
EPHA5	4	65319563	65670495	-	EPHA5	ENSG00000145242	EPH receptor A5 [Source:HGNC Symbol;Acc:HGNC:3389]	-	gene	overlapping	0	0.000234052	0.00212406	1.33943	459	458	964	1529
EPHA5-AS1	4	65669961	65698029	+	EPHA5	ENSG00000145242	EPH receptor A5 [Source:HGNC Symbol;Acc:HGNC:3389]	-	gene	overlapping	0	1.43299e-05	0.000197981	2.59516	22	37	186	190
CXCL8	4	73740541	73743716	+	CXCL8	ENSG00000169429	C-X-C motif chemokine ligand 8 [Source:HGNC Symbol;Acc:HGNC:6025]	+	gene	overlapping	0	3.30759e-05	0.000402153	-4.8252	67	90	0	6
CXCL6	4	73836640	73849064	+	CXCL6	ENSG00000124875	C-X-C motif chemokine ligand 6 [Source:HGNC Symbol;Acc:HGNC:10643]	+	gene	overlapping	0	4.07693e-22	9.76004e-20	-3.87052	834	995	76	56
PF4	4	73981077	73982124	-	PF4	ENSG00000163737	platelet factor 4 [Source:HGNC Symbol;Acc:HGNC:8861]	-	gene	overlapping	0	4.72801e-05	0.000546132	-1.69978	1639	2208	397	874
PPBP	4	73986439	73988190	-	PPBP	ENSG00000163736	pro-platelet basic protein [Source:HGNC Symbol;Acc:HGNC:9240]	-	gene	overlapping	0	0.000568528	0.00443785	-1.07723	3350	4403	2069	1809
CXCL5	4	73995642	73998677	-	CXCL5	ENSG00000163735	C-X-C motif chemokine ligand 5 [Source:HGNC Symbol;Acc:HGNC:10642]	-	gene	overlapping	0	4.03671e-07	8.39067e-06	-6.6551	86	102	0	2
CXCL2	4	74097040	74099196	-	CXCL2	ENSG00000081041	C-X-C motif chemokine ligand 2 [Source:HGNC Symbol;Acc:HGNC:4603]	-	gene	overlapping	0	0.000780363	0.00571183	-3.01	67	87	14	6
AC025244.1	4	75269068	75361182	-	AC025244.1	ENSG00000251185	novel transcript	-	gene	overlapping	0	0.000430853	0.0035232	-6.46758	38	45	0	1
RCHY1	4	75479037	75514764	-	RCHY1	ENSG00000163743	ring finger and CHY zinc finger domain containing 1 [Source:HGNC Symbol;Acc:HGNC:17479]	-	gene	overlapping	0	0.00187532	0.0115574	1.39259	594	774	2564	1183
SHROOM3	4	76435229	76783253	+	SHROOM3	ENSG00000138771	shroom family member 3 [Source:HGNC Symbol;Acc:HGNC:30422]	+	gene	overlapping	0	0.000548428	0.00430464	-1.63607	2026	2114	364	1081
AC107072.2	4	76708853	76802426	-	SHROOM3	ENSG00000138771	shroom family member 3 [Source:HGNC Symbol;Acc:HGNC:30422]	+	gene	overlapping	0	5.74675e-08	1.45609e-06	-2.41391	1772	1874	209	531
SOWAHB	4	76894928	76898147	-	SOWAHB	ENSG00000186212	sosondowah ankyrin repeat domain family member B [Source:HGNC Symbol;Acc:HGNC:32958]	-	gene	overlapping	0	0.00567287	0.0277254	-3.41489	66	90	0	16
MRPL1	4	77862830	77952785	+	MRPL1	ENSG00000169288	mitochondrial ribosomal protein L1 [Source:HGNC Symbol;Acc:HGNC:14275]	+	gene	overlapping	0	0.00274802	0.0156994	1.21243	233	248	681	497
RASGEF1B	4	81426393	82044244	-	RASGEF1B	ENSG00000138670	RasGEF domain family member 1B [Source:HGNC Symbol;Acc:HGNC:24881]	-	gene	overlapping	0	0.00121046	0.00810376	1.55936	130	173	311	647
AC124016.1	4	82374301	82384027	+	HNRNPD	ENSG00000138668	heterogeneous nuclear ribonucleoprotein D [Source:HGNC Symbol;Acc:HGNC:5036]	-	gene	overlapping	0	2.40067e-05	0.000306373	1.97746	81	84	386	302
COPS4	4	83034447	83075818	+	COPS4	ENSG00000138663	COP9 signalosome subunit 4 [Source:HGNC Symbol;Acc:HGNC:16702]	+	gene	overlapping	0	0.00619369	0.0296683	1.16763	1530	1966	5560	2639
MRPS18C	4	83455932	83469735	+	MRPS18C	ENSG00000163319	mitochondrial ribosomal protein S18C [Source:HGNC Symbol;Acc:HGNC:16633]	+	gene	overlapping	0	0.000881683	0.0063104	1.43753	513	583	2073	1038
ABRAXAS1	4	83459517	83523348	-	MRPS18C	ENSG00000163319	mitochondrial ribosomal protein S18C [Source:HGNC Symbol;Acc:HGNC:16633]	+	gene	overlapping	0	0.00115637	0.00780945	1.44806	452	488	1816	873
NKX6-1	4	84491987	84498450	-	NKX6-1	ENSG00000163623	NK6 homeobox 1 [Source:HGNC Symbol;Acc:HGNC:7839]	-	gene	overlapping	0	2.13512e-05	0.000277326	-2.04058	313	304	91	68
CDS1	4	84583127	84651334	+	CDS1	ENSG00000163624	CDP-diacylglycerol synthase 1 [Source:HGNC Symbol;Acc:HGNC:1800]	+	gene	overlapping	0	0.00686746	0.0321709	-2.24874	185	260	10	92
MAPK10	4	85990007	86594625	-	ARHGAP24	ENSG00000138639	Rho GTPase activating protein 24 [Source:HGNC Symbol;Acc:HGNC:25361]	+	gene	overlapping	0	0.00619435	0.0296683	0.787243	2743	2818	5102	5111
SPARCL1	4	87473335	87531061	-	SPARCL1	ENSG00000152583	SPARC like 1 [Source:HGNC Symbol;Acc:HGNC:11220]	-	gene	overlapping	0	1.02359e-11	5.75406e-10	-1.94542	5756	6032	1536	1727
IBSP	4	87799554	87812435	+	IBSP	ENSG00000029559	integrin binding sialoprotein [Source:HGNC Symbol;Acc:HGNC:5341]	+	gene	overlapping	0	5.61261e-05	0.000632045	-7.79913	48	28	0	0
SPP1	4	87975650	87983426	+	AC131944.1	ENSG00000286618	novel transcript, antisense to PKD2and SPP1	-	gene	overlapping	0	0.0111355	0.0465012	1.58775	191	198	976	239
GPRIN3	4	89236383	89307800	-	GPRIN3	ENSG00000185477	GPRIN family member 3 [Source:HGNC Symbol;Acc:HGNC:27733]	-	gene	overlapping	0	0.000312397	0.0026975	1.95751	96	63	409	248
AC093866.1	4	89410960	89726752	+	AC093866.1	ENSG00000251095	novel transcript	+	gene	overlapping	0	0.000605578	0.004652	1.22658	659	694	1957	1388
SNCA	4	89724099	89838315	-	AC093866.1	ENSG00000251095	novel transcript	+	gene	overlapping	0	6.05216e-05	0.000674974	1.34669	963	1048	3089	2316
CCSER1	4	90127535	91601913	+	CCSER1	ENSG00000184305	coiled-coil serine rich protein 1 [Source:HGNC Symbol;Acc:HGNC:29349]	+	gene	overlapping	0	0.00148588	0.00960943	1.06462	6620	7753	18736	12929
GRID2	4	92303966	93810157	+	AC112695.1	ENSG00000248511	novel transcript	-	gene	overlapping	0	0.00967854	0.0420352	0.978948	909	1065	1442	2737
ATOH1	4	93828753	93830964	+	ATOH1	ENSG00000172238	atonal bHLH transcription factor 1 [Source:HGNC Symbol;Acc:HGNC:797]	+	gene	overlapping	0	4.93706e-12	2.94165e-10	2.68661	139	128	1017	808
SMARCAD1	4	94207611	94291292	+	SMARCAD1	ENSG00000163104	SWI/SNF-related, matrix-associated actin- dependent regulator of chromatin, subfamily a, containing DEAD/H box 1 [Source:HGNC Symbol;Acc:HGNC:18398]	+	gene	overlapping	0	0.000327378	0.00279835	1.27072	322	402	801	1060
PDLIM5	4	94451857	94668227	+	PDLIM5	ENSG00000163110	PDZ and LIM domain 5 [Source:HGNC Symbol;Acc:HGNC:17468]	+	gene	overlapping	0	0.0109289	0.0458729	-0.862711	1632	1675	774	1177
STPG2-AS1	4	97366681	97491899	+	STPG2	ENSG00000163116	sperm tail PG-rich repeat containing 2 [Source:HGNC Symbol;Acc:HGNC:28712]	-	gene	overlapping	0	8.27792e-08	2.02002e-06	-4.02791	131	173	5	15
RAP1GDS1	4	98261384	98443861	+	AC019077.1	ENSG00000214559	novel transcript	-	gene	overlapping	0	0.00828404	0.037394	0.829754	918	1088	1975	1800
TSPAN5	4	98470367	98658611	-	TSPAN5	ENSG00000168785	tetraspanin 5 [Source:HGNC Symbol;Acc:HGNC:17753]	-	gene	overlapping	0	0.00211914	0.0127599	-0.909976	4469	5078	2359	3063
EIF4E	4	98871684	98930637	-	EIF4E	ENSG00000151247	eukaryotic translation initiation factor 4E [Source:HGNC Symbol;Acc:HGNC:3287]	-	gene	overlapping	0	0.00723148	0.0336266	1.14475	603	686	1975	1013
H2AFZ	4	99948086	99950355	-	H2AFZ	ENSG00000164032	H2A histone family member Z [Source:HGNC Symbol;Acc:HGNC:4741]	-	gene	overlapping	0	4.76731e-05	0.000549329	1.88047	11261	14171	70573	26876
PPP3CA	4	101023409	101348278	-	PPP3CA	ENSG00000138814	protein phosphatase 3 catalytic subunit alpha [Source:HGNC Symbol;Acc:HGNC:9314]	-	gene	overlapping	0	0.00152462	0.00981423	1.11297	436	494	881	1270
CISD2	4	102868974	102892807	+	CISD2	ENSG00000145354	CDGSH iron sulfur domain 2 [Source:HGNC Symbol;Acc:HGNC:24212]	+	gene	overlapping	0	0.0116122	0.0479473	1.05746	704	791	2144	1120
CXXC4	4	104468308	104494901	-	CXXC4	ENSG00000168772	CXXC finger protein 4 [Source:HGNC Symbol;Acc:HGNC:24593]	-	gene	overlapping	0	0.00860397	0.0385375	1.576	77	73	135	350
NPNT	4	105894775	106004027	+	INTS12	ENSG00000138785	integrator complex subunit 12 [Source:HGNC Symbol;Acc:HGNC:25067]	-	gene	overlapping	0	0.00226065	0.0134141	-1.77217	190	152	42	66
DKK2	4	106921802	107283806	-	AC092445.1	ENSG00000286147	novel transcript, antisense to DKK2	+	gene	overlapping	0	0.00151785	0.00977977	-1.51085	561	622	132	316
HADH	4	107989714	108035175	+	HADH	ENSG00000138796	hydroxyacyl-CoA dehydrogenase [Source:HGNC Symbol;Acc:HGNC:4799]	+	gene	overlapping	0	0.00704551	0.0328941	-0.79763	2235	2502	1365	1536
LEF1	4	108047545	108168956	-	LEF1	ENSG00000138795	lymphoid enhancer binding factor 1 [Source:HGNC Symbol;Acc:HGNC:6551]	-	gene	overlapping	0	4.47214e-09	1.46864e-07	-1.98883	1215	1292	357	313
LEF1-AS1	4	108167525	108258037	+	LEF1	ENSG00000138795	lymphoid enhancer binding factor 1 [Source:HGNC Symbol;Acc:HGNC:6551]	-	gene	overlapping	0	5.22058e-07	1.05513e-05	-2.24384	383	404	71	107
MCUB	4	109560209	109688719	+	MCUB	ENSG00000005059	mitochondrial calcium uniporter dominant negative beta subunit [Source:HGNC Symbol;Acc:HGNC:26076]	+	gene	overlapping	0	0.00977557	0.042273	-0.952388	1243	1339	838	570
ELOVL6	4	110045846	110199199	-	ELOVL6	ENSG00000170522	ELOVL fatty acid elongase 6 [Source:HGNC Symbol;Acc:HGNC:15829]	-	gene	overlapping	0	0.00159165	0.0101026	1.32421	262	265	501	920
TIFA	4	112274537	112285904	-	TIFA	ENSG00000145365	TRAF interacting protein with forkhead associated domain [Source:HGNC Symbol;Acc:HGNC:19075]	-	gene	overlapping	0	0.00024855	0.00222223	-1.4619	677	590	275	214
ALPK1	4	112285509	112442621	+	TIFA	ENSG00000145365	TRAF interacting protein with forkhead associated domain [Source:HGNC Symbol;Acc:HGNC:19075]	-	gene	overlapping	0	2.3862e-05	0.000304806	-2.33162	294	335	89	42
LARP7	4	112637107	112657592	+	LARP7	ENSG00000174720	La ribonucleoprotein domain family member 7 [Source:HGNC Symbol;Acc:HGNC:24912]	+	gene	overlapping	0	1.72924e-11	9.45296e-10	2.73012	121	131	1038	727
MIR302CHG	4	112646476	112650051	-	LARP7	ENSG00000174720	La ribonucleoprotein domain family member 7 [Source:HGNC Symbol;Acc:HGNC:24912]	+	gene	overlapping	0	1.09272e-15	1.22358e-13	3.5359	59	65	913	603
AC106864.1	4	112693047	112706810	-	AC106864.1	ENSG00000250046	novel transcript	-	gene	overlapping	0	3.77117e-07	7.94578e-06	4.96427	3	3	115	83
AC093879.1	4	112973272	113071962	-	ANK2	ENSG00000145362	ankyrin 2 [Source:HGNC Symbol;Acc:HGNC:493]	+	gene	overlapping	0	9.2888e-08	2.24304e-06	2.61319	72	96	357	746
ARSJ	4	113900284	113979727	-	ARSJ	ENSG00000180801	arylsulfatase family member J [Source:HGNC Symbol;Acc:HGNC:26286]	-	gene	overlapping	0	3.06536e-06	5.07126e-05	-3.48652	288	286	7	49
NDST4	4	114827763	115113876	-	NDST4	ENSG00000138653	N-deacetylase and N-sulfotransferase 4 [Source:HGNC Symbol;Acc:HGNC:20779]	-	gene	overlapping	0	7.38859e-07	1.44291e-05	2.40911	58	50	299	314
SEC24D	4	118722823	118838683	-	SEC24D	ENSG00000150961	SEC24 homolog D, COPII coat complex component [Source:HGNC Symbol;Acc:HGNC:10706]	-	gene	overlapping	0	3.82912e-05	0.000457157	-1.33097	1224	1537	539	627
MAD2L1	4	120055623	120066858	-	MAD2L1	ENSG00000164109	mitotic arrest deficient 2 like 1 [Source:HGNC Symbol;Acc:HGNC:6763]	-	gene	overlapping	0	0.000200041	0.00186539	1.41686	731	1082	3066	2001
NDNF	4	121035613	121073021	-	NDNF	ENSG00000173376	neuron derived neurotrophic factor [Source:HGNC Symbol;Acc:HGNC:26256]	-	gene	overlapping	0	0.000416009	0.003424	1.92105	62	96	207	433
PGRMC2	4	128269237	128288829	-	PGRMC2	ENSG00000164040	progesterone receptor membrane component 2 [Source:HGNC Symbol;Acc:HGNC:16089]	-	gene	overlapping	0	0.000403863	0.00334584	-1.36291	586	707	216	321
AC097376.2	4	139411927	139454034	-	NAA15	ENSG00000164134	N(alpha)-acetyltransferase 15, NatA auxiliary subunit [Source:HGNC Symbol;Acc:HGNC:30782]	+	gene	overlapping	0	2.87653e-06	4.81314e-05	1.91276	132	121	521	494
AC112236.1	4	139618136	139623232	-	AC112236.1	ENSG00000261268	novel transcript	-	gene	overlapping	0	1.09314e-05	0.000156316	3.15585	11	19	165	115
MGST2	4	139665768	139740745	+	MGST2	ENSG00000085871	microsomal glutathione S-transferase 2 [Source:HGNC Symbol;Acc:HGNC:7063]	+	gene	overlapping	0	0.000667981	0.00502433	-1.42574	539	616	272	181
LSM6	4	146175703	146200000	+	LSM6	ENSG00000164167	LSM6 homolog, U6 small nuclear RNA and mRNA degradation associated [Source:HGNC Symbol;Acc:HGNC:17017]	+	gene	overlapping	0	0.0110725	0.0462797	1.0631	280	254	701	481
SFRP2	4	153780591	153789083	-	SFRP2	ENSG00000145423	secreted frizzled related protein 2 [Source:HGNC Symbol;Acc:HGNC:10777]	-	gene	overlapping	0	0.00109876	0.00752284	1.01077	1047	1154	2477	2225
LRAT	4	154626945	154753120	+	LRAT	ENSG00000121207	lecithin retinol acyltransferase [Source:HGNC Symbol;Acc:HGNC:6685]	+	gene	overlapping	0	0.0118246	0.0486043	1.65453	44	37	167	103
GRIA2	4	157204182	157366075	+	GRIA2	ENSG00000120251	glutamate ionotropic receptor AMPA type subunit 2 [Source:HGNC Symbol;Acc:HGNC:4572]	+	gene	overlapping	0	0.000153794	0.00147985	2.01821	154	194	371	1153
GASK1B	4	158124474	158173318	-	GASK1B	ENSG00000164125	golgi associated kinase 1B [Source:HGNC Symbol;Acc:HGNC:25312]	-	gene	overlapping	0	1.65858e-10	7.08598e-09	-2.55954	866	716	117	172
FAM198B-AS1	4	158170752	158202877	+	GASK1B	ENSG00000164125	golgi associated kinase 1B [Source:HGNC Symbol;Acc:HGNC:25312]	-	gene	overlapping	0	9.88299e-06	0.000143241	-3.26783	195	158	8	32
AC104793.1	4	161378953	161388417	+	AC104793.1	ENSG00000249568	novel transcript	+	gene	overlapping	0	0.00803443	0.0365165	1.5707	68	54	240	144
FSTL5	4	161383897	162164004	-	AC104793.1	ENSG00000249568	novel transcript	+	gene	overlapping	0	2.52655e-07	5.56844e-06	1.89637	166	202	683	773
NPY1R	4	163323962	163344832	-	NPY1R	ENSG00000164128	neuropeptide Y receptor Y1 [Source:HGNC Symbol;Acc:HGNC:7956]	-	gene	overlapping	0	0.00317219	0.0176113	-1.44791	232	273	77	121
MSMO1	4	165327667	165343164	+	MSMO1	ENSG00000052802	methylsterol monooxygenase 1 [Source:HGNC Symbol;Acc:HGNC:10545]	+	gene	overlapping	0	0.00025236	0.00224905	1.29709	4093	4996	14338	9129
SPOCK3	4	166733384	167234796	-	SPOCK3	ENSG00000196104	SPARC (osteonectin), cwcv and kazal like domains proteoglycan 3 [Source:HGNC Symbol;Acc:HGNC:13565]	-	gene	overlapping	0	2.23842e-05	0.000288315	1.70495	156	143	467	577
PALLD	4	168497052	168928457	+	DDX60L	ENSG00000181381	DExD/H-box 60 like [Source:HGNC Symbol;Acc:HGNC:26429]	-	gene	overlapping	0	0.000140063	0.0013766	-1.30166	2025	1861	678	1017
CBR4	4	168863770	169010275	-	PALLD	ENSG00000129116	palladin, cytoskeletal associated protein [Source:HGNC Symbol;Acc:HGNC:17068]	+	gene	overlapping	0	0.00268908	0.0154289	-1.08303	2204	1981	792	1338
AADAT	4	170060222	170091699	-	AADAT	ENSG00000109576	aminoadipate aminotransferase [Source:HGNC Symbol;Acc:HGNC:17929]	-	gene	overlapping	0	0.00343082	0.0186738	1.66388	121	124	587	225
GALNTL6	4	171812254	173041559	+	GALNTL6	ENSG00000174473	polypeptide N- acetylgalactosaminyltransferase like 6 [Source:HGNC Symbol;Acc:HGNC:33844]	+	gene	overlapping	0	5.32174e-15	5.27803e-13	2.67905	208	281	1459	1870
SAP30	4	173369969	173377532	+	AC097534.2	ENSG00000272870	novel transcript, antisense to SAP30	-	gene	overlapping	0	0.00628704	0.0300294	1.10201	323	398	983	644
SCRG1	4	173384701	173406380	-	SCRG1	ENSG00000164106	stimulator of chondrogenesis 1 [Source:HGNC Symbol;Acc:HGNC:17036]	-	gene	overlapping	0	5.12024e-08	1.31171e-06	-2.61657	1464	1598	373	149
AC093849.4	4	173397770	173409559	+	SCRG1	ENSG00000164106	stimulator of chondrogenesis 1 [Source:HGNC Symbol;Acc:HGNC:17036]	-	gene	overlapping	0	2.8817e-05	0.000357253	-2.454	155	187	36	30
AC116616.1	4	174354854	174376445	-	AC116616.1	ENSG00000249875	novel transcript	-	gene	overlapping	0	0.00661915	0.0312821	6.64191	0	0	33	5
AC097537.1	4	175790307	175812189	+	GPM6A	ENSG00000150625	glycoprotein M6A [Source:HGNC Symbol;Acc:HGNC:4460]	-	gene	overlapping	0	4.14353e-10	1.68225e-08	3.47943	31	22	242	397
VEGFC	4	176683538	176792922	-	AC093801.1	ENSG00000248388	novel transcript	+	gene	overlapping	0	0.0020867	0.0126193	-1.21948	429	476	179	236
LINC02365	4	184584093	184625030	-	LINC02365	ENSG00000254233	long intergenic non-protein coding RNA 2365 [Source:HGNC Symbol;Acc:HGNC:53285]	-	gene	overlapping	0	0.00240399	0.014102	5.18128	0	2	57	17
CASP3	4	184627696	184649509	-	CASP3	ENSG00000164305	caspase 3 [Source:HGNC Symbol;Acc:HGNC:1504]	-	gene	overlapping	0	0.000663086	0.00499323	1.29079	683	695	2178	1379
SLC25A4	4	185143266	185150382	+	SLC25A4	ENSG00000151729	solute carrier family 25 member 4 [Source:HGNC Symbol;Acc:HGNC:10990]	+	gene	overlapping	0	0.0035973	0.0194126	1.03893	2666	2848	7305	4635
ANKRD37	4	185396021	185400628	+	ANKRD37	ENSG00000186352	ankyrin repeat domain 37 [Source:HGNC Symbol;Acc:HGNC:29593]	+	gene	overlapping	0	8.31795e-07	1.59965e-05	1.62938	351	415	1269	1244
C4orf47	4	185426249	185449826	+	C4orf47	ENSG00000205129	chromosome 4 open reading frame 47 [Source:HGNC Symbol;Acc:HGNC:34346]	+	gene	overlapping	0	0.000260568	0.00231034	1.52953	126	144	433	393
SORBS2	4	185585444	185956652	-	SORBS2	ENSG00000154556	sorbin and SH3 domain containing 2 [Source:HGNC Symbol;Acc:HGNC:24098]	-	gene	overlapping	0	0.000108948	0.00111231	1.40706	457	418	988	1508
AC093797.1	4	185587909	185594003	+	SORBS2	ENSG00000154556	sorbin and SH3 domain containing 2 [Source:HGNC Symbol;Acc:HGNC:24098]	-	gene	overlapping	0	0.0120891	0.0492826	2.79439	8	6	76	26
PLEKHG4B	5	92151	189972	+	PLEKHG4B	ENSG00000153404	pleckstrin homology and RhoGEF domain containing G4B [Source:HGNC Symbol;Acc:HGNC:29399]	+	gene	overlapping	0	7.25081e-09	2.29857e-07	-1.76156	3038	2922	855	1025
AC010442.1	5	466124	524332	-	EXOC3	ENSG00000180104	exocyst complex component 3 [Source:HGNC Symbol;Acc:HGNC:30378]	+	gene	overlapping	0	0.00811996	0.036857	-0.930932	1017	1077	472	705
CEP72	5	612340	667168	+	CEP72	ENSG00000112877	centrosomal protein 72 [Source:HGNC Symbol;Acc:HGNC:25547]	+	gene	overlapping	0	0.000605297	0.004652	-1.44358	1136	1021	280	578
TPPP	5	659862	693352	-	CEP72	ENSG00000112877	centrosomal protein 72 [Source:HGNC Symbol;Acc:HGNC:25547]	+	gene	overlapping	0	0.000208514	0.00193402	-1.89482	950	850	130	397
IRX2	5	2745845	2751677	-	IRX2	ENSG00000170561	iroquois homeobox 2 [Source:HGNC Symbol;Acc:HGNC:14359]	-	gene	overlapping	0	6.88036e-07	1.36065e-05	2.07347	130	107	475	596
C5orf38	5	2752131	2755397	+	C5orf38	ENSG00000186493	chromosome 5 open reading frame 38 [Source:HGNC Symbol;Acc:HGNC:24226]	+	gene	overlapping	0	0.00237022	0.0139392	1.51895	81	74	247	226
ADAMTS16	5	5140330	5320304	+	ADAMTS16	ENSG00000145536	ADAM metallopeptidase with thrombospondin type 1 motif 16 [Source:HGNC Symbol;Acc:HGNC:17108]	+	gene	overlapping	0	2.33578e-09	8.23154e-08	-2.62227	362	431	63	74
UBE2QL1	5	6448859	6496723	+	UBE2QL1	ENSG00000215218	ubiquitin conjugating enzyme E2 Q family like 1 [Source:HGNC Symbol;Acc:HGNC:37269]	+	gene	overlapping	0	0.00298812	0.0167637	0.9099	1158	1091	2137	2378
ADCY2	5	7396208	7830081	+	ADCY2	ENSG00000078295	adenylate cyclase 2 [Source:HGNC Symbol;Acc:HGNC:233]	+	gene	overlapping	0	0.000254961	0.00226932	-1.28134	3810	4003	1255	2201
AC093305.1	5	7707802	7749766	-	ADCY2	ENSG00000078295	adenylate cyclase 2 [Source:HGNC Symbol;Acc:HGNC:233]	+	gene	overlapping	0	0.000180496	0.00170395	-1.62796	510	581	133	246
AC021088.1	5	9001774	9045940	+	AC021088.1	ENSG00000250619	novel transcript	+	gene	overlapping	0	0.000797083	0.00581276	-1.69103	489	440	91	221
CCT5	5	10249929	10266389	+	CCT5	ENSG00000150753	chaperonin containing TCP1 subunit 5 [Source:HGNC Symbol;Acc:HGNC:1618]	+	gene	overlapping	0	0.00935595	0.0408771	0.870256	4442	5495	11208	7909
AC012640.4	5	10264597	10267146	-	CCT5	ENSG00000150753	chaperonin containing TCP1 subunit 5 [Source:HGNC Symbol;Acc:HGNC:1618]	+	gene	overlapping	0	0.00355648	0.0191997	1.086	1396	1849	4448	2774
CMBL	5	10275875	10307902	-	CMBL	ENSG00000164237	carboxymethylenebutenolidase homolog [Source:HGNC Symbol;Acc:HGNC:25090]	-	gene	overlapping	0	1.5201e-11	8.37565e-10	-2.46205	801	1000	151	197
DAP	5	10679230	10761272	-	DAP	ENSG00000112977	death associated protein [Source:HGNC Symbol;Acc:HGNC:2672]	-	gene	overlapping	0	4.29252e-05	0.000501275	-1.22049	8784	10239	3685	5030
TRIO	5	14143342	14532128	+	TRIO	ENSG00000038382	trio Rho guanine nucleotide exchange factor [Source:HGNC Symbol;Acc:HGNC:12303]	+	gene	overlapping	0	1.7856e-06	3.13439e-05	1.70842	527	581	1460	2425
FBXL7	5	15500180	15939795	+	FBXL7	ENSG00000183580	F-box and leucine rich repeat protein 7 [Source:HGNC Symbol;Acc:HGNC:13604]	+	gene	overlapping	0	0.00598009	0.0288311	1.10778	602	550	908	1775
ZNF622	5	16451519	16465800	-	ZNF622	ENSG00000173545	zinc finger protein 622 [Source:HGNC Symbol;Acc:HGNC:30958]	-	gene	overlapping	0	0.00913581	0.0401935	0.988464	928	1081	2597	1593
RETREG1	5	16473038	16617058	-	RETREG1	ENSG00000154153	reticulophagy regulator 1 [Source:HGNC Symbol;Acc:HGNC:25964]	-	gene	overlapping	0	0.0113572	0.0472	-0.81308	1082	1118	633	702
AC024588.1	5	16615926	16681905	+	RETREG1	ENSG00000154153	reticulophagy regulator 1 [Source:HGNC Symbol;Acc:HGNC:25964]	-	gene	overlapping	0	0.00494885	0.0248391	-1.21229	1431	1406	397	928
MYO10	5	16661907	16936288	-	AC024588.1	ENSG00000246214	novel transcript, antisense to FAM134B	+	gene	overlapping	0	0.00995031	0.0428138	-1.09192	2321	2307	694	1656
LINC02223	5	17684584	17955857	+	LINC02223	ENSG00000249937	long intergenic non-protein coding RNA 2223 [Source:HGNC Symbol;Acc:HGNC:53092]	+	gene	overlapping	0	2.44519e-05	0.000310626	2.05686	68	77	366	271
CDH18	5	19471296	20575873	-	CDH18	ENSG00000145526	cadherin 18 [Source:HGNC Symbol;Acc:HGNC:1757]	-	gene	overlapping	0	1.18936e-06	2.17294e-05	1.70932	333	350	984	1408
CDH12	5	21750673	22853622	-	AC091946.1	ENSG00000253766	novel transcript	+	gene	overlapping	0	1.67387e-05	0.000225647	1.41997	437	568	1297	1560
CDH9	5	26880597	27121150	-	CDH9	ENSG00000113100	cadherin 9 [Source:HGNC Symbol;Acc:HGNC:1768]	-	gene	overlapping	0	1.68108e-09	6.09445e-08	3.61785	15	19	240	201
ADAMTS12	5	33523535	33892019	-	ADAMTS12	ENSG00000151388	ADAM metallopeptidase with thrombospondin type 1 motif 12 [Source:HGNC Symbol;Acc:HGNC:14605]	-	gene	overlapping	0	0.00407331	0.0213426	-1.26781	364	324	127	180
BRIX1	5	34915376	34925996	+	RAD1	ENSG00000113456	RAD1 checkpoint DNA exonuclease [Source:HGNC Symbol;Acc:HGNC:9806]	-	gene	overlapping	0	4.65593e-05	0.000539179	1.7378	369	413	1789	948
CAPSL	5	35904288	35938779	-	CAPSL	ENSG00000152611	calcyphosine like [Source:HGNC Symbol;Acc:HGNC:28375]	-	gene	overlapping	0	0.0104295	0.0443671	-1.72975	304	335	162	38
UGT3A2	5	36035021	36071358	-	UGT3A2	ENSG00000168671	UDP glycosyltransferase family 3 member A2 [Source:HGNC Symbol;Acc:HGNC:27266]	-	gene	overlapping	0	0.00103804	0.0071886	-4.2894	46	62	0	6
NADK2	5	36192589	36242279	-	NADK2	ENSG00000152620	NAD kinase 2, mitochondrial [Source:HGNC Symbol;Acc:HGNC:26404]	-	gene	overlapping	0	6.91314e-05	0.000750163	-1.49466	837	854	252	392
SLC1A3	5	36606355	36688334	+	SLC1A3	ENSG00000079215	solute carrier family 1 member 3 [Source:HGNC Symbol;Acc:HGNC:10941]	+	gene	overlapping	0	1.6064e-07	3.63863e-06	-1.54021	14113	13392	4450	5681
NIPBL	5	36876769	37066413	+	NIPBL	ENSG00000164190	NIPBL cohesin loading factor [Source:HGNC Symbol;Acc:HGNC:28862]	+	gene	overlapping	0	0.0110323	0.0461952	1.0334	235	288	440	705
EGFLAM	5	38258409	38465480	+	EGFLAM	ENSG00000164318	EGF like, fibronectin type III and laminin G domains [Source:HGNC Symbol;Acc:HGNC:26810]	+	gene	overlapping	0	9.38432e-05	0.000979709	2.219	40	36	169	210
DAB2	5	39371675	39462300	-	C9	ENSG00000113600	complement C9 [Source:HGNC Symbol;Acc:HGNC:1358]	-	gene	overlapping	0	0.00015505	0.00149091	-1.43751	612	630	205	286
C7	5	40909252	40982939	+	C7	ENSG00000112936	complement C7 [Source:HGNC Symbol;Acc:HGNC:1346]	+	gene	overlapping	0	2.78021e-19	4.94913e-17	-3.50096	885	989	100	75
C6	5	41142234	41261438	-	C6	ENSG00000039537	complement C6 [Source:HGNC Symbol;Acc:HGNC:1339]	-	gene	overlapping	0	5.95875e-10	2.35049e-08	-9.85473	135	187	0	0
CCDC152	5	42756818	42802439	+	CCDC152	ENSG00000198865	coiled-coil domain containing 152 [Source:HGNC Symbol;Acc:HGNC:34438]	+	gene	overlapping	0	2.09691e-06	3.63946e-05	-1.63267	1602	2023	497	751
SELENOP	5	42799880	42887392	-	CCDC152	ENSG00000198865	coiled-coil domain containing 152 [Source:HGNC Symbol;Acc:HGNC:34438]	+	gene	overlapping	0	1.65824e-06	2.94056e-05	-1.54606	2086	2627	725	995
ANXA2R	5	43039081	43043170	-	AC025171.1	ENSG00000177738	novel transcript, sense overlapping to ANXA2R	-	gene	overlapping	0	0.0100496	0.0431289	-3.62616	55	34	0	8
C5orf34	5	43486709	43515148	-	AC114956.3	ENSG00000249492	novel transcript	+	gene	overlapping	0	0.00867895	0.0387115	1.47629	64	62	218	153
ISL1	5	51383448	51394730	+	ISL1	ENSG00000016082	ISL LIM homeobox 1 [Source:HGNC Symbol;Acc:HGNC:6132]	+	gene	overlapping	0	0.000616261	0.0047067	2.61374	14	18	123	83
FST	5	53480626	53487134	+	FST	ENSG00000134363	follistatin [Source:HGNC Symbol;Acc:HGNC:3971]	+	gene	overlapping	0	2.74334e-27	1.41079e-24	3.69601	183	151	2358	2265
NDUFS4	5	53560633	53683338	+	NDUFS4	ENSG00000164258	NADH:ubiquinone oxidoreductase subunit S4 [Source:HGNC Symbol;Acc:HGNC:7711]	+	gene	overlapping	0	0.00294838	0.0165742	1.03458	1209	1686	3587	2643
ARL15	5	53883942	54310582	-	ARL15	ENSG00000185305	ADP ribosylation factor like GTPase 15 [Source:HGNC Symbol;Acc:HGNC:25945]	-	gene	overlapping	0	0.00366746	0.0197298	0.996755	418	531	888	1127
SLC38A9	5	55625845	55773194	-	SLC38A9	ENSG00000177058	solute carrier family 38 member 9 [Source:HGNC Symbol;Acc:HGNC:26907]	-	gene	overlapping	0	0.00638854	0.0304201	0.977756	289	358	667	684
IL6ST	5	55935095	55995022	-	IL6ST	ENSG00000134352	interleukin 6 signal transducer [Source:HGNC Symbol;Acc:HGNC:6021]	-	gene	overlapping	0	0.000684753	0.00512826	-1.87536	378	380	58	166
AC008914.1	5	55936143	55941727	+	IL6ST	ENSG00000134352	interleukin 6 signal transducer [Source:HGNC Symbol;Acc:HGNC:6021]	-	gene	overlapping	0	0.00291109	0.0164177	-1.80566	286	247	41	125
PLK2	5	58453982	58460139	-	PLK2	ENSG00000145632	polo like kinase 2 [Source:HGNC Symbol;Acc:HGNC:19699]	-	gene	overlapping	0	7.35308e-05	0.000791454	1.24517	763	885	2167	1971
RAB3C	5	58582221	58859394	+	RAB3C	ENSG00000152932	RAB3C, member RAS oncogene family [Source:HGNC Symbol;Acc:HGNC:30269]	+	gene	overlapping	0	1.57112e-09	5.75596e-08	1.9722	374	397	1421	1811
NDUFAF2	5	60945205	61153026	+	NDUFAF2	ENSG00000164182	NADH:ubiquinone oxidoreductase complex assembly factor 2 [Source:HGNC Symbol;Acc:HGNC:28086]	+	gene	overlapping	0	0.00642493	0.0305619	1.44742	58	74	195	186
ZSWIM6	5	61332258	61546172	+	ZSWIM6	ENSG00000130449	zinc finger SWIM-type containing 6 [Source:HGNC Symbol;Acc:HGNC:29316]	+	gene	overlapping	0	0.000873483	0.0062711	1.3875	409	360	735	1441
SHISAL2B	5	64690442	64718190	+	SHISAL2B	ENSG00000145642	shisa like 2B [Source:HGNC Symbol;Acc:HGNC:34236]	+	gene	overlapping	0	4.69947e-06	7.38147e-05	5.2509	2	2	106	54
CWC27	5	64768930	65018750	+	CWC27	ENSG00000153015	CWC27 spliceosome associated protein homolog [Source:HGNC Symbol;Acc:HGNC:10664]	+	gene	overlapping	0	7.50313e-05	0.000805108	1.55914	155	186	554	510
PIK3R1	5	68215756	68301821	+	PIK3R1	ENSG00000145675	phosphoinositide-3-kinase regulatory subunit 1 [Source:HGNC Symbol;Acc:HGNC:8979]	+	gene	overlapping	0	0.0048338	0.0243886	-1.56245	641	753	110	402
CCNB1	5	69167135	69178245	+	CCNB1	ENSG00000134057	cyclin B1 [Source:HGNC Symbol;Acc:HGNC:1579]	+	gene	overlapping	0	0.00968743	0.0420475	1.04888	2276	3215	7754	4103
MCCC2	5	71587288	71658706	+	MCCC2	ENSG00000131844	methylcrotonoyl-CoA carboxylase 2 [Source:HGNC Symbol;Acc:HGNC:6937]	+	gene	overlapping	0	8.90826e-05	0.000936345	-1.75445	808	920	168	384
ANKRA2	5	73552190	73565667	-	ANKRA2	ENSG00000164331	ankyrin repeat family A member 2 [Source:HGNC Symbol;Acc:HGNC:13208]	-	gene	overlapping	0	0.00217709	0.013033	1.24749	269	268	798	550
HMGCR	5	75336329	75362101	+	AC008897.2	ENSG00000247372	novel transcript	-	gene	overlapping	0	0.000530527	0.0041902	0.999565	2329	2362	4648	5364
COL4A3BP	5	75356345	75512138	-	HMGCR	ENSG00000113161	3-hydroxy-3-methylglutaryl-CoA reductase [Source:HGNC Symbol;Acc:HGNC:5006]	+	gene	overlapping	0	0.000898298	0.00640291	0.975142	1623	1662	3186	3707
POC5	5	75674124	75717481	-	POC5	ENSG00000152359	POC5 centriolar protein [Source:HGNC Symbol;Acc:HGNC:26658]	-	gene	overlapping	0	0.00625327	0.0298887	1.12121	197	251	580	447
AC026774.1	5	76081946	76084186	-	AC026774.1	ENSG00000248127	novel transcript	-	gene	overlapping	0	1.94676e-05	0.000257681	-2.4425	194	185	42	32
F2RL2	5	76615482	76623413	-	IQGAP2	ENSG00000145703	IQ motif containing GTPase activating protein 2 [Source:HGNC Symbol;Acc:HGNC:6111]	+	gene	overlapping	0	5.76722e-06	8.86797e-05	-3.29325	107	123	11	14
F2R	5	76716126	76735770	+	AC025188.1	ENSG00000225407	novel transcript, antisense to F2R	-	gene	overlapping	0	0.000439398	0.00357622	-1.60063	2737	2614	509	1407
LHFPL2	5	78485215	78770021	-	LHFPL2	ENSG00000145685	LHFPL tetraspan subfamily member 2 [Source:HGNC Symbol;Acc:HGNC:6588]	-	gene	overlapping	0	9.2125e-07	1.74035e-05	-2.03366	609	829	139	236
HOMER1	5	79372636	79514217	-	HOMER1	ENSG00000152413	homer scaffold protein 1 [Source:HGNC Symbol;Acc:HGNC:17512]	-	gene	overlapping	0	0.00108173	0.00743552	1.41063	123	122	329	366
SSBP2	5	81413021	81751797	-	SSBP2	ENSG00000145687	single stranded DNA binding protein 2 [Source:HGNC Symbol;Acc:HGNC:15831]	-	gene	overlapping	0	0.00016883	0.00161224	1.13129	983	1013	2221	2440
LINC01338	5	82848260	82859958	-	LINC01338	ENSG00000281327	long intergenic non-protein coding RNA 1338 [Source:HGNC Symbol;Acc:HGNC:50547]	-	gene	overlapping	0	0.0107871	0.0454564	1.23169	155	169	511	289
HAPLN1	5	83637805	83721613	-	HAPLN1	ENSG00000145681	hyaluronan and proteoglycan link protein 1 [Source:HGNC Symbol;Acc:HGNC:2380]	-	gene	overlapping	0	3.21295e-06	5.27641e-05	-2.80413	189	223	40	22
LINC02488	5	87662040	87705337	+	LINC02488	ENSG00000249362	long intergenic non-protein coding RNA 2488 [Source:HGNC Symbol;Acc:HGNC:53467]	+	gene	overlapping	0	0.000279169	0.00244559	2.89855	12	11	89	94
POLR3G	5	90471748	90514557	+	MBLAC2	ENSG00000176055	metallo-beta-lactamase domain containing 2 [Source:HGNC Symbol;Acc:HGNC:33711]	-	gene	overlapping	0	0.0104568	0.0444283	1.71884	44	59	251	102
ADGRV1	5	90529344	91164437	+	LYSMD3	ENSG00000176018	LysM domain containing 3 [Source:HGNC Symbol;Acc:HGNC:26969]	-	gene	overlapping	0	0.0012728	0.00842363	1.17387	629	564	1118	1781
NR2F1-AS1	5	93360779	93585649	-	NR2F1-AS1	ENSG00000237187	NR2F1 antisense RNA 1 [Source:HGNC Symbol;Acc:HGNC:48622]	-	gene	overlapping	0	0.00189027	0.0116186	0.903744	1958	2020	3949	3971
SLF1	5	94618669	94739436	+	SLF1	ENSG00000133302	SMC5-SMC6 complex localization factor 1 [Source:HGNC Symbol;Acc:HGNC:25408]	+	gene	overlapping	0	2.66166e-08	7.28937e-07	2.10746	327	406	1993	1328
TTC37	5	95461755	95555007	-	TTC37	ENSG00000198677	tetratricopeptide repeat domain 37 [Source:HGNC Symbol;Acc:HGNC:23639]	-	gene	overlapping	0	0.00390188	0.0206943	1.09851	292	269	546	743
CAST	5	96525267	96779595	+	AC104123.1	ENSG00000251314	novel transcript, antisense to PCSK1	+	gene	overlapping	0	0.00115361	0.00779841	-1.3203	574	503	187	277
ERAP1	5	96760810	96808100	-	CAST	ENSG00000153113	calpastatin [Source:HGNC Symbol;Acc:HGNC:1515]	+	gene	overlapping	0	4.76063e-05	0.000549015	-1.93942	552	486	93	200
LIX1	5	97091867	97142753	-	LIX1-AS1	ENSG00000251513	LIX1 and RIOK2 antisense RNA 1 [Source:HGNC Symbol;Acc:HGNC:52976]	+	gene	overlapping	0	1.09794e-05	0.000156841	-1.93335	319	359	88	101
ST8SIA4	5	100806933	100903282	-	ST8SIA4	ENSG00000113532	ST8 alpha-N-acetyl-neuraminide alpha-2,8- sialyltransferase 4 [Source:HGNC Symbol;Acc:HGNC:10871]	-	gene	overlapping	0	3.89494e-07	8.15712e-06	1.94668	138	185	615	706
PAM	5	102753981	103031105	+	PAM	ENSG00000145730	peptidylglycine alpha-amidating monooxygenase [Source:HGNC Symbol;Acc:HGNC:8596]	+	gene	overlapping	0	0.0065682	0.0311004	0.847027	3386	3838	5621	8281
STARD4	5	111496033	111512590	-	STARD4	ENSG00000164211	StAR related lipid transfer domain containing 4 [Source:HGNC Symbol;Acc:HGNC:18058]	-	gene	overlapping	0	0.00047081	0.00379188	1.31868	248	248	563	762
TRIM36	5	115124762	115180546	-	TRIM36	ENSG00000152503	tripartite motif containing 36 [Source:HGNC Symbol;Acc:HGNC:16280]	-	gene	overlapping	0	0.00285401	0.016168	1.0698	442	461	816	1216
CCDC112	5	115267190	115296693	-	CCDC112	ENSG00000164221	coiled-coil domain containing 112 [Source:HGNC Symbol;Acc:HGNC:28599]	-	gene	overlapping	0	6.09806e-05	0.000678458	1.92967	68	72	298	268
CDO1	5	115804733	115816659	-	CDO1	ENSG00000129596	cysteine dioxygenase type 1 [Source:HGNC Symbol;Acc:HGNC:1795]	-	gene	overlapping	0	0.0017083	0.0107039	-1.03089	5659	6743	3694	2704
ATG12	5	115828200	115841837	-	ATG12	ENSG00000145782	autophagy related 12 [Source:HGNC Symbol;Acc:HGNC:588]	-	gene	overlapping	0	0.0119088	0.0487625	0.908682	637	763	1616	1153
LOX	5	122063195	122078360	-	SRFBP1	ENSG00000151304	serum response factor binding protein 1 [Source:HGNC Symbol;Acc:HGNC:26333]	+	gene	overlapping	0	7.93363e-05	0.000846721	-1.54495	608	622	181	271
ZNF608	5	124636913	124748807	-	ZNF608	ENSG00000168916	zinc finger protein 608 [Source:HGNC Symbol;Acc:HGNC:29238]	-	gene	overlapping	0	0.000380592	0.00318345	1.52047	477	471	907	2034
MEGF10	5	127290796	127465737	+	MEGF10	ENSG00000145794	multiple EGF like domains 10 [Source:HGNC Symbol;Acc:HGNC:29634]	+	gene	overlapping	0	0.00361638	0.0194928	-1.35419	653	620	163	376
CTXN3	5	127649044	127658630	+	CTXN3	ENSG00000205279	cortexin 3 [Source:HGNC Symbol;Acc:HGNC:31110]	+	gene	overlapping	0	0.000107196	0.00109684	4.45374	3	2	60	57
FBN2	5	128257909	128659185	-	FBN2	ENSG00000138829	fibrillin 2 [Source:HGNC Symbol;Acc:HGNC:3604]	-	gene	overlapping	0	0.00198484	0.0121107	-1.51464	805	846	165	461
AC034228.4	5	131807143	132011637	-	MEIKIN	ENSG00000239642	meiotic kinetochore factor [Source:HGNC Symbol;Acc:HGNC:51253]	-	gene	overlapping	0	0.00526174	0.0261486	-1.27016	311	283	142	120
C5orf56	5	132410636	132488702	+	C5orf56	ENSG00000197536	chromosome 5 open reading frame 56 [Source:HGNC Symbol;Acc:HGNC:33838]	+	gene	overlapping	0	0.00119958	0.00805421	-1.27618	470	486	223	196
IRF1	5	132481609	132490777	-	C5orf56	ENSG00000197536	chromosome 5 open reading frame 56 [Source:HGNC Symbol;Acc:HGNC:33838]	+	gene	overlapping	0	3.92312e-05	0.000465975	-1.74838	344	382	109	121
KIF3A	5	132692628	132737638	-	AC004039.1	ENSG00000230612	novel transcript, antisense to KIF3A	+	gene	overlapping	0	0.00570053	0.0278312	1.08692	237	313	685	546
SHROOM1	5	132822141	132830898	-	SHROOM1	ENSG00000164403	shroom family member 1 [Source:HGNC Symbol;Acc:HGNC:24084]	-	gene	overlapping	0	0.00316319	0.0175824	-2.10678	87	123	19	33
CAMLG	5	134738548	134752157	+	CAMLG	ENSG00000164615	calcium modulating ligand [Source:HGNC Symbol;Acc:HGNC:1471]	+	gene	overlapping	0	0.00309942	0.0173181	1.22505	867	972	2971	1538
NEUROG1	5	135534282	135535964	-	NEUROG1	ENSG00000181965	neurogenin 1 [Source:HGNC Symbol;Acc:HGNC:7764]	-	gene	overlapping	0	6.37573e-05	0.000703154	2.30884	37	39	231	167
CXCL14	5	135570679	135579279	-	AC034206.1	ENSG00000250167	novel transcript	+	gene	overlapping	0	3.07997e-07	6.6509e-06	2.85252	92	85	980	359
TGFBI	5	136028988	136063818	+	TGFBI	ENSG00000120708	transforming growth factor beta induced [Source:HGNC Symbol;Acc:HGNC:11771]	+	gene	overlapping	0	1.39078e-14	1.22222e-12	-4.03245	1612	1638	46	170
WNT8A	5	138083892	138092365	+	WNT8A	ENSG00000061492	Wnt family member 8A [Source:HGNC Symbol;Acc:HGNC:12788]	+	gene	overlapping	0	1.55804e-05	0.000212509	8.0276	0	0	65	36
FAM53C	5	138331935	138349729	+	CDC25C	ENSG00000158402	cell division cycle 25C [Source:HGNC Symbol;Acc:HGNC:1727]	-	gene	overlapping	0	0.00327649	0.0180246	-1.40493	6225	6625	1240	4030
AC104116.1	5	138347027	138349641	-	FAM53C	ENSG00000120709	family with sequence similarity 53 member C [Source:HGNC Symbol;Acc:HGNC:1336]	+	gene	overlapping	0	0.00216988	0.0129977	-1.41797	4913	5157	1023	3066
KDM3B	5	138352685	138437028	+	KDM3B	ENSG00000120733	lysine demethylase 3B [Source:HGNC Symbol;Acc:HGNC:1337]	+	gene	overlapping	0	1.18715e-05	0.000168028	-1.40756	1777	1866	626	843
REEP2	5	138439057	138446969	+	REEP2	ENSG00000132563	receptor accessory protein 2 [Source:HGNC Symbol;Acc:HGNC:17975]	+	gene	overlapping	0	1.209e-06	2.20301e-05	-1.44608	3695	4121	1584	1458
EGR1	5	138465479	138469303	+	EGR1	ENSG00000120738	early growth response 1 [Source:HGNC Symbol;Acc:HGNC:3238]	+	gene	overlapping	0	2.16649e-11	1.15256e-09	-2.86142	833	840	84	164
CTNNA1	5	138610967	138935034	+	CTNNA1	ENSG00000044115	catenin alpha 1 [Source:HGNC Symbol;Acc:HGNC:2509]	+	gene	overlapping	0	2.89824e-05	0.000358983	-1.1777	8439	9019	4091	4115
SIL1	5	138946724	139293557	-	SIL1	ENSG00000120725	SIL1 nucleotide exchange factor [Source:HGNC Symbol;Acc:HGNC:24624]	-	gene	overlapping	0	0.00411538	0.0214739	-0.92531	2261	2737	1532	1247
AC011405.1	5	139012647	139051203	+	SIL1	ENSG00000120725	SIL1 nucleotide exchange factor [Source:HGNC Symbol;Acc:HGNC:24624]	-	gene	overlapping	0	0.00322917	0.0178491	-1.12432	706	875	441	323
PAIP2	5	139341587	139369720	+	PAIP2	ENSG00000120727	poly(A) binding protein interacting protein 2 [Source:HGNC Symbol;Acc:HGNC:17970]	+	gene	overlapping	0	0.0118736	0.0486937	1.02442	4907	5504	14861	7331
AC135457.1	5	139364677	139369717	-	PAIP2	ENSG00000120727	poly(A) binding protein interacting protein 2 [Source:HGNC Symbol;Acc:HGNC:17970]	+	gene	overlapping	0	0.00970723	0.0420847	1.06216	3839	4331	12011	5860
HBEGF	5	140332843	140346603	-	HBEGF	ENSG00000113070	heparin binding EGF like growth factor [Source:HGNC Symbol;Acc:HGNC:3059]	-	gene	overlapping	0	2.43257e-06	4.15452e-05	-1.83546	486	534	148	156
AC005609.3	5	140875346	140875922	-	PCDHA1	ENSG00000204970	protocadherin alpha 1 [Source:HGNC Symbol;Acc:HGNC:8663]	+	gene	overlapping	0	0.000427218	0.00349554	2.92715	9	12	74	96
AC244517.5	5	141046260	141096402	-	AC244517.5	ENSG00000279047	novel transcript, antisense to PCDHB1 and PCDHB2	-	gene	overlapping	0	4.76926e-18	7.52514e-16	-12.8908	1300	1323	0	0
PCDHB2	5	141094578	141098703	+	AC244517.5	ENSG00000279047	novel transcript, antisense to PCDHB1 and PCDHB2	-	gene	overlapping	0	1.58044e-19	2.92592e-17	-13.4167	1859	1919	0	0
PCDHB5	5	141135218	141138625	+	AC244517.2	ENSG00000272154	novel transcript, antisense to PCDHB3, PCDHB4, PCDHB5, PCDHB6 and PCDHB7	-	gene	overlapping	0	4.34208e-06	6.87456e-05	-8.31842	68	41	0	0
PCDHB10	5	141192353	141195642	+	AC244517.11	ENSG00000280029	novel transcript, antisense to PCDHB5, PCDHB6, PCDHB7, PCDHB8, PCDHB9, PCDHB10, PCDHB11, PCDHB12, PCDHB13, PCDHB14 and PCDHB16	-	gene	overlapping	0	0.00943024	0.0411499	-1.91965	73	103	27	22
PCDHB14	5	141222932	141249365	+	AC244517.11	ENSG00000280029	novel transcript, antisense to PCDHB5, PCDHB6, PCDHB7, PCDHB8, PCDHB9, PCDHB10, PCDHB11, PCDHB12, PCDHB13, PCDHB14 and PCDHB16	-	gene	overlapping	0	5.92034e-07	1.1845e-05	-2.37956	303	299	65	58
PCDHGA1	5	141330571	141512981	+	PCDHGA1	ENSG00000204956	protocadherin gamma subfamily A, 1 [Source:HGNC Symbol;Acc:HGNC:8696]	+	gene	overlapping	0	2.91379e-06	4.86563e-05	-2.00573	7505	7136	1110	2845
FGF1	5	142592178	142698070	-	SPRY4-AS1	ENSG00000231185	SPRY4 antisense RNA 1 [Source:HGNC Symbol;Acc:HGNC:53465]	+	gene	overlapping	0	6.55819e-20	1.26473e-17	-3.56674	1252	1318	84	149
PPP2R2B	5	146581146	147084784	-	AC008728.1	ENSG00000250407	novel transcript, antisense to PPP2R2B	+	gene	overlapping	0	6.01527e-08	1.51583e-06	1.6958	684	721	2538	2293
STK32A	5	147234963	147387855	+	STK32A	ENSG00000169302	serine/threonine kinase 32A [Source:HGNC Symbol;Acc:HGNC:28317]	+	gene	overlapping	0	2.91552e-06	4.86563e-05	-1.98544	666	711	130	244
ADRB2	5	148825245	148828687	+	ADRB2	ENSG00000169252	adrenoceptor beta 2 [Source:HGNC Symbol;Acc:HGNC:286]	+	gene	overlapping	0	5.06907e-12	2.99507e-10	-2.75779	808	997	166	115
ARHGEF37	5	149551947	149634968	+	ARHGEF37	ENSG00000183111	Rho guanine nucleotide exchange factor 37 [Source:HGNC Symbol;Acc:HGNC:34430]	+	gene	overlapping	0	2.09589e-05	0.000273002	-2.37246	209	233	55	35
PDGFRB	5	150113839	150155872	-	PDGFRB	ENSG00000113721	platelet derived growth factor receptor beta [Source:HGNC Symbol;Acc:HGNC:8804]	-	gene	overlapping	0	1.70547e-06	3.01176e-05	-2.19352	1029	1188	149	374
CD74	5	150400041	150412929	-	TCOF1	ENSG00000070814	treacle ribosome biogenesis factor 1 [Source:HGNC Symbol;Acc:HGNC:11654]	+	gene	overlapping	0	0.000170571	0.00162522	-2.18838	140	192	39	38
NDST1	5	150485818	150558211	+	NDST1-AS1	ENSG00000254333	NDST1 antisense RNA 1 [Source:HGNC Symbol;Acc:HGNC:52899]	-	gene	overlapping	0	0.000137197	0.00135393	-1.69364	1632	1611	310	776
ANXA6	5	151100706	151157785	-	ANXA6	ENSG00000197043	annexin A6 [Source:HGNC Symbol;Acc:HGNC:544]	-	gene	overlapping	0	0.000299129	0.00260237	-1.65436	2568	3181	517	1455
SPARC	5	151661096	151686975	-	SPARC	ENSG00000113140	secreted protein acidic and cysteine rich [Source:HGNC Symbol;Acc:HGNC:11219]	-	gene	overlapping	0	3.05771e-19	5.37421e-17	-2.45805	76204	81104	14878	15591
CLMAT3	5	151676945	151725473	+	SPARC	ENSG00000113140	secreted protein acidic and cysteine rich [Source:HGNC Symbol;Acc:HGNC:11219]	-	gene	overlapping	0	2.83051e-05	0.000352296	-2.58373	162	173	36	23
EBF1	5	158695916	159099916	-	EBF1	ENSG00000164330	EBF transcription factor 1 [Source:HGNC Symbol;Acc:HGNC:3126]	-	gene	overlapping	0	5.8244e-13	4.16865e-11	2.66887	490	343	2351	3374
TTC1	5	160009113	160065543	+	TTC1	ENSG00000113312	tetratricopeptide repeat domain 1 [Source:HGNC Symbol;Acc:HGNC:12391]	+	gene	overlapping	0	0.00820586	0.0371135	1.00068	924	875	2330	1474
GABRA1	5	161847063	161899981	+	GABRA1	ENSG00000022355	gamma-aminobutyric acid type A receptor alpha1 subunit [Source:HGNC Symbol;Acc:HGNC:4075]	+	gene	overlapping	0	2.61989e-07	5.76501e-06	-2.48852	455	542	60	131
TENM2	5	167284799	168264157	+	TENM2	ENSG00000145934	teneurin transmembrane protein 2 [Source:HGNC Symbol;Acc:HGNC:29943]	+	gene	overlapping	0	2.48349e-06	4.22589e-05	1.54941	1578	1353	3791	5441
WWC1	5	168291651	168472303	+	WWC1	ENSG00000113645	WW and C2 domain containing 1 [Source:HGNC Symbol;Acc:HGNC:29435]	+	gene	overlapping	0	2.03877e-09	7.23998e-08	-2.09895	1771	1821	349	551
FBLL1	5	168529116	168530634	+	FBLL1	ENSG00000188573	fibrillarin like 1 [Source:HGNC Symbol;Acc:HGNC:35458]	+	gene	overlapping	0	0.000125574	0.00125029	1.54734	152	162	423	558
AC011365.2	5	168654513	168667761	+	AC011365.2	ENSG00000254192	novel transcript	+	gene	overlapping	0	0.00047178	0.00379528	-2.24861	194	183	23	63
SLIT3	5	168661733	169301129	-	AC011365.2	ENSG00000254192	novel transcript	+	gene	overlapping	0	0.00183154	0.0113429	-1.16507	1274	1223	442	757
KCNIP1	5	170353487	170736632	+	KCNIP1	ENSG00000182132	potassium voltage-gated channel interacting protein 1 [Source:HGNC Symbol;Acc:HGNC:15521]	+	gene	overlapping	0	4.21319e-12	2.54349e-10	2.56873	179	198	1338	1026
STK10	5	172042079	172188224	-	STK10	ENSG00000072786	serine/threonine kinase 10 [Source:HGNC Symbol;Acc:HGNC:11388]	-	gene	overlapping	0	1.90364e-08	5.50668e-07	-2.32252	506	475	93	117
SH3PXD2B	5	172325000	172454525	-	SH3PXD2B	ENSG00000174705	SH3 and PX domains 2B [Source:HGNC Symbol;Acc:HGNC:29242]	-	gene	overlapping	0	0.000157659	0.00151285	-1.33544	2835	2926	897	1558
NSG2	5	174045706	174243501	+	NSG2	ENSG00000170091	neuronal vesicle trafficking associated 2 [Source:HGNC Symbol;Acc:HGNC:24955]	+	gene	overlapping	0	2.84051e-06	4.7691e-05	1.70274	478	350	1317	1583
MSX2	5	174724582	174730896	+	MSX2	ENSG00000120149	msh homeobox 2 [Source:HGNC Symbol;Acc:HGNC:7392]	+	gene	overlapping	0	4.71552e-08	1.22612e-06	-1.70184	4551	5227	1747	1431
CPLX2	5	175796310	175884021	+	CPLX2	ENSG00000145920	complexin 2 [Source:HGNC Symbol;Acc:HGNC:2310]	+	gene	overlapping	0	0.00304964	0.0170674	-1.50898	1145	1170	207	677
NOP16	5	176383938	176388975	-	ARL10	ENSG00000175414	ADP ribosylation factor like GTPase 10 [Source:HGNC Symbol;Acc:HGNC:22042]	+	gene	overlapping	0	0.00855531	0.0383566	1.06876	721	827	2196	1212
NSD1	5	177133025	177300215	+	NSD1	ENSG00000165671	nuclear receptor binding SET domain protein 1 [Source:HGNC Symbol;Acc:HGNC:14234]	+	gene	overlapping	0	0.00159196	0.0101026	1.07568	920	1014	2469	1837
F12	5	177402140	177409576	-	F12	ENSG00000131187	coagulation factor XII [Source:HGNC Symbol;Acc:HGNC:3530]	-	gene	overlapping	0	0.00421905	0.0218915	1.29364	150	153	464	321
PRR7	5	177446445	177456286	+	PRR7-AS1	ENSG00000246334	PRR7 antisense RNA 1 [Source:HGNC Symbol;Acc:HGNC:27961]	-	gene	overlapping	0	0.000657046	0.00496089	-1.32059	2207	2071	624	1226
COL23A1	5	178237618	178590393	-	COL23A1	ENSG00000050767	collagen type XXIII alpha 1 chain [Source:HGNC Symbol;Acc:HGNC:22990]	-	gene	overlapping	0	2.24872e-16	2.7389e-14	-3.07262	3015	2891	264	493
CLK4	5	178602664	178630615	-	CLK4	ENSG00000113240	CDC like kinase 4 [Source:HGNC Symbol;Acc:HGNC:13659]	-	gene	overlapping	0	0.000581702	0.00450973	1.44412	129	138	391	381
ZNF354A	5	178711512	178730659	-	AC113348.2	ENSG00000285978	novel transcript	-	gene	overlapping	0	0.00245504	0.0143469	1.35163	168	170	548	363
CANX	5	179678628	179731641	+	CBY3	ENSG00000204659	chibby family member 3 [Source:HGNC Symbol;Acc:HGNC:33278]	-	gene	overlapping	0	0.000248188	0.00222042	-1.26743	16044	15964	5144	9175
MGAT4B	5	179797597	179806952	-	MGAT4B	ENSG00000161013	alpha-1,3-mannosyl-glycoprotein 4-beta-N- acetylglucosaminyltransferase B [Source:HGNC Symbol;Acc:HGNC:7048]	-	gene	overlapping	0	5.7886e-05	0.00064923	-1.20404	2750	3042	1198	1484
SQSTM1	5	179806398	179838078	+	MGAT4B	ENSG00000161013	alpha-1,3-mannosyl-glycoprotein 4-beta-N- acetylglucosaminyltransferase B [Source:HGNC Symbol;Acc:HGNC:7048]	-	gene	overlapping	0	0.000442006	0.00359534	-0.975257	13107	15117	7271	7994
MRNIP	5	179835133	179907859	-	SQSTM1	ENSG00000161011	sequestosome 1 [Source:HGNC Symbol;Acc:HGNC:11280]	+	gene	overlapping	0	0.000899139	0.00640562	-0.957903	11859	12739	5901	7629
RASGEF1C	5	180100795	180209211	-	RASGEF1C	ENSG00000146090	RasGEF domain family member 1C [Source:HGNC Symbol;Acc:HGNC:27400]	-	gene	overlapping	0	0.00486072	0.0244977	1.46159	62	82	220	199
MGAT1	5	180784782	180815652	-	MGAT1	ENSG00000131446	mannosyl (alpha-1,3-)-glycoprotein beta-1,2- N-acetylglucosaminyltransferase [Source:HGNC Symbol;Acc:HGNC:7044]	-	gene	overlapping	0	0.00409	0.0214058	-0.83513	3051	3586	1909	2043
HEIH	5	180826871	180831605	-	HEIH	ENSG00000278970	hepatocellular carcinoma up-regulated EZH2- associated long non-coding RNA [Source:HGNC Symbol;Acc:HGNC:45049]	-	gene	overlapping	0	0.00110019	0.00752893	1.25321	203	254	605	547
FOXQ1	6	1312098	1314758	+	FOXQ1	ENSG00000164379	forkhead box Q1 [Source:HGNC Symbol;Acc:HGNC:20951]	+	gene	overlapping	0	7.74393e-17	1.01438e-14	-4.90577	410	480	7	25
FOXF2	6	1389576	1395603	+	FOXF2	ENSG00000137273	forkhead box F2 [Source:HGNC Symbol;Acc:HGNC:3810]	+	gene	overlapping	0	6.60074e-05	0.000723592	-2.51268	198	187	21	52
FOXCUT	6	1601654	1607354	+	FOXCUT	ENSG00000280916	FOXC1 upstream transcript [Source:HGNC Symbol;Acc:HGNC:50650]	+	gene	overlapping	0	3.07741e-10	1.27172e-08	-5.49711	210	247	0	11
FOXC1	6	1609915	1613897	+	FOXC1	ENSG00000054598	forkhead box C1 [Source:HGNC Symbol;Acc:HGNC:3800]	+	gene	overlapping	0	0.0010912	0.00749324	-2.61289	222	189	60	10
SERPINB9	6	2887270	2903309	-	SERPINB9	ENSG00000170542	serpin family B member 9 [Source:HGNC Symbol;Acc:HGNC:8955]	-	gene	overlapping	0	1.40761e-07	3.23588e-06	2.60662	73	49	328	475
LINC01011	6	2987967	3028869	+	LINC01011	ENSG00000244041	long intergenic non-protein coding RNA 1011 [Source:HGNC Symbol;Acc:HGNC:33812]	+	gene	overlapping	0	0.000591006	0.00457165	1.29406	1206	1413	4218	2529
AL133351.1	6	2989335	2999604	-	LINC01011	ENSG00000244041	long intergenic non-protein coding RNA 1011 [Source:HGNC Symbol;Acc:HGNC:33812]	+	gene	overlapping	0	0.01112	0.0464506	1.4544	60	119	318	192
RIPK1	6	3063991	3115187	+	RIPK1	ENSG00000137275	receptor interacting serine/threonine kinase 1 [Source:HGNC Symbol;Acc:HGNC:10019]	+	gene	overlapping	0	0.00803026	0.0365095	-1.03285	594	623	249	389
PSMG4	6	3231403	3303373	+	TUBB2B	ENSG00000137285	tubulin beta 2B class IIb [Source:HGNC Symbol;Acc:HGNC:30829]	-	gene	overlapping	0	0.000177328	0.00167954	-1.33268	3563	3670	1109	1981
SLC22A23	6	3268962	3457022	-	PSMG4	ENSG00000180822	proteasome assembly chaperone 4 [Source:HGNC Symbol;Acc:HGNC:21108]	+	gene	overlapping	0	0.000159254	0.00152591	-1.81776	3754	3840	555	1786
PXDC1	6	3722614	3752026	-	PXDC1	ENSG00000168994	PX domain containing 1 [Source:HGNC Symbol;Acc:HGNC:21361]	-	gene	overlapping	0	3.56014e-06	5.75465e-05	-1.64138	978	1154	299	431
AL391422.4	6	3751111	3753871	+	PXDC1	ENSG00000168994	PX domain containing 1 [Source:HGNC Symbol;Acc:HGNC:21361]	-	gene	overlapping	0	0.000103457	0.00106486	-2.18368	237	239	36	77
NRN1	6	5997999	6007605	-	NRN1	ENSG00000124785	neuritin 1 [Source:HGNC Symbol;Acc:HGNC:17972]	-	gene	overlapping	0	0.00133591	0.00875983	1.36946	222	162	452	618
AL139095.4	6	7276031	7298872	+	SSR1	ENSG00000124783	signal sequence receptor subunit 1 [Source:HGNC Symbol;Acc:HGNC:11323]	-	gene	overlapping	0	0.00440677	0.0226489	-0.961624	2597	2819	1143	1840
TFAP2A	6	10393186	10419659	-	TFAP2A	ENSG00000137203	transcription factor AP-2 alpha [Source:HGNC Symbol;Acc:HGNC:11742]	-	gene	overlapping	0	3.77508e-06	6.05977e-05	2.59457	27	52	222	282
PAK1IP1	6	10694972	10709782	+	PAK1IP1	ENSG00000111845	PAK1 interacting protein 1 [Source:HGNC Symbol;Acc:HGNC:20882]	+	gene	overlapping	0	0.00867829	0.0387115	1.10655	152	171	390	347
AL139807.1	6	11173452	11259099	+	AL139807.1	ENSG00000247925	novel transcript	+	gene	overlapping	0	9.70762e-07	1.82396e-05	-1.75363	3658	3984	866	1570
NEDD9	6	11183298	11382348	-	AL139807.1	ENSG00000247925	novel transcript	+	gene	overlapping	0	8.40027e-07	1.6088e-05	-1.75825	3664	3994	868	1565
PHACTR1	6	12716805	13290484	+	PHACTR1	ENSG00000112137	phosphatase and actin regulator 1 [Source:HGNC Symbol;Acc:HGNC:20990]	+	gene	overlapping	0	0.000216472	0.00199582	1.25666	623	520	1481	1437
RNF182	6	13924446	13980310	+	RNF182	ENSG00000180537	ring finger protein 182 [Source:HGNC Symbol;Acc:HGNC:28522]	+	gene	overlapping	0	1.79803e-08	5.24488e-07	-1.9474	2199	2653	516	830
CD83	6	14117256	14136918	+	CD83	ENSG00000112149	CD83 molecule [Source:HGNC Symbol;Acc:HGNC:1703]	+	gene	overlapping	0	0.000949431	0.00667294	-0.99127	2194	2603	1273	1287
MYLIP	6	16129086	16148248	+	MYLIP	ENSG00000007944	myosin regulatory light chain interacting protein [Source:HGNC Symbol;Acc:HGNC:21155]	+	gene	overlapping	0	1.93504e-13	1.50101e-11	-2.82451	1110	1589	155	251
GMPR	6	16238580	16295549	+	GMPR	ENSG00000137198	guanosine monophosphate reductase [Source:HGNC Symbol;Acc:HGNC:4376]	+	gene	overlapping	0	5.05249e-08	1.29763e-06	-1.90901	1003	1166	331	280
RBM24	6	17281361	17293871	+	AL136305.1	ENSG00000287559	novel transcript, antisense to RBM24	-	gene	overlapping	0	0.0015603	0.00996539	-1.263	589	644	209	342
NHLRC1	6	18120440	18122687	-	NHLRC1	ENSG00000187566	NHL repeat containing E3 ubiquitin protein ligase 1 [Source:HGNC Symbol;Acc:HGNC:21576]	-	gene	overlapping	0	0.00925462	0.0405748	2.92992	13	6	132	20
AL512380.2	6	21528739	21595593	-	AL512380.2	ENSG00000283480	novel transcript, antisense to SOX4	-	gene	overlapping	0	0.000225311	0.00206466	1.43164	2249	1987	7689	4382
SOX4	6	21592768	21598619	+	AL512380.2	ENSG00000283480	novel transcript, antisense to SOX4	-	gene	overlapping	0	0.00015376	0.00147985	1.41831	3452	2946	11254	6846
NRSN1	6	24126186	24154900	+	NRSN1	ENSG00000152954	neurensin 1 [Source:HGNC Symbol;Acc:HGNC:17881]	+	gene	overlapping	0	3.21487e-06	5.27641e-05	2.10711	294	203	1447	827
ALDH5A1	6	24494852	24537207	+	GPLD1	ENSG00000112293	glycosylphosphatidylinositol specific phospholipase D1 [Source:HGNC Symbol;Acc:HGNC:4459]	-	gene	overlapping	0	0.000282934	0.00247389	-1.7762	603	485	105	240
HIST1H1A	6	26017085	26017732	-	HIST1H1A	ENSG00000124610	histone cluster 1 H1 family member a [Source:HGNC Symbol;Acc:HGNC:4715]	-	gene	overlapping	0	2.90336e-08	7.87367e-07	-7.00878	116	124	0	2
HIST1H2AC	6	26124145	26139116	+	HIST1H2AC	ENSG00000180573	histone cluster 1 H2A family member c [Source:HGNC Symbol;Acc:HGNC:4733]	+	gene	overlapping	0	2.87714e-06	4.81314e-05	2.08644	615	761	4219	1881
HIST1H1E	6	26156354	26157107	+	HIST1H1E	ENSG00000168298	histone cluster 1 H1 family member e [Source:HGNC Symbol;Acc:HGNC:4718]	+	gene	overlapping	0	0.000699837	0.00522713	-1.97003	219	386	47	118
HIST1H2BG	6	26215159	26216692	-	HIST1H2BG	ENSG00000273802	histone cluster 1 H2B family member g [Source:HGNC Symbol;Acc:HGNC:4746]	-	gene	overlapping	0	0.00386042	0.0205371	2.07587	22	22	92	106
HIST1H1D	6	26234268	26234933	-	HIST1H1D	ENSG00000124575	histone cluster 1 H1 family member d [Source:HGNC Symbol;Acc:HGNC:4717]	-	gene	overlapping	0	0.000508004	0.00403757	-1.77456	336	588	91	197
BTN2A2	6	26383096	26394874	+	BTN2A2	ENSG00000124508	butyrophilin subfamily 2 member A2 [Source:HGNC Symbol;Acc:HGNC:1137]	+	gene	overlapping	0	0.000579441	0.00450226	-1.35824	552	503	234	204
BTN3A1	6	26402237	26415208	+	BTN3A1	ENSG00000026950	butyrophilin subfamily 3 member A1 [Source:HGNC Symbol;Acc:HGNC:1138]	+	gene	overlapping	0	0.00576256	0.0280748	-1.81777	360	417	40	200
BTN3A3	6	26440472	26453415	+	BTN3A3	ENSG00000111801	butyrophilin subfamily 3 member A3 [Source:HGNC Symbol;Acc:HGNC:1140]	+	gene	overlapping	0	2.30626e-06	3.96808e-05	-3.03465	189	253	15	43
ABT1	6	26596953	26600739	+	ABT1	ENSG00000146109	activator of basal transcription 1 [Source:HGNC Symbol;Acc:HGNC:17369]	+	gene	overlapping	0	0.00152993	0.00984386	1.38822	1136	1281	4563	2056
HMGA1	6	34236873	34246231	+	HMGA1	ENSG00000137309	high mobility group AT-hook 1 [Source:HGNC Symbol;Acc:HGNC:5010]	+	gene	overlapping	0	7.82053e-11	3.61412e-09	1.99578	678	781	3212	2954
PPARD	6	35342558	35428191	+	PPARD	ENSG00000112033	peroxisome proliferator activated receptor delta [Source:HGNC Symbol;Acc:HGNC:9235]	+	gene	overlapping	0	0.000611396	0.00468728	-1.92919	1130	1136	125	524
FKBP5	6	35573585	35728583	-	FKBP5	ENSG00000096060	FKBP prolyl isomerase 5 [Source:HGNC Symbol;Acc:HGNC:3721]	-	gene	overlapping	0	1.45374e-07	3.3364e-06	2.33576	67	98	390	494
BRPF3	6	36196744	36232790	+	Z84485.1	ENSG00000246982	novel transcript, antisense to BRPF3	-	gene	overlapping	0	0.00502128	0.0251426	-1.38535	505	554	124	314
C6orf89	6	36871870	36928964	+	PPIL1	ENSG00000137168	peptidylprolyl isomerase like 1 [Source:HGNC Symbol;Acc:HGNC:9260]	-	gene	overlapping	0	0.000230239	0.00209906	-1.21802	3032	3482	1170	1828
CMTR1	6	37433219	37482827	+	CMTR1	ENSG00000137200	cap methyltransferase 1 [Source:HGNC Symbol;Acc:HGNC:21077]	+	gene	overlapping	0	0.00150331	0.00969054	-1.41588	1522	1783	376	961
MDGA1	6	37630679	37699306	-	MDGA1	ENSG00000112139	MAM domain containing glycosylphosphatidylinositol anchor 1 [Source:HGNC Symbol;Acc:HGNC:19267]	-	gene	overlapping	0	0.00918305	0.040361	-1.11818	457	418	165	269
GLP1R	6	39048781	39091303	+	GLP1R	ENSG00000112164	glucagon like peptide 1 receptor [Source:HGNC Symbol;Acc:HGNC:4324]	+	gene	overlapping	0	0.012302	0.0499892	-2.95646	139	142	0	40
KCNK5	6	39188971	39229475	-	KCNK5	ENSG00000164626	potassium two pore domain channel subfamily K member 5 [Source:HGNC Symbol;Acc:HGNC:6280]	-	gene	overlapping	0	6.69035e-10	2.6316e-08	4.46302	5	10	160	190
DAAM2	6	39792298	39904877	+	DAAM2	ENSG00000146122	dishevelled associated activator of morphogenesis 2 [Source:HGNC Symbol;Acc:HGNC:18143]	+	gene	overlapping	0	6.39105e-08	1.59032e-06	-3.04664	500	387	30	87
GUCA1A	6	42155406	42180056	+	GUCA1A	ENSG00000048545	guanylate cyclase activator 1A [Source:HGNC Symbol;Acc:HGNC:4678]	+	gene	overlapping	0	2.86702e-09	9.95213e-08	2.84224	55	65	544	362
TBCC	6	42744481	42746096	-	TBCC	ENSG00000124659	tubulin folding cofactor C [Source:HGNC Symbol;Acc:HGNC:11580]	-	gene	overlapping	0	0.000171517	0.00163229	1.70827	1484	1492	7222	2963
CUL7	6	43037617	43053945	-	CUL7	ENSG00000044090	cullin 7 [Source:HGNC Symbol;Acc:HGNC:21024]	-	gene	overlapping	0	0.000157398	0.0015114	-1.43679	2493	2939	727	1429
PTK7	6	43076307	43161719	+	PTK7	ENSG00000112655	protein tyrosine kinase 7 (inactive) [Source:HGNC Symbol;Acc:HGNC:9618]	+	gene	overlapping	0	7.31193e-06	0.000109051	-2.25893	5439	6662	591	2150
CUL9	6	43182184	43224587	+	CUL9	ENSG00000112659	cullin 9 [Source:HGNC Symbol;Acc:HGNC:15982]	+	gene	overlapping	0	9.05746e-08	2.2025e-06	-2.27689	851	834	126	249
AL133375.1	6	43213801	43223860	-	CUL9	ENSG00000112659	cullin 9 [Source:HGNC Symbol;Acc:HGNC:15982]	+	gene	overlapping	0	0.00498325	0.0249882	-1.47514	206	183	80	69
RSPH9	6	43645036	43672600	+	RSPH9	ENSG00000172426	radial spoke head 9 homolog [Source:HGNC Symbol;Acc:HGNC:21057]	+	gene	overlapping	0	0.00337133	0.018444	1.35249	1063	1302	4471	1825
MRPS18A	6	43671303	43687791	-	RSPH9	ENSG00000172426	radial spoke head 9 homolog [Source:HGNC Symbol;Acc:HGNC:21057]	+	gene	overlapping	0	0.0115924	0.0479335	1.09762	1201	1514	4146	1920
TMEM63B	6	44126914	44155519	+	MRPL14	ENSG00000180992	mitochondrial ribosomal protein L14 [Source:HGNC Symbol;Acc:HGNC:14279]	-	gene	overlapping	0	0.00793379	0.0361904	-1.11519	535	534	193	338
SLC29A1	6	44219505	44234151	+	SLC29A1	ENSG00000112759	solute carrier family 29 member 1 (Augustine blood group) [Source:HGNC Symbol;Acc:HGNC:11003]	+	gene	overlapping	0	0.00813908	0.0369196	0.900522	687	733	1561	1245
AL035701.1	6	46096004	46129857	-	AL035701.1	ENSG00000231769	novel transcript	-	gene	overlapping	0	0.00590263	0.0285892	2.26102	18	22	143	57
CYP39A1	6	46549580	46652830	-	AL035670.1	ENSG00000236466	novel transcript	+	gene	overlapping	0	1.32218e-07	3.07297e-06	-2.56206	325	358	46	78
TNFRSF21	6	47231532	47309905	-	TNFRSF21	ENSG00000146072	TNF receptor superfamily member 21 [Source:HGNC Symbol;Acc:HGNC:13469]	-	gene	overlapping	0	0.00479013	0.0242294	-0.852842	1913	2182	1106	1309
RHAG	6	49605158	49636884	-	RHAG	ENSG00000112077	Rh associated glycoprotein [Source:HGNC Symbol;Acc:HGNC:10006]	-	gene	overlapping	0	6.22672e-05	0.000690008	-3.46627	100	104	4	16
TFAP2B	6	50818723	50847619	+	TFAP2B	ENSG00000008196	transcription factor AP-2 beta [Source:HGNC Symbol;Acc:HGNC:11743]	+	gene	overlapping	0	1.62834e-08	4.79015e-07	3.87132	16	8	198	179
PAQR8	6	52361421	52529886	+	PAQR8	ENSG00000170915	progestin and adipoQ receptor family member 8 [Source:HGNC Symbol;Acc:HGNC:15708]	+	gene	overlapping	0	0.00011928	0.00119841	-1.10895	5031	5766	2420	2913
TRAM2	6	52497408	52577060	-	EFHC1	ENSG00000096093	EF-hand domain containing 1 [Source:HGNC Symbol;Acc:HGNC:16406]	+	gene	overlapping	0	1.7145e-08	5.02232e-07	-2.11094	1764	1859	321	581
HCRTR2	6	55106460	55282620	+	HCRTR2	ENSG00000137252	hypocretin receptor 2 [Source:HGNC Symbol;Acc:HGNC:4849]	+	gene	overlapping	0	0.000940945	0.00664414	1.8976	75	41	242	223
HMGCLL1	6	55434369	55579214	-	HMGCLL1	ENSG00000146151	3-hydroxymethyl-3-methylglutaryl-CoA lyase like 1 [Source:HGNC Symbol;Acc:HGNC:21359]	-	gene	overlapping	0	0.000495652	0.00395525	1.69307	68	82	262	252
COL21A1	6	56056590	56394094	-	COL21A1	ENSG00000124749	collagen type XXI alpha 1 chain [Source:HGNC Symbol;Acc:HGNC:17025]	-	gene	overlapping	0	8.45027e-07	1.61614e-05	-1.97341	441	504	121	135
KIAA1586	6	57046532	57055239	+	KIAA1586	ENSG00000168116	KIAA1586 [Source:HGNC Symbol;Acc:HGNC:21360]	+	gene	overlapping	0	0.00639638	0.030447	1.44853	139	140	549	250
ADGRB3	6	68635282	69389506	+	ADGRB3	ENSG00000135298	adhesion G protein-coupled receptor B3 [Source:HGNC Symbol;Acc:HGNC:945]	+	gene	overlapping	0	1.76533e-11	9.6124e-10	2.33519	520	572	2242	3669
SMAP1	6	70667776	70862015	+	SMAP1	ENSG00000112305	small ArfGAP 1 [Source:HGNC Symbol;Acc:HGNC:19651]	+	gene	overlapping	0	0.00156511	0.00997652	-0.926004	2672	3023	1550	1636
B3GAT2	6	70856679	70957038	-	SMAP1	ENSG00000112305	small ArfGAP 1 [Source:HGNC Symbol;Acc:HGNC:19651]	+	gene	overlapping	0	0.0035136	0.0189978	-0.893175	2020	2258	1266	1177
COL12A1	6	75084326	75206053	-	COL12A1	ENSG00000111799	collagen type XII alpha 1 chain [Source:HGNC Symbol;Acc:HGNC:2188]	-	gene	overlapping	0	1.07166e-05	0.000153878	-2.12586	356	333	62	108
COX7A2	6	75237675	75250323	-	COX7A2	ENSG00000112695	cytochrome c oxidase subunit 7A2 [Source:HGNC Symbol;Acc:HGNC:2288]	-	gene	overlapping	0	0.00594752	0.0287389	1.07066	3501	4374	11207	6114
FILIP1	6	75291859	75493800	-	AL080250.1	ENSG00000225793	novel transcript	+	gene	overlapping	0	9.41993e-05	0.00098195	2.08331	56	57	300	206
PHIP	6	78934419	79078254	-	IRAK1BP1	ENSG00000146243	interleukin 1 receptor associated kinase 1 binding protein 1 [Source:HGNC Symbol;Acc:HGNC:17368]	+	gene	overlapping	0	0.000593057	0.00458241	1.13524	452	514	1149	1102
BCKDHB	6	80106647	80346270	+	BCKDHB	ENSG00000083123	branched chain keto acid dehydrogenase E1 subunit beta [Source:HGNC Symbol;Acc:HGNC:987]	+	gene	overlapping	0	0.000358409	0.00301972	-1.1202	5643	6220	2351	3492
TENT5A	6	81491439	81752774	-	TENT5A	ENSG00000112773	terminal nucleotidyltransferase 5A [Source:HGNC Symbol;Acc:HGNC:18345]	-	gene	overlapping	0	0.00604623	0.0291095	-0.955557	2135	2148	897	1477
TPBG	6	82363206	82370828	+	AL121977.2	ENSG00000286875	novel transcript, antisense to TPBG	-	gene	overlapping	0	6.60274e-05	0.000723592	-1.22335	5913	6380	2327	3308
UBE3D	6	82892390	83065841	-	UBE3D	ENSG00000118420	ubiquitin protein ligase E3D [Source:HGNC Symbol;Acc:HGNC:21381]	-	gene	overlapping	0	0.00282981	0.0160506	1.32199	120	171	419	347
MRAP2	6	84033772	84090881	+	MRAP2	ENSG00000135324	melanocortin 2 receptor accessory protein 2 [Source:HGNC Symbol;Acc:HGNC:21232]	+	gene	overlapping	0	2.72706e-05	0.000342053	-2.2219	1084	1233	118	421
NT5E	6	85449584	85495791	+	NT5E	ENSG00000135318	5'-nucleotidase ecto [Source:HGNC Symbol;Acc:HGNC:8021]	+	gene	overlapping	0	0.00542104	0.0267773	-1.56192	238	190	53	104
AL139274.2	6	87151159	87155285	-	AL139274.2	ENSG00000272008	novel transcript, antisense to ZNF292	-	gene	overlapping	0	0.00125175	0.00831208	1.93217	38	42	129	198
SMIM8	6	87322583	87399749	+	GJB7	ENSG00000164411	gap junction protein beta 7 [Source:HGNC Symbol;Acc:HGNC:16690]	-	gene	overlapping	0	0.000453945	0.00367965	1.39773	288	385	1110	752
CNR1	6	88139864	88166359	-	CNR1	ENSG00000118432	cannabinoid receptor 1 [Source:HGNC Symbol;Acc:HGNC:2159]	-	gene	overlapping	0	6.83268e-05	0.00074351	-1.42184	2657	2671	779	1361
RNGTT	6	88609897	88963618	-	RNGTT	ENSG00000111880	RNA guanylyltransferase and 5'-phosphatase [Source:HGNC Symbol;Acc:HGNC:10073]	-	gene	overlapping	0	0.002394	0.0140553	1.0242	432	432	874	1002
PNRC1	6	89080751	89085160	+	PNRC1	ENSG00000146278	proline rich nuclear receptor coactivator 1 [Source:HGNC Symbol;Acc:HGNC:17278]	+	gene	overlapping	0	2.38575e-06	4.08076e-05	-1.53504	4476	5650	1481	2250
BACH2	6	89926528	90296908	-	BACH2	ENSG00000112182	BTB domain and CNC homolog 2 [Source:HGNC Symbol;Acc:HGNC:14078]	-	gene	overlapping	0	0.0116516	0.0480424	1.19467	455	320	581	1353
MANEA-DT	6	95575183	95577450	-	MANEA-DT	ENSG00000261366	MANEA divergent transcript [Source:HGNC Symbol;Acc:HGNC:43732]	-	gene	overlapping	0	0.00900208	0.0397943	2.35846	14	10	51	82
FHL5	6	96562548	96616636	+	FHL5	ENSG00000112214	four and a half LIM domains 5 [Source:HGNC Symbol;Acc:HGNC:17371]	+	gene	overlapping	0	0.0116654	0.048062	2.62747	4	15	77	44
NDUFAF4	6	96889315	96897891	-	NDUFAF4	ENSG00000123545	NADH:ubiquinone oxidoreductase complex assembly factor 4 [Source:HGNC Symbol;Acc:HGNC:21034]	-	gene	overlapping	0	0.000600392	0.00462109	1.26305	545	539	1616	1136
POU3F2	6	98834592	98839470	+	POU3F2	ENSG00000184486	POU class 3 homeobox 2 [Source:HGNC Symbol;Acc:HGNC:9215]	+	gene	overlapping	0	0.00338465	0.0184805	1.35491	190	133	349	545
FAXC	6	99271168	99350062	-	FAXC	ENSG00000146267	failed axon connections homolog, metaxin like GST domain containing [Source:HGNC Symbol;Acc:HGNC:20742]	-	gene	overlapping	0	0.000727742	0.00539781	1.18888	300	367	817	794
PNISR	6	99398050	99425331	-	PNISR	ENSG00000132424	PNN interacting serine and arginine rich protein [Source:HGNC Symbol;Acc:HGNC:21222]	-	gene	overlapping	0	5.99246e-05	0.00066993	1.30719	477	519	1179	1451
PRDM13	6	99606730	99615578	+	PRDM13	ENSG00000112238	PR/SET domain 13 [Source:HGNC Symbol;Acc:HGNC:13998]	+	gene	overlapping	0	2.85836e-05	0.000354994	2.87851	20	15	117	160
SOBP	6	107490106	107661306	+	SOBP	ENSG00000112320	sine oculis binding protein homolog [Source:HGNC Symbol;Acc:HGNC:29256]	+	gene	overlapping	0	0.0079366	0.0361904	1.0583	367	308	585	931
NR2E1	6	108166058	108188809	+	NR2E1	ENSG00000112333	nuclear receptor subfamily 2 group E member 1 [Source:HGNC Symbol;Acc:HGNC:7973]	+	gene	overlapping	0	2.67741e-07	5.87295e-06	-8.82249	92	63	0	0
FOXO3	6	108559835	108684774	+	FOXO3	ENSG00000118689	forkhead box O3 [Source:HGNC Symbol;Acc:HGNC:3821]	+	gene	overlapping	0	0.00181597	0.0112868	-1.07857	839	865	449	408
PPIL6	6	109390215	109441171	-	PPIL6	ENSG00000185250	peptidylprolyl isomerase like 6 [Source:HGNC Symbol;Acc:HGNC:21557]	-	gene	overlapping	0	0.00991647	0.0427079	-0.973444	551	678	362	299
DDO	6	110391771	110415575	-	DDO	ENSG00000203797	D-aspartate oxidase [Source:HGNC Symbol;Acc:HGNC:2727]	-	gene	overlapping	0	0.00138144	0.00900952	-6.15683	40	26	0	1
REV3L	6	111299028	111483715	-	REV3L	ENSG00000009413	REV3 like, DNA directed polymerase zeta catalytic subunit [Source:HGNC Symbol;Acc:HGNC:9968]	-	gene	overlapping	0	0.000270929	0.00238696	1.41068	247	239	561	826
TRAF3IP2-AS1	6	111483511	111598302	+	REV3L	ENSG00000009413	REV3 like, DNA directed polymerase zeta catalytic subunit [Source:HGNC Symbol;Acc:HGNC:9968]	-	gene	overlapping	0	0.00435204	0.0224106	1.0132	405	354	781	858
FYN	6	111660332	111873452	-	FYN	ENSG00000010810	FYN proto-oncogene, Src family tyrosine kinase [Source:HGNC Symbol;Acc:HGNC:4037]	-	gene	overlapping	0	0.0104398	0.0443902	-0.717082	7373	7811	4710	5129
LAMA4	6	112108757	112254939	-	LAMA4	ENSG00000112769	laminin subunit alpha 4 [Source:HGNC Symbol;Acc:HGNC:6484]	-	gene	overlapping	0	9.49303e-10	3.63115e-08	-2.79555	576	671	63	130
HDAC2	6	113933028	114011308	-	HDAC2	ENSG00000196591	histone deacetylase 2 [Source:HGNC Symbol;Acc:HGNC:4853]	-	gene	overlapping	0	0.000406878	0.00336681	1.02248	2137	2337	4886	4767
HS3ST5	6	114055586	114343045	-	HDAC2-AS2	ENSG00000228624	HDAC2 and HS3ST5 antisense RNA 2 [Source:HGNC Symbol;Acc:HGNC:43590]	+	gene	overlapping	0	0.00427141	0.0220889	1.49294	128	118	227	523
TSPYL1	6	116267760	116279903	-	DSE	ENSG00000111817	dermatan sulfate epimerase [Source:HGNC Symbol;Acc:HGNC:21144]	+	gene	overlapping	0	0.000104132	0.00106802	-1.19139	2976	3177	1231	1650
CALHM5	6	116511639	116524788	+	TRAPPC3L	ENSG00000173626	trafficking protein particle complex 3 like [Source:HGNC Symbol;Acc:HGNC:21090]	-	gene	overlapping	0	0.00282252	0.0160289	-1.53801	189	217	80	68
RSPH4A	6	116616479	116632985	+	RSPH4A	ENSG00000111834	radial spoke head component 4A [Source:HGNC Symbol;Acc:HGNC:21558]	+	gene	overlapping	0	3.60541e-07	7.63127e-06	-2.23867	407	480	78	123
ZUP1	6	116635618	116668794	-	ZUP1	ENSG00000153975	zinc finger containing ubiquitin peptidase 1 [Source:HGNC Symbol;Acc:HGNC:21224]	-	gene	overlapping	0	0.000396537	0.00329498	1.41886	206	222	688	522
KPNA5	6	116681187	116741866	+	KPNA5	ENSG00000196911	karyopherin subunit alpha 5 [Source:HGNC Symbol;Acc:HGNC:6398]	+	gene	overlapping	0	7.11385e-06	0.000106439	1.73182	154	162	524	595
FAM162B	6	116752197	116765719	-	FAM162B	ENSG00000183807	family with sequence similarity 162 member B [Source:HGNC Symbol;Acc:HGNC:21549]	-	gene	overlapping	0	0.00342873	0.0186698	5.10343	2	0	60	13
SLC35F1	6	117907264	118317676	+	SLC35F1	ENSG00000196376	solute carrier family 35 member F1 [Source:HGNC Symbol;Acc:HGNC:21483]	+	gene	overlapping	0	0.00215388	0.0129227	-0.886454	5625	6082	3014	3746
CEP85L	6	118460772	118710075	-	CEP85L	ENSG00000111860	centrosomal protein 85 like [Source:HGNC Symbol;Acc:HGNC:21638]	-	gene	overlapping	0	5.99098e-26	2.31069e-23	3.52721	198	206	2693	2244
Z99496.2	6	118565660	118576840	+	CEP85L	ENSG00000111860	centrosomal protein 85 like [Source:HGNC Symbol;Acc:HGNC:21638]	-	gene	overlapping	0	3.36138e-27	1.6094e-24	4.25169	63	52	1254	1079
MAN1A1	6	119177205	119349761	-	AL137009.1	ENSG00000253194	novel transcript, antisense to FAM184A	+	gene	overlapping	0	0.00419148	0.0217728	-2.00475	619	541	39	279
GJA1	6	121435595	121449727	+	GJA1	ENSG00000152661	gap junction protein alpha 1 [Source:HGNC Symbol;Acc:HGNC:4274]	+	gene	overlapping	0	0.00117554	0.00792348	-1.11691	1064	1080	442	617
FABP7	6	122779716	122784074	+	FABP7	ENSG00000164434	fatty acid binding protein 7 [Source:HGNC Symbol;Acc:HGNC:3562]	+	gene	overlapping	0	0.00119808	0.00804809	-0.970935	6597	6730	3868	3348
NKAIN2	6	123804141	124825657	+	NKAIN2	ENSG00000188580	sodium/potassium transporting ATPase interacting 2 [Source:HGNC Symbol;Acc:HGNC:16443]	+	gene	overlapping	0	6.79596e-13	4.76575e-11	2.99846	205	245	1236	2633
TRMT11	6	125986479	126203817	+	TRMT11	ENSG00000066651	tRNA methyltransferase 11 homolog [Source:HGNC Symbol;Acc:HGNC:21080]	+	gene	overlapping	0	0.000153066	0.00147489	1.35971	276	324	863	767
RSPO3	6	127118671	127199481	+	AL356534.1	ENSG00000286215	vimentin 2, pseudogene	-	gene	overlapping	0	4.24505e-06	6.75026e-05	-1.70681	1172	1008	288	431
ECHDC1	6	127288712	127343609	-	ECHDC1	ENSG00000093144	ethylmalonyl-CoA decarboxylase 1 [Source:HGNC Symbol;Acc:HGNC:21489]	-	gene	overlapping	0	0.00487842	0.024538	0.96117	444	594	1092	1044
ARHGAP18	6	129576132	129710177	-	ARHGAP18	ENSG00000146376	Rho GTPase activating protein 18 [Source:HGNC Symbol;Acc:HGNC:21035]	-	gene	overlapping	0	0.00144881	0.00940915	-1.20609	474	534	232	232
CCN2	6	131948176	131951372	-	CCN2	ENSG00000118523	cellular communication network factor 2 [Source:HGNC Symbol;Acc:HGNC:2500]	-	gene	overlapping	0	5.40809e-08	1.37782e-06	-1.55553	10929	12020	4284	4000
MOXD1	6	132296055	132401475	-	MOXD1	ENSG00000079931	monooxygenase DBH like 1 [Source:HGNC Symbol;Acc:HGNC:21063]	-	gene	overlapping	0	0.000904888	0.00643996	1.20686	240	280	609	667
SLC2A12	6	133988697	134052636	-	TBPL1	ENSG00000028839	TATA-box binding protein like 1 [Source:HGNC Symbol;Acc:HGNC:11589]	+	gene	overlapping	0	1.15913e-08	3.47615e-07	-3.26192	1110	1336	51	226
AHI1	6	135283532	135497765	-	AHI1	ENSG00000135541	Abelson helper integration site 1 [Source:HGNC Symbol;Acc:HGNC:21575]	-	gene	overlapping	0	0.000431931	0.00352854	1.44713	209	227	477	799
PDE7B	6	135851701	136195574	+	PDE7B	ENSG00000171408	phosphodiesterase 7B [Source:HGNC Symbol;Acc:HGNC:8792]	+	gene	overlapping	0	1.13818e-08	3.42071e-07	-2.2021	568	801	149	166
OLIG3	6	137492202	137494250	-	OLIG3	ENSG00000177468	oligodendrocyte transcription factor 3 [Source:HGNC Symbol;Acc:HGNC:18003]	-	gene	overlapping	0	3.44132e-11	1.7632e-09	2.60351	107	140	663	937
PERP	6	138088505	138107419	-	PERP	ENSG00000112378	p53 apoptosis effector related to PMP22 [Source:HGNC Symbol;Acc:HGNC:17637]	-	gene	overlapping	0	0.00176441	0.0109959	-1.10293	644	774	351	349
ABRACL	6	139028745	139043302	+	ABRACL	ENSG00000146386	ABRA C-terminal like [Source:HGNC Symbol;Acc:HGNC:21230]	+	gene	overlapping	0	0.00310311	0.0173247	1.11345	468	437	1205	870
TXLNB	6	139240061	139291998	-	AL158850.1	ENSG00000272446	novel transcript	-	gene	overlapping	0	2.77453e-06	4.66962e-05	-7.67848	93	99	0	1
AL035446.1	6	140845958	140852924	-	AL035446.2	ENSG00000285875	novel transcript	-	gene	overlapping	0	0.000792507	0.00578243	6.35396	1	0	64	22
PLAGL1	6	143940300	144064599	-	PLAGL1	ENSG00000118495	PLAG1 like zinc finger 1 [Source:HGNC Symbol;Acc:HGNC:9046]	-	gene	overlapping	0	0.00658209	0.0311282	1.26441	137	186	295	535
EPM2A	6	145382535	145736023	-	EPM2A	ENSG00000112425	EPM2A glucan phosphatase, laforin [Source:HGNC Symbol;Acc:HGNC:3413]	-	gene	overlapping	0	0.000276724	0.00243031	1.66117	101	143	465	346
TAB2	6	149218641	149411613	+	AL031056.1	ENSG00000228408	novel transcript	+	gene	overlapping	0	0.000138704	0.00136589	-1.28751	1003	1069	395	512
PPIL4	6	149504733	149546038	-	PPIL4	ENSG00000131013	peptidylprolyl isomerase like 4 [Source:HGNC Symbol;Acc:HGNC:15702]	-	gene	overlapping	0	0.0116533	0.0480424	1.0992	297	303	857	497
GINM1	6	149566294	149591748	+	GINM1	ENSG00000055211	glycoprotein integral membrane 1 [Source:HGNC Symbol;Acc:HGNC:21074]	+	gene	overlapping	0	4.56738e-06	7.2148e-05	-1.60674	1336	1715	426	643
AL078581.3	6	149576089	149590864	-	GINM1	ENSG00000055211	glycoprotein integral membrane 1 [Source:HGNC Symbol;Acc:HGNC:21074]	+	gene	overlapping	0	6.0775e-05	0.000676713	-1.52181	849	1038	267	436
ULBP1	6	149963943	149973715	+	ULBP1	ENSG00000111981	UL16 binding protein 1 [Source:HGNC Symbol;Acc:HGNC:14893]	+	gene	overlapping	0	0.00862564	0.0385829	1.77164	37	45	197	96
PLEKHG1	6	150599883	150843665	+	PLEKHG1	ENSG00000120278	pleckstrin homology and RhoGEF domain containing G1 [Source:HGNC Symbol;Acc:HGNC:20884]	+	gene	overlapping	0	0.000870571	0.00625667	-1.12718	1430	1390	571	814
ARMT1	6	151452258	151470101	+	ARMT1	ENSG00000146476	acidic residue methyltransferase 1 [Source:HGNC Symbol;Acc:HGNC:17872]	+	gene	overlapping	0	0.000172287	0.00163737	1.64408	372	396	1670	850
RGS17	6	153004459	153131282	-	RGS17	ENSG00000091844	regulator of G protein signaling 17 [Source:HGNC Symbol;Acc:HGNC:14088]	-	gene	overlapping	0	0.000116702	0.00117677	1.63752	105	132	382	400
TFB1M	6	155256134	155314493	-	TIAM2	ENSG00000146426	T cell lymphoma invasion and metastasis 2 [Source:HGNC Symbol;Acc:HGNC:11806]	+	gene	overlapping	0	0.00426813	0.0220801	1.13871	171	225	460	463
TMEM242	6	157289386	157323601	-	TMEM242	ENSG00000215712	transmembrane protein 242 [Source:HGNC Symbol;Acc:HGNC:17206]	-	gene	overlapping	0	0.00892619	0.0395479	1.05512	483	521	1373	823
EZR	6	158765741	158819368	-	EZR	ENSG00000092820	ezrin [Source:HGNC Symbol;Acc:HGNC:12691]	-	gene	overlapping	0	2.09593e-05	0.000273002	-1.2786	7461	7811	2836	3902
EZR-AS1	6	158817979	158822252	+	EZR	ENSG00000092820	ezrin [Source:HGNC Symbol;Acc:HGNC:12691]	-	gene	overlapping	0	0.00337379	0.0184502	-2.06777	92	112	20	32
AL356417.2	6	159165899	159170007	-	AL356417.2	ENSG00000233682	novel transcript, antisense to FNDC1	-	gene	overlapping	0	0.000465056	0.00375643	-3.16693	61	74	7	9
ACAT2	6	159760328	159779055	+	SOD2	ENSG00000285441	superoxide dismutase 2 [Source:NCBI gene;Acc:6648]	-	gene	overlapping	0	2.84557e-06	4.77183e-05	1.89478	2451	2613	13152	6611
TCP1	6	159778498	159789703	-	ACAT2	ENSG00000120437	acetyl-CoA acetyltransferase 2 [Source:HGNC Symbol;Acc:HGNC:94]	+	gene	overlapping	0	0.000707266	0.00526845	1.17287	3666	4203	11259	7421
IGF2R	6	159969099	160113507	+	IGF2R	ENSG00000197081	insulin like growth factor 2 receptor [Source:HGNC Symbol;Acc:HGNC:5467]	+	gene	overlapping	0	0.00105644	0.00727612	-1.58993	1597	1830	302	931
SLC22A3	6	160348378	160452577	+	SLC22A3	ENSG00000146477	solute carrier family 22 member 3 [Source:HGNC Symbol;Acc:HGNC:10967]	+	gene	overlapping	0	0.00511057	0.0254978	-1.88922	123	138	49	25
AL139393.3	6	160990318	160992342	-	AL139393.3	ENSG00000272841	novel transcript, antisense to MAP3K4	-	gene	overlapping	0	0.00486888	0.0245228	-1.9426	141	143	21	59
PDE10A	6	165327287	165988078	-	PDE10A	ENSG00000112541	phosphodiesterase 10A [Source:HGNC Symbol;Acc:HGNC:8772]	-	gene	overlapping	0	0.001303	0.00859077	-0.989361	9959	10998	4581	6718
AL590302.2	6	165754189	165775780	+	PDE10A	ENSG00000112541	phosphodiesterase 10A [Source:HGNC Symbol;Acc:HGNC:8772]	-	gene	overlapping	0	0.000966332	0.00676627	2.16202	23	50	129	217
LINC00602	6	165987551	165989615	+	PDE10A	ENSG00000112541	phosphodiesterase 10A [Source:HGNC Symbol;Acc:HGNC:8772]	-	gene	overlapping	0	6.52578e-09	2.0878e-07	-1.96067	1061	1114	302	292
AL353747.4	6	167228300	167237511	+	AL353747.4	ENSG00000280707	novel transcript	+	gene	overlapping	0	0.008903	0.039482	1.05758	237	249	425	660
AFDN	6	167826922	167972023	+	AFDN	ENSG00000130396	afadin, adherens junction formation factor [Source:HGNC Symbol;Acc:HGNC:7137]	+	gene	overlapping	0	0.000477382	0.00383369	1.32174	525	436	995	1597
DACT2	6	168292830	168319777	-	DACT2	ENSG00000164488	dishevelled binding antagonist of beta catenin 2 [Source:HGNC Symbol;Acc:HGNC:21231]	-	gene	overlapping	0	1.74902e-09	6.31695e-08	-2.91441	380	342	40	63
SMOC2	6	168441151	168673445	+	SMOC2	ENSG00000112562	SPARC related modular calcium binding 2 [Source:HGNC Symbol;Acc:HGNC:20323]	+	gene	overlapping	0	3.10747e-10	1.28033e-08	-2.64241	619	667	82	139
DNAAF5	7	726699	786475	+	PRKAR1B	ENSG00000188191	protein kinase cAMP-dependent type I regulatory subunit beta [Source:HGNC Symbol;Acc:HGNC:9390]	-	gene	overlapping	0	0.0082661	0.0373373	-0.900309	917	864	464	557
ADAP1	7	897900	975549	-	ADAP1	ENSG00000105963	ArfGAP with dual PH domains 1 [Source:HGNC Symbol;Acc:HGNC:16486]	-	gene	overlapping	0	0.00664615	0.031367	0.970491	541	438	918	1143
ZFAND2A	7	1152071	1160759	-	ZFAND2A	ENSG00000178381	zinc finger AN1-type containing 2A [Source:HGNC Symbol;Acc:HGNC:28073]	-	gene	overlapping	0	1.44604e-05	0.000199387	1.80244	270	250	1182	735
UNCX	7	1232872	1237326	+	UNCX	ENSG00000164853	UNC homeobox [Source:HGNC Symbol;Acc:HGNC:33194]	+	gene	overlapping	0	0.00220707	0.0131694	2.04985	47	29	110	233
INTS1	7	1470277	1504389	-	INTS1	ENSG00000164880	integrator complex subunit 1 [Source:HGNC Symbol;Acc:HGNC:24555]	-	gene	overlapping	0	0.00116337	0.00785291	-1.86445	2352	2515	247	1212
PSMG3-AS1	7	1570073	1589626	+	PSMG3	ENSG00000157778	proteasome assembly chaperone 3 [Source:HGNC Symbol;Acc:HGNC:22420]	-	gene	overlapping	0	0.00263856	0.0152082	-1.59951	493	548	93	279
IQCE	7	2558972	2614733	+	IQCE	ENSG00000106012	IQ motif containing E [Source:HGNC Symbol;Acc:HGNC:29171]	+	gene	overlapping	0	2.4499e-06	4.17385e-05	-1.71669	716	754	208	270
TTYH3	7	2631986	2664802	+	TTYH3	ENSG00000136295	tweety family member 3 [Source:HGNC Symbol;Acc:HGNC:22222]	+	gene	overlapping	0	0.000941214	0.00664414	-1.68032	4360	4237	627	2297
AMZ1	7	2679522	2775500	+	AMZ1	ENSG00000174945	archaelysin family metallopeptidase 1 [Source:HGNC Symbol;Acc:HGNC:22231]	+	gene	overlapping	0	2.40987e-07	5.31972e-06	-1.48417	8449	9059	3428	3217
GNA12	7	2728105	2844308	-	AMZ1	ENSG00000174945	archaelysin family metallopeptidase 1 [Source:HGNC Symbol;Acc:HGNC:22231]	+	gene	overlapping	0	1.2204e-06	2.21796e-05	-1.40043	9122	9722	3941	3637
TNRC18	7	5306790	5425414	-	SLC29A4	ENSG00000164638	solute carrier family 29 member 4 [Source:HGNC Symbol;Acc:HGNC:23097]	+	gene	overlapping	0	0.00355043	0.0191798	-1.21248	775	649	240	424
RNF216	7	5620047	5781739	-	RNF216	ENSG00000011275	ring finger protein 216 [Source:HGNC Symbol;Acc:HGNC:21698]	-	gene	overlapping	0	0.000214813	0.00198317	-1.50655	2417	2610	592	1317
DAGLB	7	6409126	6484190	-	DAGLB	ENSG00000164535	diacylglycerol lipase beta [Source:HGNC Symbol;Acc:HGNC:28923]	-	gene	overlapping	0	0.00739419	0.0342799	-0.808938	9988	11578	5453	7699
ZNF853	7	6615610	6624290	+	ZNF853	ENSG00000236609	zinc finger protein 853 [Source:HGNC Symbol;Acc:HGNC:21767]	+	gene	overlapping	0	0.000304333	0.00263939	-1.88246	1455	1419	187	662
C1GALT1	7	7156934	7248651	+	C1GALT1	ENSG00000106392	core 1 synthase, glycoprotein-N- acetylgalactosamine 3-beta-galactosyltransferase 1 [Source:HGNC Symbol;Acc:HGNC:24337]	+	gene	overlapping	0	0.00223406	0.0132944	1.22333	200	308	664	584
UMAD1	7	7640711	8094272	+	RPA3	ENSG00000106399	replication protein A3 [Source:HGNC Symbol;Acc:HGNC:10291]	-	gene	overlapping	0	0.00288146	0.0162904	0.931685	691	782	1399	1592
ICA1	7	8113184	8262687	-	ICA1	ENSG00000003147	islet cell autoantigen 1 [Source:HGNC Symbol;Acc:HGNC:5343]	-	gene	overlapping	0	7.15737e-10	2.79158e-08	2.66277	79	90	646	484
PHF14	7	10973336	11169630	+	PHF14	ENSG00000106443	PHD finger protein 14 [Source:HGNC Symbol;Acc:HGNC:22203]	+	gene	overlapping	0	0.0106906	0.0451455	1.13181	266	277	421	862
THSD7A	7	11370365	11832198	-	AC004160.1	ENSG00000230333	novel transcript, antisense to THSD7A	+	gene	overlapping	0	3.71171e-11	1.86055e-09	2.43433	237	273	1132	1821
ARL4A	7	12686856	12690958	+	ARL4A	ENSG00000122644	ADP ribosylation factor like GTPase 4A [Source:HGNC Symbol;Acc:HGNC:695]	+	gene	overlapping	0	0.00758238	0.034896	1.08722	982	1108	3042	1617
BZW2	7	16646131	16706523	+	BZW2	ENSG00000136261	basic leucine zipper and W2 domains 2 [Source:HGNC Symbol;Acc:HGNC:18808]	+	gene	overlapping	0	4.84126e-08	1.25412e-06	1.62733	1057	1136	3689	3506
AC073333.1	7	16695871	16719898	-	BZW2	ENSG00000136261	basic leucine zipper and W2 domains 2 [Source:HGNC Symbol;Acc:HGNC:18808]	+	gene	overlapping	0	5.89663e-08	1.48863e-06	1.7311	674	734	2673	2279
TSPAN13	7	16753755	16784536	+	TSPAN13	ENSG00000106537	tetraspanin 13 [Source:HGNC Symbol;Acc:HGNC:21643]	+	gene	overlapping	0	4.45068e-13	3.28711e-11	2.52747	589	530	3951	2893
AHR	7	16916359	17467256	+	AHR	ENSG00000106546	aryl hydrocarbon receptor [Source:HGNC Symbol;Acc:HGNC:348]	+	gene	overlapping	0	5.82531e-11	2.77954e-09	-2.71814	796	851	95	174
TWIST1	7	19020991	19117636	-	TWIST1	ENSG00000122691	twist family bHLH transcription factor 1 [Source:HGNC Symbol;Acc:HGNC:12428]	-	gene	overlapping	0	7.21996e-18	1.12639e-15	-4.42211	448	531	15	34
AC003986.1	7	19144293	19146253	+	AC003986.1	ENSG00000229533	novel transcript, antisense to FERD3L	+	gene	overlapping	0	0.000320046	0.0027482	-5.57303	33	56	0	2
FERD3L	7	19144782	19145421	-	AC003986.1	ENSG00000229533	novel transcript, antisense to FERD3L	+	gene	overlapping	0	0.0120143	0.0490643	-5.40664	15	25	0	1
KLHL7	7	23105758	23177914	+	KLHL7	ENSG00000122550	kelch like family member 7 [Source:HGNC Symbol;Acc:HGNC:15646]	+	gene	overlapping	0	0.00836268	0.0376877	0.78242	1558	1951	3109	3292
GPNMB	7	23235967	23275108	+	GPNMB	ENSG00000136235	glycoprotein nmb [Source:HGNC Symbol;Acc:HGNC:4462]	+	gene	overlapping	0	5.52359e-23	1.4749e-20	3.97095	104	156	2593	1675
NPY	7	24284188	24291862	+	NPY	ENSG00000122585	neuropeptide Y [Source:HGNC Symbol;Acc:HGNC:7955]	+	gene	overlapping	0	3.76e-43	1.73513e-39	-4.27628	5349	6263	342	292
CYCS	7	25120091	25125361	-	CYCS	ENSG00000172115	cytochrome c, somatic [Source:HGNC Symbol;Acc:HGNC:19986]	-	gene	overlapping	0	0.0058828	0.0285304	0.882962	1159	1469	2771	2345
CBX3	7	26201162	26213607	+	HNRNPA2B1	ENSG00000122566	heterogeneous nuclear ribonucleoprotein A2/B1 [Source:HGNC Symbol;Acc:HGNC:5033]	-	gene	overlapping	0	0.00909659	0.0401099	1.02231	2428	2830	7269	3931
SNX10	7	26291895	26374329	+	SNX10	ENSG00000086300	sorting nexin 10 [Source:HGNC Symbol;Acc:HGNC:14974]	+	gene	overlapping	0	3.85878e-06	6.17983e-05	1.96199	176	154	807	556
AC004540.2	7	26369310	26376701	-	SNX10	ENSG00000086300	sorting nexin 10 [Source:HGNC Symbol;Acc:HGNC:14974]	+	gene	overlapping	0	2.92468e-05	0.000361168	1.93348	182	127	761	495
HOXA1	7	27093313	27095996	-	HOXA1	ENSG00000105991	homeobox A1 [Source:HGNC Symbol;Acc:HGNC:5099]	-	gene	overlapping	0	5.73761e-07	1.15292e-05	8.64002	0	0	92	63
HOTAIRM1	7	27095647	27100265	+	HOXA1	ENSG00000105991	homeobox A1 [Source:HGNC Symbol;Acc:HGNC:5099]	-	gene	overlapping	0	3.39556e-08	9.08428e-07	3.35457	18	19	219	182
HOXA2	7	27100354	27102686	-	HOXA2	ENSG00000105996	homeobox A2 [Source:HGNC Symbol;Acc:HGNC:5103]	-	gene	overlapping	0	3.67858e-11	1.85062e-09	3.488	36	24	394	325
EVX1-AS	7	27241429	27247229	-	EVX1-AS	ENSG00000253405	EVX1 antisense RNA [Source:HGNC Symbol;Acc:HGNC:40223]	-	gene	overlapping	0	0.00656903	0.0311004	2.53652	11	11	41	97
EVX1	7	27242700	27250493	+	EVX1-AS	ENSG00000253405	EVX1 antisense RNA [Source:HGNC Symbol;Acc:HGNC:40223]	-	gene	overlapping	0	0.00117795	0.00793201	2.4791	23	14	81	143
AC004593.3	7	29122340	29514667	+	CPVL	ENSG00000106066	carboxypeptidase vitellogenic like [Source:HGNC Symbol;Acc:HGNC:14399]	-	gene	overlapping	0	2.12368e-15	2.26826e-13	2.64576	207	210	1334	1448
SCRN1	7	29920104	29990289	-	SCRN1	ENSG00000136193	secernin 1 [Source:HGNC Symbol;Acc:HGNC:22192]	-	gene	overlapping	0	0.00742806	0.0343795	-1.02108	8012	8139	2779	5812
FKBP14	7	30010587	30026684	-	AC007285.1	ENSG00000227014	novel transcript	+	gene	overlapping	0	0.000449541	0.00364809	-1.41429	922	847	255	461
MTURN	7	30134986	30162762	+	MTURN	ENSG00000180354	maturin, neural progenitor differentiation regulator homolog [Source:HGNC Symbol;Acc:HGNC:25457]	+	gene	overlapping	0	0.00847104	0.0380525	-0.975549	1018	1180	447	751
LSM5	7	32485338	32495283	-	LSM5	ENSG00000106355	LSM5 homolog, U6 small nuclear RNA and mRNA degradation associated [Source:HGNC Symbol;Acc:HGNC:17162]	-	gene	overlapping	0	0.00361606	0.0194928	1.06697	1428	1784	4330	2736
FKBP9	7	32957404	33006930	+	FKBP9	ENSG00000122642	FKBP prolyl isomerase 9 [Source:HGNC Symbol;Acc:HGNC:3725]	+	gene	overlapping	0	5.43504e-05	0.000617053	-1.42719	1215	1530	431	659
NT5C3A	7	33014114	33062797	-	NT5C3A	ENSG00000122643	5'-nucleotidase, cytosolic IIIA [Source:HGNC Symbol;Acc:HGNC:17820]	-	gene	overlapping	0	0.000286645	0.00250319	1.4298	225	260	790	589
STARD3NL	7	38178222	38230671	+	STARD3NL	ENSG00000010270	STARD3 N-terminal like [Source:HGNC Symbol;Acc:HGNC:19169]	+	gene	overlapping	0	0.00917165	0.0403256	0.864846	2057	2153	4678	3428
MPLKIP	7	40126023	40134652	-	MPLKIP	ENSG00000168303	M-phase specific PLK1 interacting protein [Source:HGNC Symbol;Acc:HGNC:16002]	-	gene	overlapping	0	0.00546688	0.0269558	1.233	1015	1160	3700	1646
GLI3	7	41960949	42237870	-	GLI3	ENSG00000106571	GLI family zinc finger 3 [Source:HGNC Symbol;Acc:HGNC:4319]	-	gene	overlapping	0	0.000464912	0.00375643	-1.64039	2200	2002	380	1086
HECW1	7	43112629	43566001	+	AC005537.1	ENSG00000232006	novel transcript	-	gene	overlapping	0	0.000660278	0.00497988	-1.33041	1338	1032	386	633
PGAM2	7	44062727	44065567	-	DBNL	ENSG00000136279	drebrin like [Source:HGNC Symbol;Acc:HGNC:2696]	+	gene	overlapping	0	0.000740748	0.00547291	1.88015	48	68	268	180
AEBP1	7	44104345	44114562	+	AEBP1	ENSG00000106624	AE binding protein 1 [Source:HGNC Symbol;Acc:HGNC:303]	+	gene	overlapping	0	9.24009e-15	8.4407e-13	-3.04304	3331	3526	289	608
GCK	7	44144271	44198170	-	GCK	ENSG00000106633	glucokinase [Source:HGNC Symbol;Acc:HGNC:4195]	-	gene	overlapping	0	1.57924e-10	6.80985e-09	2.56415	116	105	750	640
OGDH	7	44606572	44709066	+	OGDH	ENSG00000105953	oxoglutarate dehydrogenase [Source:HGNC Symbol;Acc:HGNC:8124]	+	gene	overlapping	0	0.0064524	0.0306301	-1.26731	1487	1707	378	1057
SNHG15	7	44983023	44986961	-	SNHG15	ENSG00000232956	small nucleolar RNA host gene 15 [Source:HGNC Symbol;Acc:HGNC:27797]	-	gene	overlapping	0	1.97404e-08	5.68201e-07	2.19958	294	349	1907	1198
NACAD	7	45080437	45088969	-	NACAD	ENSG00000136274	NAC alpha domain containing [Source:HGNC Symbol;Acc:HGNC:22196]	-	gene	overlapping	0	0.00211224	0.0127294	-1.73671	2332	2351	271	1264
RAMP3	7	45157791	45186302	+	RAMP3	ENSG00000122679	receptor activity modifying protein 3 [Source:HGNC Symbol;Acc:HGNC:9845]	+	gene	overlapping	0	5.22601e-13	3.77933e-11	-3.1015	585	748	61	105
TNS3	7	47275154	47582558	-	TNS3	ENSG00000136205	tensin 3 [Source:HGNC Symbol;Acc:HGNC:21616]	-	gene	overlapping	0	0.0023522	0.0138567	-1.39911	779	832	193	467
UPP1	7	48088628	48108736	+	UPP1	ENSG00000183696	uridine phosphorylase 1 [Source:HGNC Symbol;Acc:HGNC:12576]	+	gene	overlapping	0	0.00331786	0.0182161	1.3556	278	327	1085	536
FIGNL1	7	50444128	50565405	-	FIGNL1	ENSG00000132436	fidgetin like 1 [Source:HGNC Symbol;Acc:HGNC:13286]	-	gene	overlapping	0	0.0070627	0.0329632	1.12835	145	188	345	429
VSTM2A	7	54542325	54571080	+	VSTM2A	ENSG00000170419	V-set and transmembrane domain containing 2A [Source:HGNC Symbol;Acc:HGNC:28499]	+	gene	overlapping	0	3.94497e-12	2.41303e-10	2.42028	192	185	1015	1140
EGFR	7	55019017	55211628	+	EGFR	ENSG00000146648	epidermal growth factor receptor [Source:HGNC Symbol;Acc:HGNC:3236]	+	gene	overlapping	0	4.63892e-06	7.29461e-05	-2.03391	1088	1011	169	386
SUMF2	7	56064002	56080670	+	SUMF2	ENSG00000129103	sulfatase modifying factor 2 [Source:HGNC Symbol;Acc:HGNC:20415]	+	gene	overlapping	0	0.000362992	0.00304909	-1.13923	4875	5786	2061	3114
PHKG1	7	56080283	56092996	-	SUMF2	ENSG00000129103	sulfatase modifying factor 2 [Source:HGNC Symbol;Acc:HGNC:20415]	+	gene	overlapping	0	0.000613713	0.0046924	-1.14573	932	1026	423	521
AC092634.3	7	63900313	63925202	+	AC092634.5	ENSG00000236299	novel transcript	-	gene	overlapping	0	0.0103947	0.0442461	1.56896	54	63	239	125
TMEM248	7	66921225	66958551	+	TMEM248	ENSG00000106609	transmembrane protein 248 [Source:HGNC Symbol;Acc:HGNC:25476]	+	gene	overlapping	0	6.52553e-05	0.000716828	-1.43676	3247	3756	985	1792
AUTS2	7	69598296	70793495	+	AUTS2	ENSG00000158321	activator of transcription and developmental regulator AUTS2 [Source:HGNC Symbol;Acc:HGNC:14262]	+	gene	overlapping	0	7.1467e-06	0.000106701	1.74086	1303	1252	3012	6216
VPS37D	7	73667831	73672112	+	VPS37D	ENSG00000176428	VPS37D subunit of ESCRT-I [Source:HGNC Symbol;Acc:HGNC:18287]	+	gene	overlapping	0	0.0109904	0.0460893	1.08375	172	225	504	382
STX1A	7	73699206	73719672	-	BUD23	ENSG00000071462	BUD23 rRNA methyltransferase and ribosome maturation factor [Source:HGNC Symbol;Acc:HGNC:16405]	+	gene	overlapping	0	0.00919603	0.0403817	1.03454	214	199	416	489
ELN	7	74027789	74069907	+	ELN	ENSG00000049540	elastin [Source:HGNC Symbol;Acc:HGNC:3327]	+	gene	overlapping	0	1.02437e-14	9.29631e-13	-2.4598	3185	3155	519	716
ELN-AS1	7	74059576	74062284	-	ELN	ENSG00000049540	elastin [Source:HGNC Symbol;Acc:HGNC:3327]	+	gene	overlapping	0	3.25452e-08	8.77457e-07	-2.72373	318	316	40	63
CLIP2	7	74289475	74405943	+	CLIP2	ENSG00000106665	CAP-Gly domain containing linker protein 2 [Source:HGNC Symbol;Acc:HGNC:2586]	+	gene	overlapping	0	3.51819e-05	0.000424507	-1.90816	2942	3135	451	1304
RCC1L	7	75027122	75074228	-	RCC1L	ENSG00000274523	RCC1 like [Source:HGNC Symbol;Acc:HGNC:14948]	-	gene	overlapping	0	1.16276e-06	2.13558e-05	-1.51857	5574	6313	1802	2636
CD36	7	80369575	80679277	+	AC004862.1	ENSG00000232667	novel transcript, antisense to CD36	-	gene	overlapping	0	1.04435e-08	3.16614e-07	-2.4228	1405	1696	397	209
SEMA3C	7	80742538	80922359	-	SEMA3C	ENSG00000075223	semaphorin 3C [Source:HGNC Symbol;Acc:HGNC:10725]	-	gene	overlapping	0	0.000593582	0.00458302	-1.18626	992	1067	404	564
CACNA2D1	7	81946444	82443777	-	CACNA2D1	ENSG00000153956	calcium voltage-gated channel auxiliary subunit alpha2delta 1 [Source:HGNC Symbol;Acc:HGNC:1399]	-	gene	overlapping	0	4.45889e-10	1.78583e-08	2.50913	158	170	733	1273
SEMA3A	7	83955777	84492724	-	SEMA3A	ENSG00000075213	semaphorin 3A [Source:HGNC Symbol;Acc:HGNC:10723]	-	gene	overlapping	0	0.000149505	0.00144862	1.79148	282	224	565	1340
GRM3	7	86643914	86864884	+	GRM3	ENSG00000198822	glutamate metabotropic receptor 3 [Source:HGNC Symbol;Acc:HGNC:4595]	+	gene	overlapping	0	0.000250109	0.00223106	-1.37373	3687	3572	1027	1996
AC005009.2	7	86782357	86803409	-	GRM3	ENSG00000198822	glutamate metabotropic receptor 3 [Source:HGNC Symbol;Acc:HGNC:4595]	+	gene	overlapping	0	0.000113749	0.00115285	-1.65005	1032	977	222	470
RUNDC3B	7	87627548	87832296	+	ABCB1	ENSG00000085563	ATP binding cassette subfamily B member 1 [Source:HGNC Symbol;Acc:HGNC:40]	-	gene	overlapping	0	1.72632e-11	9.45296e-10	2.6158	103	100	631	697
FZD1	7	91264364	91271326	+	FZD1	ENSG00000157240	frizzled class receptor 1 [Source:HGNC Symbol;Acc:HGNC:4038]	+	gene	overlapping	0	9.81159e-13	6.67813e-11	-2.67039	3464	3537	405	780
AKAP9	7	91940867	92110673	+	AKAP9	ENSG00000127914	A-kinase anchoring protein 9 [Source:HGNC Symbol;Acc:HGNC:379]	+	gene	overlapping	0	7.86349e-07	1.52068e-05	1.92495	133	186	635	646
GNGT1	7	93591573	93911265	+	GNGT1	ENSG00000127928	G protein subunit gamma transducin 1 [Source:HGNC Symbol;Acc:HGNC:4411]	+	gene	overlapping	0	2.71791e-32	2.35863e-29	-4.41843	29150	33884	1038	2133
TFPI2	7	93885396	93890753	-	GNGT1	ENSG00000127928	G protein subunit gamma transducin 1 [Source:HGNC Symbol;Acc:HGNC:4411]	+	gene	overlapping	0	2.51106e-32	2.3244e-29	-4.45467	28934	33630	996	2074
GNG11	7	93921699	93928610	+	GNG11	ENSG00000127920	G protein subunit gamma 11 [Source:HGNC Symbol;Acc:HGNC:4403]	+	gene	overlapping	0	0.000133189	0.00131906	-1.55528	27882	35116	15002	7401
AC002074.1	7	94278680	94395608	-	AC002074.1	ENSG00000285090	COL1A2 antisense RNA 1	-	gene	overlapping	0	5.71005e-29	3.60382e-26	-4.59214	1091	1296	37	69
COL1A2	7	94394561	94431232	+	AC002074.1	ENSG00000285090	COL1A2 antisense RNA 1	-	gene	overlapping	0	2.05592e-28	1.18944e-25	-3.69767	4320	5064	299	475
PEG10	7	94656325	94669695	+	SGCE	ENSG00000127990	sarcoglycan epsilon [Source:HGNC Symbol;Acc:HGNC:10808]	-	gene	overlapping	0	1.56454e-09	5.74698e-08	-3.19408	28226	26534	1253	5287
PDK4	7	95583499	95596516	-	AC002451.1	ENSG00000231170	novel transcript	+	gene	overlapping	0	0.00536578	0.0265895	-1.60931	176	164	71	47
TAC1	7	97732084	97740472	+	TAC1	ENSG00000006128	tachykinin precursor 1 [Source:HGNC Symbol;Acc:HGNC:11517]	+	gene	overlapping	0	1.53452e-08	4.52374e-07	2.22761	485	529	3167	1827
ASNS	7	97851677	97972985	-	ASNS	ENSG00000070669	asparagine synthetase (glutamine- hydrolyzing) [Source:HGNC Symbol;Acc:HGNC:753]	-	gene	overlapping	0	2.82814e-07	6.16463e-06	1.51943	1347	1526	4507	4227
NPTX2	7	98617285	98629869	+	NPTX2	ENSG00000106236	neuronal pentraxin 2 [Source:HGNC Symbol;Acc:HGNC:7953]	+	gene	overlapping	0	2.65527e-06	4.47977e-05	-1.58888	6220	6673	1710	2893
TMEM130	7	98846488	98870771	-	TMEM130	ENSG00000166448	transmembrane protein 130 [Source:HGNC Symbol;Acc:HGNC:25429]	-	gene	overlapping	0	0.00338256	0.0184764	-0.990302	1822	1733	1061	838
CNPY4	7	100119634	100125508	+	TAF6	ENSG00000106290	TATA-box binding protein associated factor 6 [Source:HGNC Symbol;Acc:HGNC:11540]	-	gene	overlapping	0	2.62751e-05	0.000330163	-1.52386	1055	1226	330	519
GAL3ST4	7	100159244	100168617	-	GAL3ST4	ENSG00000197093	galactose-3-O-sulfotransferase 4 [Source:HGNC Symbol;Acc:HGNC:24145]	-	gene	overlapping	0	0.000422969	0.00347511	-2.56236	380	425	18	131
STAG3	7	100177563	100221488	+	STAG3	ENSG00000066923	stromal antigen 3 [Source:HGNC Symbol;Acc:HGNC:11356]	+	gene	overlapping	0	4.71422e-05	0.00054502	-1.26231	2560	2849	1027	1382
CASTOR3	7	100200653	100272232	-	STAG3	ENSG00000066923	stromal antigen 3 [Source:HGNC Symbol;Acc:HGNC:11356]	+	gene	overlapping	0	3.83751e-05	0.000457765	-1.21899	2850	3164	1254	1500
C7orf61	7	100456620	100479232	-	C7orf61	ENSG00000185955	chromosome 7 open reading frame 61 [Source:HGNC Symbol;Acc:HGNC:22135]	-	gene	overlapping	0	0.000492269	0.00393504	-1.36769	466	457	178	204
AGFG2	7	100539203	100568220	+	AGFG2	ENSG00000106351	ArfGAP with FG repeats 2 [Source:HGNC Symbol;Acc:HGNC:5177]	+	gene	overlapping	0	0.000564057	0.00440987	-1.53711	274	351	115	113
PCOLCE-AS1	7	100589402	100604206	-	FBXO24	ENSG00000106336	F-box protein 24 [Source:HGNC Symbol;Acc:HGNC:13595]	+	gene	overlapping	0	8.79182e-30	5.81307e-27	-4.09397	1067	1249	71	73
PCOLCE	7	100602363	100608175	+	PCOLCE-AS1	ENSG00000224729	PCOLCE antisense RNA 1 [Source:HGNC Symbol;Acc:HGNC:40430]	-	gene	overlapping	0	3.053e-27	1.51396e-24	-3.55026	3497	4239	390	307
TFR2	7	100620416	100642779	-	TFR2	ENSG00000106327	transferrin receptor 2 [Source:HGNC Symbol;Acc:HGNC:11762]	-	gene	overlapping	0	1.96409e-05	0.000259233	2.27819	57	59	369	224
ACTL6B	7	100643097	100656461	-	ACTL6B	ENSG00000077080	actin like 6B [Source:HGNC Symbol;Acc:HGNC:160]	-	gene	overlapping	0	1.36463e-09	5.06629e-08	2.22971	184	162	847	887
EPHB4	7	100802565	100827523	-	EPHB4	ENSG00000196411	EPH receptor B4 [Source:HGNC Symbol;Acc:HGNC:3395]	-	gene	overlapping	0	0.00036273	0.00304874	-1.74557	947	1067	167	483
TRIM56	7	101085481	101097967	+	TRIM56	ENSG00000169871	tripartite motif containing 56 [Source:HGNC Symbol;Acc:HGNC:19028]	+	gene	overlapping	0	7.0379e-05	0.000761069	-2.4338	354	300	30	102
SERPINE1	7	101127089	101139266	+	SERPINE1	ENSG00000106366	serpin family E member 1 [Source:HGNC Symbol;Acc:HGNC:8583]	+	gene	overlapping	0	0.00580876	0.028247	-1.42378	701	652	380	149
VGF	7	101162509	101165569	-	VGF	ENSG00000128564	VGF nerve growth factor inducible [Source:HGNC Symbol;Acc:HGNC:12684]	-	gene	overlapping	0	3.28059e-08	8.81377e-07	-1.8838	906	1011	260	293
PLOD3	7	101205977	101218420	-	PLOD3	ENSG00000106397	procollagen-lysine,2-oxoglutarate 5- dioxygenase 3 [Source:HGNC Symbol;Acc:HGNC:9083]	-	gene	overlapping	0	0.0024936	0.0145294	-1.02706	1359	1571	849	670
COL26A1	7	101362875	101559024	+	COL26A1	ENSG00000160963	collagen type XXVI alpha 1 chain [Source:HGNC Symbol;Acc:HGNC:18038]	+	gene	overlapping	0	1.15758e-13	9.1324e-12	-2.84653	6936	7386	693	1454
CUX1	7	101815904	102283958	+	CUX1	ENSG00000257923	cut like homeobox 1 [Source:HGNC Symbol;Acc:HGNC:2557]	+	gene	overlapping	0	0.000103891	0.00106774	-1.67049	2419	2018	455	1059
ORAI2	7	102433106	102456825	+	AC073517.1	ENSG00000239480	novel transcript	-	gene	overlapping	0	3.04126e-06	5.04781e-05	-1.4112	4275	4310	1492	1963
LRRC17	7	102913000	102945111	+	FBXL13	ENSG00000161040	F-box and leucine rich repeat protein 13 [Source:HGNC Symbol;Acc:HGNC:21658]	-	gene	overlapping	0	2.80863e-12	1.77263e-10	-3.01377	1220	1460	110	247
LHFPL3	7	104328700	104907232	+	LHFPL3	ENSG00000187416	LHFPL tetraspan subfamily member 3 [Source:HGNC Symbol;Acc:HGNC:6589]	+	gene	overlapping	0	0.000521365	0.00412487	1.48775	194	196	425	752
KMT2E	7	105014190	105115019	+	KMT2E-AS1	ENSG00000239569	KMT2E antisense RNA 1 [Source:HGNC Symbol;Acc:HGNC:40845]	-	gene	overlapping	0	0.000267159	0.00236073	1.2158	648	551	1464	1514
SYPL1	7	106090503	106112576	-	SYPL1	ENSG00000008282	synaptophysin like 1 [Source:HGNC Symbol;Acc:HGNC:11507]	-	gene	overlapping	0	1.32663e-05	0.000185501	-1.41762	1636	1847	586	807
PRKAR2B	7	107044705	107161811	+	PRKAR2B	ENSG00000005249	protein kinase cAMP-dependent type II regulatory subunit beta [Source:HGNC Symbol;Acc:HGNC:9392]	+	gene	overlapping	0	0.00263398	0.0152007	1.02038	670	618	1184	1620
GPR22	7	107470018	107475684	+	COG5	ENSG00000164597	component of oligomeric golgi complex 5 [Source:HGNC Symbol;Acc:HGNC:14857]	-	gene	overlapping	0	3.0465e-06	5.04781e-05	4.43542	9	3	210	65
LAMB1	7	107923799	108003187	-	DLD	ENSG00000091140	dihydrolipoamide dehydrogenase [Source:HGNC Symbol;Acc:HGNC:2898]	+	gene	overlapping	0	0.00524457	0.0260727	-1.66447	871	873	105	496
NRCAM	7	108147623	108456717	-	NRCAM	ENSG00000091129	neuronal cell adhesion molecule [Source:HGNC Symbol;Acc:HGNC:7994]	-	gene	overlapping	0	0.00557564	0.0273561	-0.870543	3381	3283	1632	2277
IMMP2L	7	110663051	111562517	-	IMMP2L	ENSG00000184903	inner mitochondrial membrane peptidase subunit 2 [Source:HGNC Symbol;Acc:HGNC:14598]	-	gene	overlapping	0	0.000205001	0.00190652	1.11125	1093	1107	2434	2633
LRRN3	7	111091006	111125454	+	IMMP2L	ENSG00000184903	inner mitochondrial membrane peptidase subunit 2 [Source:HGNC Symbol;Acc:HGNC:14598]	-	gene	overlapping	0	0.000121487	0.00121618	1.23793	648	603	1460	1696
DOCK4	7	111726110	112206411	-	DOCK4	ENSG00000128512	dedicator of cytokinesis 4 [Source:HGNC Symbol;Acc:HGNC:19192]	-	gene	overlapping	0	0.00256306	0.0148717	1.335	322	282	534	1116
IFRD1	7	112422968	112481017	+	IFRD1	ENSG00000006652	interferon related developmental regulator 1 [Source:HGNC Symbol;Acc:HGNC:5456]	+	gene	overlapping	0	3.07468e-06	5.07633e-05	1.44746	776	842	2442	2240
GPR85	7	113078331	113087778	-	GPR85	ENSG00000164604	G protein-coupled receptor 85 [Source:HGNC Symbol;Acc:HGNC:4536]	-	gene	overlapping	0	0.0026828	0.0153992	1.35395	190	239	725	425
FOXP2	7	114086327	114693772	+	FOXP2	ENSG00000128573	forkhead box P2 [Source:HGNC Symbol;Acc:HGNC:13875]	+	gene	overlapping	0	0.000404601	0.00334996	1.52103	523	517	979	2250
TES	7	116210506	116258783	+	AC073130.3	ENSG00000279086	TEC	-	gene	overlapping	0	1.19347e-05	0.000168579	1.65665	165	188	574	609
CAV1	7	116525001	116561184	+	CAV1	ENSG00000105974	caveolin 1 [Source:HGNC Symbol;Acc:HGNC:1527]	+	gene	overlapping	0	5.97701e-15	5.76325e-13	-3.1351	732	870	75	120
CAPZA2	7	116811070	116922049	+	CAPZA2	ENSG00000198898	capping actin protein of muscle Z-line subunit alpha 2 [Source:HGNC Symbol;Acc:HGNC:1490]	+	gene	overlapping	0	0.00671771	0.0316318	1.06199	2663	3231	8366	4527
ST7	7	116953238	117230103	+	ST7-AS1	ENSG00000227199	ST7 antisense RNA 1 [Source:HGNC Symbol;Acc:HGNC:16000]	-	gene	overlapping	0	0.000478591	0.00384117	1.09243	1033	1051	2497	2222
ST7-AS2	7	117072072	117146480	-	ST7	ENSG00000004866	suppression of tumorigenicity 7 [Source:HGNC Symbol;Acc:HGNC:11351]	+	gene	overlapping	0	0.00156211	0.0099693	1.12186	333	337	802	748
KCND2	7	120273175	120750337	+	KCND2	ENSG00000184408	potassium voltage-gated channel subfamily D member 2 [Source:HGNC Symbol;Acc:HGNC:6238]	+	gene	overlapping	0	0.00380305	0.0203254	1.35924	215	225	375	844
PTPRZ1	7	121873089	122062036	+	PTPRZ1	ENSG00000106278	protein tyrosine phosphatase receptor type Z1 [Source:HGNC Symbol;Acc:HGNC:9685]	+	gene	overlapping	0	0.000407847	0.00337281	-1.16511	2878	2579	1074	1542
CADPS2	7	122318411	122886759	-	CADPS2	ENSG00000081803	calcium dependent secretion activator 2 [Source:HGNC Symbol;Acc:HGNC:16018]	-	gene	overlapping	0	3.38437e-05	0.000410052	-1.70638	1182	1474	285	589
NDUFA5	7	123536997	123557904	-	NDUFA5	ENSG00000128609	NADH:ubiquinone oxidoreductase subunit A5 [Source:HGNC Symbol;Acc:HGNC:7688]	-	gene	overlapping	0	0.00204315	0.0123937	1.25132	830	836	2700	1474
GPR37	7	124745997	124765627	-	GPR37	ENSG00000170775	G protein-coupled receptor 37 [Source:HGNC Symbol;Acc:HGNC:4494]	-	gene	overlapping	0	1.98312e-07	4.44124e-06	-3.93051	1748	1711	17	233
GRM8	7	126438598	127253294	-	GRM8	ENSG00000179603	glutamate metabotropic receptor 8 [Source:HGNC Symbol;Acc:HGNC:4600]	-	gene	overlapping	0	0.000196122	0.00183254	1.83901	198	188	418	1080
TSPAN33	7	129144707	129169699	+	TSPAN33	ENSG00000158457	tetraspanin 33 [Source:HGNC Symbol;Acc:HGNC:28743]	+	gene	overlapping	0	0.000755107	0.00555921	-1.04643	1699	2019	859	1058
SMO	7	129188633	129213545	+	SMO	ENSG00000128602	smoothened, frizzled class receptor [Source:HGNC Symbol;Acc:HGNC:11119]	+	gene	overlapping	0	5.17029e-06	8.04815e-05	-1.71903	1046	1186	270	457
AC011005.4	7	129209775	129213545	-	SMO	ENSG00000128602	smoothened, frizzled class receptor [Source:HGNC Symbol;Acc:HGNC:11119]	+	gene	overlapping	0	6.22261e-06	9.46342e-05	-1.6119	730	838	241	306
AHCYL2	7	129225023	129430211	+	AHCYL2	ENSG00000158467	adenosylhomocysteinase like 2 [Source:HGNC Symbol;Acc:HGNC:22204]	+	gene	overlapping	0	0.00978655	0.0422795	-0.768494	2215	2641	1428	1602
UBE2H	7	129830732	129952949	-	UBE2H	ENSG00000186591	ubiquitin conjugating enzyme E2 H [Source:HGNC Symbol;Acc:HGNC:12484]	-	gene	overlapping	0	7.68139e-07	1.49169e-05	-1.46003	4337	4127	1612	1670
MESTIT1	7	130486042	130491033	-	MESTIT1	ENSG00000272701	MEST intronic transcript 1, antisense RNA [Source:HGNC Symbol;Acc:HGNC:17991]	-	gene	overlapping	0	0.0105232	0.0446288	-2.8214	99	100	1	30
MEST	7	130486171	130506465	+	MESTIT1	ENSG00000272701	MEST intronic transcript 1, antisense RNA [Source:HGNC Symbol;Acc:HGNC:17991]	-	gene	overlapping	0	0.00849858	0.0381418	-0.751148	6178	7378	4272	4269
PODXL	7	131500262	131558217	-	PODXL	ENSG00000128567	podocalyxin like [Source:HGNC Symbol;Acc:HGNC:9171]	-	gene	overlapping	0	5.14802e-06	8.02247e-05	-1.72547	3775	3954	840	1679
PLXNA4	7	132123332	132648688	-	PLXNA4	ENSG00000221866	plexin A4 [Source:HGNC Symbol;Acc:HGNC:9102]	-	gene	overlapping	0	0.000985473	0.00688283	-1.11806	1413	1260	567	755
CALD1	7	134744252	134970729	+	CALD1	ENSG00000122786	caldesmon 1 [Source:HGNC Symbol;Acc:HGNC:1441]	+	gene	overlapping	0	0.0037886	0.0202716	-1.07904	1459	1498	541	965
CREB3L2	7	137874979	138002086	-	CREB3L2	ENSG00000182158	cAMP responsive element binding protein 3 like 2 [Source:HGNC Symbol;Acc:HGNC:23720]	-	gene	overlapping	0	0.000109825	0.00111898	-1.49685	881	845	248	410
ZC3HAV1L	7	139025706	139036042	-	ZC3HAV1L	ENSG00000146858	zinc finger CCCH-type containing, antiviral 1 like [Source:HGNC Symbol;Acc:HGNC:22423]	-	gene	overlapping	0	0.00326249	0.0179904	-2.8956	77	87	3	21
PARP12	7	140023744	140063721	-	PARP12	ENSG00000059378	poly(ADP-ribose) polymerase family member 12 [Source:HGNC Symbol;Acc:HGNC:21919]	-	gene	overlapping	0	0.00831071	0.03749	-1.63929	186	200	36	98
DENND2A	7	140518420	140673993	-	DENND2A	ENSG00000146966	DENN domain containing 2A [Source:HGNC Symbol;Acc:HGNC:22212]	-	gene	overlapping	0	1.38789e-05	0.000192515	-1.85721	3497	3831	624	1562
TMEM178B	7	141074064	141480380	+	TMEM178B	ENSG00000261115	transmembrane protein 178B [Source:HGNC Symbol;Acc:HGNC:44112]	+	gene	overlapping	0	0.00977592	0.042273	1.07316	554	431	781	1465
ZYX	7	143381295	143391111	+	ZYX	ENSG00000159840	zyxin [Source:HGNC Symbol;Acc:HGNC:13200]	+	gene	overlapping	0	0.00427956	0.0221145	-0.822526	4268	4575	2669	2646
PDIA4	7	149003062	149028662	-	PDIA4	ENSG00000155660	protein disulfide isomerase family A member 4 [Source:HGNC Symbol;Acc:HGNC:30167]	-	gene	overlapping	0	0.00273338	0.0156507	-0.877811	11884	12531	7507	6587
ZNF398	7	149126416	149182802	+	ZNF398	ENSG00000197024	zinc finger protein 398 [Source:HGNC Symbol;Acc:HGNC:18373]	+	gene	overlapping	0	0.000973416	0.00680901	-1.3613	1122	990	300	589
AC004877.1	7	149858400	149862492	-	ZNF862	ENSG00000106479	zinc finger protein 862 [Source:HGNC Symbol;Acc:HGNC:34519]	+	gene	overlapping	0	0.00209934	0.0126736	-2.01555	155	144	24	56
AC005586.1	7	150363777	150372590	-	AC005586.1	ENSG00000240449	novel transcript	-	gene	overlapping	0	0.00300358	0.0168368	-1.15104	1219	1226	415	771
TMEM176B	7	150791285	150801360	-	TMEM176B	ENSG00000106565	transmembrane protein 176B [Source:HGNC Symbol;Acc:HGNC:29596]	-	gene	overlapping	0	1.27543e-10	5.63991e-09	4.0931	14	11	261	192
TMEM176A	7	150800403	150805118	+	TMEM176B	ENSG00000106565	transmembrane protein 176B [Source:HGNC Symbol;Acc:HGNC:29596]	-	gene	overlapping	0	2.11006e-08	5.96705e-07	4.60835	3	8	155	126
SLC4A2	7	151057210	151076526	+	CDK5	ENSG00000164885	cyclin dependent kinase 5 [Source:HGNC Symbol;Acc:HGNC:1774]	-	gene	overlapping	0	0.000400572	0.00332652	-1.40598	5088	5882	1384	3076
AC010973.2	7	151074742	151076530	-	SLC4A2	ENSG00000164889	solute carrier family 4 member 2 [Source:HGNC Symbol;Acc:HGNC:11028]	+	gene	overlapping	0	0.00231813	0.01372	-1.11379	1525	1751	591	1033
CHPF2	7	151232489	151238827	+	CHPF2	ENSG00000033100	chondroitin polymerizing factor 2 [Source:HGNC Symbol;Acc:HGNC:29270]	+	gene	overlapping	0	0.00275011	0.0157012	-1.47656	2476	2675	464	1546
WDR86	7	151375909	151410727	-	NUB1	ENSG00000013374	negative regulator of ubiquitin like proteins 1 [Source:HGNC Symbol;Acc:HGNC:17623]	+	gene	overlapping	0	0.000471606	0.00379528	-1.37812	951	934	280	501
GALNTL5	7	151956379	152019929	+	GALNTL5	ENSG00000106648	polypeptide N- acetylgalactosaminyltransferase like 5 [Source:HGNC Symbol;Acc:HGNC:21725]	+	gene	overlapping	0	0.00618484	0.0296535	2.88068	6	9	30	89
LINC01003	7	152463786	152465549	+	LINC01003	ENSG00000261455	long intergenic non-protein coding RNA 1003 [Source:HGNC Symbol;Acc:HGNC:48957]	+	gene	overlapping	0	0.0057262	0.0279149	1.04582	510	569	1405	943
AC144652.1	7	155295918	155297541	-	AC144652.1	ENSG00000273117	novel transcript	-	gene	overlapping	0	0.00112554	0.0076508	1.8801	38	46	163	165
INSIG1	7	155297776	155310235	+	INSIG1	ENSG00000186480	insulin induced gene 1 [Source:HGNC Symbol;Acc:HGNC:6083]	+	gene	overlapping	0	0.00389305	0.0206554	1.09524	1099	1168	3185	1915
AC008060.1	7	155382076	155396356	+	AC008060.1	ENSG00000218672	novel transcript	+	gene	overlapping	0	3.40629e-14	2.83211e-12	-6.13762	287	297	0	9
AC008060.3	7	155421206	155457099	-	AC008060.5	ENSG00000288051	novel transcript	+	gene	overlapping	0	2.53168e-08	7.01644e-07	-4.62832	145	152	2	11
EN2	7	155458129	155464831	+	EN2	ENSG00000164778	engrailed homeobox 2 [Source:HGNC Symbol;Acc:HGNC:3343]	+	gene	overlapping	0	2.04918e-25	7.48759e-23	-4.65055	2712	2764	64	172
CNPY1	7	155474206	155645205	-	CNPY1	ENSG00000146910	canopy FGF signaling regulator 1 [Source:HGNC Symbol;Acc:HGNC:27786]	-	gene	overlapping	0	3.69795e-06	5.95662e-05	-1.56266	882	1028	332	355
AC008060.2	7	155510283	155518623	+	CNPY1	ENSG00000146910	canopy FGF signaling regulator 1 [Source:HGNC Symbol;Acc:HGNC:27786]	-	gene	overlapping	0	1.07519e-07	2.54761e-06	-3.77483	140	129	10	11
SHH	7	155799980	155812463	-	SHH	ENSG00000164690	sonic hedgehog signaling molecule [Source:HGNC Symbol;Acc:HGNC:10848]	-	gene	overlapping	0	1.15832e-09	4.34682e-08	-6.27514	120	169	0	4
VIPR2	7	159028175	159144867	-	LINC00689	ENSG00000231419	long intergenic non-protein coding RNA 689 [Source:HGNC Symbol;Acc:HGNC:27217]	+	gene	overlapping	0	2.95521e-13	2.24224e-11	-3.33749	424	542	39	63
PRAG1	8	8317736	8386498	-	PRAG1	ENSG00000275342	PEAK1 related, kinase-activating pseudokinase 1 [Source:HGNC Symbol;Acc:HGNC:25438]	-	gene	overlapping	0	0.00238812	0.0140326	1.81739	85	57	161	385
LINC00599	8	9899871	9906678	-	LINC00599	ENSG00000253230	long intergenic non-protein coding RNA 599 [Source:HGNC Symbol;Acc:HGNC:27231]	-	gene	overlapping	0	0.00155491	0.00994011	2.19328	62	32	119	354
XKR6	8	10896045	11201366	-	XKR6	ENSG00000171044	XK related 6 [Source:HGNC Symbol;Acc:HGNC:27806]	-	gene	overlapping	0	0.000964064	0.0067538	1.46284	320	240	570	1105
FAM167A	8	11421476	11475908	-	FAM167A-AS1	ENSG00000184608	FAM167A antisense RNA 1 [Source:HGNC Symbol;Acc:HGNC:15548]	+	gene	overlapping	0	0.000151802	0.00146576	-1.57097	780	818	199	380
FDFT1	8	11795573	11839304	+	FDFT1	ENSG00000079459	farnesyl-diphosphate farnesyltransferase 1 [Source:HGNC Symbol;Acc:HGNC:3629]	+	gene	overlapping	0	9.5139e-06	0.000138615	1.61734	6039	6362	25123	14938
CTSB	8	11842524	11869448	-	CTSB	ENSG00000164733	cathepsin B [Source:HGNC Symbol;Acc:HGNC:2527]	-	gene	overlapping	0	0.0031519	0.0175267	-0.887209	14676	16095	9643	7968
LINC00681	8	12794243	12818291	+	AC123777.1	ENSG00000254813	novel transcript	-	gene	overlapping	0	1.11303e-06	2.06334e-05	-5.36922	79	76	2	2
MICU3	8	17027238	17122642	+	MICU3	ENSG00000155970	mitochondrial calcium uptake family member 3 [Source:HGNC Symbol;Acc:HGNC:27820]	+	gene	overlapping	0	0.000291718	0.00254269	2.00454	58	69	178	370
MTMR7	8	17296794	17413528	-	VPS37A	ENSG00000155975	VPS37A subunit of ESCRT-I [Source:HGNC Symbol;Acc:HGNC:24928]	+	gene	overlapping	0	1.82804e-05	0.000243864	1.68357	152	202	631	570
PDGFRL	8	17576433	17644071	+	PDGFRL	ENSG00000104213	platelet derived growth factor receptor like [Source:HGNC Symbol;Acc:HGNC:8805]	+	gene	overlapping	0	5.10624e-11	2.48773e-09	-2.58927	911	1083	208	141
NAT2	8	18391282	18401218	+	NAT2	ENSG00000156006	N-acetyltransferase 2 [Source:HGNC Symbol;Acc:HGNC:7646]	+	gene	overlapping	0	0.00269873	0.0154715	-6.8345	24	15	0	0
LPL	8	19901717	19967259	+	LPL	ENSG00000175445	lipoprotein lipase [Source:HGNC Symbol;Acc:HGNC:6677]	+	gene	overlapping	0	3.20825e-07	6.90598e-06	-1.98835	724	721	218	168
GFRA2	8	21690398	21812357	-	GFRA2	ENSG00000168546	GDNF family receptor alpha 2 [Source:HGNC Symbol;Acc:HGNC:4244]	-	gene	overlapping	0	9.40273e-29	5.67639e-26	-3.35315	4688	4649	438	539
DMTN	8	22048995	22082527	+	DMTN	ENSG00000158856	dematin actin binding protein [Source:HGNC Symbol;Acc:HGNC:3382]	+	gene	overlapping	0	0.00506428	0.0253214	1.27128	109	113	286	284
FAM160B2	8	22089150	22104911	+	FAM160B2	ENSG00000158863	family with sequence similarity 160 member B2 [Source:HGNC Symbol;Acc:HGNC:16492]	+	gene	overlapping	0	0.000187768	0.00175685	-1.51757	1806	1904	444	954
BMP1	8	22165140	22212326	+	BMP1	ENSG00000168487	bone morphogenetic protein 1 [Source:HGNC Symbol;Acc:HGNC:1067]	+	gene	overlapping	0	8.75394e-06	0.000129032	-1.61452	664	671	221	244
PHYHIP	8	22219703	22232101	-	PHYHIP	ENSG00000168490	phytanoyl-CoA 2-hydroxylase interacting protein [Source:HGNC Symbol;Acc:HGNC:16865]	-	gene	overlapping	0	5.44267e-11	2.61493e-09	-2.91745	741	883	74	157
SORBS3	8	22544986	22575788	+	AC087854.1	ENSG00000251034	novel transcript	-	gene	overlapping	0	0.000887564	0.00634472	-1.24835	1012	1250	592	410
AC037459.3	8	22565997	22567171	-	SORBS3	ENSG00000120896	sorbin and SH3 domain containing 3 [Source:HGNC Symbol;Acc:HGNC:30907]	+	gene	overlapping	0	0.00571459	0.0278704	-1.38656	216	281	117	83
PEBP4	8	22713251	23019335	-	AC055854.1	ENSG00000253125	novel transcript	+	gene	overlapping	0	2.37714e-05	0.000303928	-2.45014	5364	5750	352	1870
RHOBTB2	8	22987417	23020199	+	PEBP4	ENSG00000134020	phosphatidylethanolamine binding protein 4 [Source:HGNC Symbol;Acc:HGNC:28319]	-	gene	overlapping	0	5.6803e-05	0.000639149	-2.42214	5692	6045	344	2052
LOXL2	8	23297189	23457695	-	LOXL2	ENSG00000134013	lysyl oxidase like 2 [Source:HGNC Symbol;Acc:HGNC:6666]	-	gene	overlapping	0	0.00495412	0.0248511	-0.916591	1833	2016	892	1290
AC090197.1	8	23336171	23366125	+	LOXL2	ENSG00000134013	lysyl oxidase like 2 [Source:HGNC Symbol;Acc:HGNC:6666]	-	gene	overlapping	0	0.00150174	0.00968495	-1.88127	203	203	77	39
STC1	8	23841929	23854806	-	STC1	ENSG00000159167	stanniocalcin 1 [Source:HGNC Symbol;Acc:HGNC:11373]	-	gene	overlapping	0	0.00677356	0.0318277	0.9415	363	396	788	760
AF106564.1	8	24912165	24914717	-	AF106564.1	ENSG00000272163	novel transcript, antisense to NEFM	-	gene	overlapping	0	3.24919e-06	5.32017e-05	2.09568	396	256	996	2041
NEFM	8	24913758	24919098	+	AF106564.1	ENSG00000272163	novel transcript, antisense to NEFM	-	gene	overlapping	0	3.71073e-07	7.83031e-06	2.26989	783	441	2168	4281
NEFL	8	24950955	24957110	-	NEFL	ENSG00000277586	neurofilament light [Source:HGNC Symbol;Acc:HGNC:7739]	-	gene	overlapping	0	4.95748e-12	2.94165e-10	2.1701	3486	2747	13810	16322
EBF2	8	25841725	26045413	-	EBF2	ENSG00000221818	EBF transcription factor 2 [Source:HGNC Symbol;Acc:HGNC:19090]	-	gene	overlapping	0	3.85266e-05	0.000458784	1.92545	89	91	284	450
STMN4	8	27235323	27258420	-	STMN4	ENSG00000015592	stathmin 4 [Source:HGNC Symbol;Acc:HGNC:16078]	-	gene	overlapping	0	1.04436e-08	3.16614e-07	1.7088	1119	1087	3846	3837
CLU	8	27596917	27615031	-	CLU	ENSG00000120885	clusterin [Source:HGNC Symbol;Acc:HGNC:2095]	-	gene	overlapping	0	5.78178e-07	1.15855e-05	-1.57137	120339	124003	49558	37449
SCARA3	8	27633868	27676776	+	SCARA3	ENSG00000168077	scavenger receptor class A member 3 [Source:HGNC Symbol;Acc:HGNC:19000]	+	gene	overlapping	0	1.41851e-12	9.46921e-11	-3.35937	3645	3905	194	604
EXTL3	8	28600469	28755599	+	EXTL3	ENSG00000012232	exostosin like glycosyltransferase 3 [Source:HGNC Symbol;Acc:HGNC:3518]	+	gene	overlapping	0	0.000599076	0.00461352	-1.46929	6113	6544	1382	3564
DUSP4	8	29333064	29350684	-	DUSP4	ENSG00000120875	dual specificity phosphatase 4 [Source:HGNC Symbol;Acc:HGNC:3070]	-	gene	overlapping	0	0.00640534	0.0304791	0.911403	771	753	1659	1384
SMIM18	8	30638600	30646064	+	GTF2E2	ENSG00000197265	general transcription factor IIE subunit 2 [Source:HGNC Symbol;Acc:HGNC:4651]	-	gene	overlapping	0	1.46106e-06	2.61427e-05	2.49509	45	43	284	243
NRG1	8	31639222	32855666	+	NRG1	ENSG00000157168	neuregulin 1 [Source:HGNC Symbol;Acc:HGNC:7997]	+	gene	overlapping	0	6.20937e-16	7.12538e-14	2.65304	465	466	2565	3715
DUSP26	8	33591330	33600023	-	DUSP26	ENSG00000133878	dual specificity phosphatase 26 [Source:HGNC Symbol;Acc:HGNC:28161]	-	gene	overlapping	0	5.0186e-10	1.98528e-08	2.27652	305	274	1691	1287
RAB11FIP1	8	37858618	37899467	-	RAB11FIP1	ENSG00000156675	RAB11 family interacting protein 1 [Source:HGNC Symbol;Acc:HGNC:30265]	-	gene	overlapping	0	6.64449e-06	0.000100172	-2.20825	1510	1675	182	565
AC130304.1	8	37858949	37861333	+	RAB11FIP1	ENSG00000156675	RAB11 family interacting protein 1 [Source:HGNC Symbol;Acc:HGNC:30265]	-	gene	overlapping	0	0.000115859	0.00117082	-1.68277	388	455	108	173
EIF4EBP1	8	38030534	38060365	+	EIF4EBP1	ENSG00000187840	eukaryotic translation initiation factor 4E binding protein 1 [Source:HGNC Symbol;Acc:HGNC:3288]	+	gene	overlapping	0	0.00196263	0.0119996	1.44353	1346	1520	5851	2285
FGFR1	8	38400215	38468834	-	LETM2	ENSG00000165046	leucine zipper and EF-hand containing transmembrane protein 2 [Source:HGNC Symbol;Acc:HGNC:14648]	+	gene	overlapping	0	1.37778e-06	2.48125e-05	-2.05607	12655	12736	1848	4768
AC087623.1	8	38421889	38426096	+	FGFR1	ENSG00000077782	fibroblast growth factor receptor 1 [Source:HGNC Symbol;Acc:HGNC:3688]	-	gene	overlapping	0	0.000146714	0.00142856	-2.11157	1195	1108	116	466
AC108863.1	8	38970360	38973011	-	PLEKHA2	ENSG00000169499	pleckstrin homology domain containing A2 [Source:HGNC Symbol;Acc:HGNC:14336]	+	gene	overlapping	0	0.00860159	0.0385375	-4.74195	27	22	0	2
TCIM	8	40153455	40155308	+	TCIM	ENSG00000176907	transcriptional and immune response regulator [Source:HGNC Symbol;Acc:HGNC:1357]	+	gene	overlapping	0	3.73236e-10	1.51976e-08	-9.93338	143	197	0	0
SFRP1	8	41261962	41309473	-	SFRP1	ENSG00000104332	secreted frizzled related protein 1 [Source:HGNC Symbol;Acc:HGNC:10776]	-	gene	overlapping	0	4.59129e-24	1.41667e-21	-3.58648	4300	4598	287	509
PLAT	8	42175233	42207724	-	PLAT	ENSG00000104368	plasminogen activator, tissue type [Source:HGNC Symbol;Acc:HGNC:9051]	-	gene	overlapping	0	1.4029e-11	7.7917e-10	-2.23313	1533	1589	373	332
VDAC3	8	42391624	42405937	+	VDAC3	ENSG00000078668	voltage dependent anion channel 3 [Source:HGNC Symbol;Acc:HGNC:12674]	+	gene	overlapping	0	0.00263258	0.0151989	1.20201	3247	3807	11216	5786
SLC20A2	8	42416475	42541926	-	SLC20A2	ENSG00000168575	solute carrier family 20 member 2 [Source:HGNC Symbol;Acc:HGNC:10947]	-	gene	overlapping	0	9.41562e-08	2.26579e-06	-1.80728	2265	2473	566	885
HGSNAT	8	43140464	43202855	+	HGSNAT	ENSG00000165102	heparan-alpha-glucosaminide N- acetyltransferase [Source:HGNC Symbol;Acc:HGNC:26527]	+	gene	overlapping	0	0.00741016	0.0343125	-1.37609	1402	1555	276	961
CEBPD	8	47736909	47739086	-	CEBPD	ENSG00000221869	CCAAT enhancer binding protein delta [Source:HGNC Symbol;Acc:HGNC:1835]	-	gene	overlapping	0	4.19795e-12	2.54349e-10	-2.14179	3442	3697	919	796
UBE2V2	8	48008415	48064708	+	UBE2V2	ENSG00000169139	ubiquitin conjugating enzyme E2 V2 [Source:HGNC Symbol;Acc:HGNC:12495]	+	gene	overlapping	0	0.00657075	0.0311004	1.15058	1804	1975	5970	2820
PPDPFL	8	49054311	49076090	+	AC044893.2	ENSG00000286701	novel transcript	+	gene	overlapping	0	0.00481086	0.0242905	2.57393	16	7	60	89
RGS20	8	53851795	53959303	+	RGS20	ENSG00000147509	regulator of G protein signaling 20 [Source:HGNC Symbol;Acc:HGNC:14600]	+	gene	overlapping	0	6.28098e-05	0.000694359	1.51675	195	264	723	664
MRPL15	8	54135210	54147901	+	MRPL15	ENSG00000137547	mitochondrial ribosomal protein L15 [Source:HGNC Symbol;Acc:HGNC:14054]	+	gene	overlapping	0	0.000316147	0.00272145	1.37377	1057	1339	4078	2433
XKR4	8	55102389	55542054	+	XKR4	ENSG00000206579	XK related 4 [Source:HGNC Symbol;Acc:HGNC:29394]	+	gene	overlapping	0	3.14448e-05	0.000384003	1.53809	357	353	864	1351
PENK	8	56436674	56446671	-	PENK	ENSG00000181195	proenkephalin [Source:HGNC Symbol;Acc:HGNC:8831]	-	gene	overlapping	0	4.90499e-05	0.000562857	-1.54738	1591	1710	732	458
AC027698.1	8	58091442	58106294	-	FAM110B	ENSG00000169122	family with sequence similarity 110 member B [Source:HGNC Symbol;Acc:HGNC:28587]	+	gene	overlapping	0	0.000742469	0.00548069	2.85529	8	14	69	100
TOX	8	58805412	59119147	-	TOX	ENSG00000198846	thymocyte selection associated high mobility group box [Source:HGNC Symbol;Acc:HGNC:18988]	-	gene	overlapping	0	1.06434e-10	4.76723e-09	2.26166	320	322	1326	1977
AC113143.1	8	60808735	60809606	-	CHD7	ENSG00000171316	chromodomain helicase DNA binding protein 7 [Source:HGNC Symbol;Acc:HGNC:20626]	+	gene	overlapping	0	0.000425295	0.00348597	3.03449	9	9	78	79
LINC01414	8	63687179	64369176	-	AC018953.2	ENSG00000287844	novel transcript	+	gene	overlapping	0	5.82711e-08	1.47376e-06	2.67684	63	70	309	606
MIR124-2HG	8	64373151	64383787	+	MIR124-2HG	ENSG00000254377	MIR124-2 host gene [Source:HGNC Symbol;Acc:HGNC:48723]	+	gene	overlapping	0	5.22418e-05	0.000595548	2.41843	56	32	183	329
CRH	8	66176376	66178464	-	CRH	ENSG00000147571	corticotropin releasing hormone [Source:HGNC Symbol;Acc:HGNC:2355]	-	gene	overlapping	0	9.25472e-11	4.22703e-09	-6.92077	177	160	0	3
SLCO5A1	8	69667046	69834978	-	SLCO5A1	ENSG00000137571	solute carrier organic anion transporter family member 5A1 [Source:HGNC Symbol;Acc:HGNC:19046]	-	gene	overlapping	0	0.00841539	0.0378638	1.1008	166	167	334	430
AC009446.1	8	71675300	71702786	+	AC009446.1	ENSG00000254277	novel transcript	+	gene	overlapping	0	0.00321983	0.0178117	6.71242	0	0	21	20
MSC	8	71841549	71844468	-	MSC-AS1	ENSG00000235531	MSC antisense RNA 1 [Source:HGNC Symbol;Acc:HGNC:48724]	+	gene	overlapping	0	2.66631e-07	5.85786e-06	3.73029	12	13	234	114
GDAP1	8	74321130	74488872	+	JPH1	ENSG00000104369	junctophilin 1 [Source:HGNC Symbol;Acc:HGNC:14201]	-	gene	overlapping	0	0.000135745	0.00134055	1.20045	672	663	1544	1731
CRISPLD1	8	74984505	75034558	+	CRISPLD1	ENSG00000121005	cysteine rich secretory protein LCCL domain containing 1 [Source:HGNC Symbol;Acc:HGNC:18206]	+	gene	overlapping	0	2.72977e-05	0.000342083	-1.65748	1820	1939	423	861
AC100782.1	8	75026428	75029460	-	CRISPLD1	ENSG00000121005	cysteine rich secretory protein LCCL domain containing 1 [Source:HGNC Symbol;Acc:HGNC:18206]	+	gene	overlapping	0	0.0115713	0.0478694	-2.31472	67	57	8	19
PKIA	8	78516340	78605267	+	PKIA-AS1	ENSG00000254266	PKIA antisense RNA 1 [Source:HGNC Symbol;Acc:HGNC:51659]	-	gene	overlapping	0	4.43935e-11	2.17811e-09	2.16222	2382	2293	12763	9405
ZC2HC1A	8	78666089	78719765	+	ZC2HC1A	ENSG00000104427	zinc finger C2HC-type containing 1A [Source:HGNC Symbol;Acc:HGNC:24277]	+	gene	overlapping	0	7.82323e-07	1.515e-05	1.64613	359	353	1170	1205
STMN2	8	79610814	79666175	+	STMN2	ENSG00000104435	stathmin 2 [Source:HGNC Symbol;Acc:HGNC:10577]	+	gene	overlapping	0	2.11109e-22	5.32955e-20	2.82477	2314	2222	17548	16669
HEY1	8	79764010	79767857	-	HEY1	ENSG00000164683	hes related family bHLH transcription factor with YRPW motif 1 [Source:HGNC Symbol;Acc:HGNC:4880]	-	gene	overlapping	0	3.58834e-07	7.60672e-06	-1.73547	992	1032	332	314
ZNF704	8	80628451	80874781	-	ZNF704	ENSG00000164684	zinc finger protein 704 [Source:HGNC Symbol;Acc:HGNC:32291]	-	gene	overlapping	0	0.0113149	0.0470521	1.00122	270	251	459	661
PAG1	8	80967810	81112068	-	PAG1	ENSG00000076641	phosphoprotein membrane anchor with glycosphingolipid microdomains 1 [Source:HGNC Symbol;Acc:HGNC:30043]	-	gene	overlapping	0	4.3282e-05	0.000503884	-1.44289	1369	1329	422	644
FABP4	8	81478419	81483263	-	AC018616.1	ENSG00000253859	novel transcript	+	gene	overlapping	0	0.00198603	0.0121107	-4.72263	34	39	0	3
ZFAND1	8	81701334	81732903	-	ZFAND1	ENSG00000104231	zinc finger AN1-type containing 1 [Source:HGNC Symbol;Acc:HGNC:25858]	-	gene	overlapping	0	0.00663187	0.0313316	1.34031	151	220	644	336
RALYL	8	84182787	84921844	+	RALYL	ENSG00000184672	RALY RNA binding protein like [Source:HGNC Symbol;Acc:HGNC:27036]	+	gene	overlapping	0	2.59034e-12	1.64232e-10	2.35833	291	279	1628	1481
CA2	8	85463968	85481493	+	CA3-AS1	ENSG00000253549	CA3 antisense RNA 1 [Source:HGNC Symbol;Acc:HGNC:51657]	-	gene	overlapping	0	9.47332e-07	1.78476e-05	1.71689	440	566	1964	1520
MMP16	8	88032011	88328025	-	MMP16	ENSG00000156103	matrix metallopeptidase 16 [Source:HGNC Symbol;Acc:HGNC:7162]	-	gene	overlapping	0	5.57303e-05	0.000629118	1.60224	209	262	586	943
CALB1	8	90058608	90095475	-	CALB1	ENSG00000104327	calbindin 1 [Source:HGNC Symbol;Acc:HGNC:1434]	-	gene	overlapping	0	1.50112e-05	0.000205959	2.11897	165	160	1011	472
TMEM64	8	90621995	90791632	-	LINC00534	ENSG00000253394	long intergenic non-protein coding RNA 534 [Source:HGNC Symbol;Acc:HGNC:43643]	+	gene	overlapping	0	3.59834e-05	0.000432724	-1.43405	1950	2300	643	1041
OTUD6B-AS1	8	91059318	91070583	-	OTUD6B-AS1	ENSG00000253738	OTUD6B antisense RNA 1 (head to head) [Source:HGNC Symbol;Acc:HGNC:50466]	-	gene	overlapping	0	0.00384337	0.0204818	1.50379	197	291	1022	415
RUNX1T1	8	91954967	92103286	-	RUNX1T1	ENSG00000079102	RUNX1 translocation partner 1 [Source:HGNC Symbol;Acc:HGNC:1535]	-	gene	overlapping	0	9.05008e-09	2.79867e-07	2.48	244	235	907	1983
GEM	8	94249253	94262350	-	GEM	ENSG00000164949	GTP binding protein overexpressed in skeletal muscle [Source:HGNC Symbol;Acc:HGNC:4234]	-	gene	overlapping	0	7.40413e-07	1.44391e-05	-1.7729	819	1080	256	335
SDC2	8	96493813	96611790	+	SDC2	ENSG00000169439	syndecan 2 [Source:HGNC Symbol;Acc:HGNC:10659]	+	gene	overlapping	0	0.00117407	0.00791745	-0.914619	7595	8429	4512	4518
MATN2	8	97868840	98036724	+	MATN2	ENSG00000132561	matrilin 2 [Source:HGNC Symbol;Acc:HGNC:6908]	+	gene	overlapping	0	4.05852e-09	1.34957e-07	-2.25013	2823	3413	865	511
AC104986.2	8	98958277	99013743	-	AC104986.2	ENSG00000253948	novel transcript	-	gene	overlapping	0	0.0118551	0.0486574	1.32033	71	78	215	179
SPAG1	8	100157906	100259278	+	SPAG1	ENSG00000104450	sperm associated antigen 1 [Source:HGNC Symbol;Acc:HGNC:11212]	+	gene	overlapping	0	0.000547931	0.00430318	-1.37248	923	1137	299	554
RNF19A	8	100257060	100336218	-	SPAG1	ENSG00000104450	sperm associated antigen 1 [Source:HGNC Symbol;Acc:HGNC:11212]	+	gene	overlapping	0	0.00111637	0.00760588	-1.65521	1249	1633	230	759
NCALD	8	101686542	102124907	-	NCALD	ENSG00000104490	neurocalcin delta [Source:HGNC Symbol;Acc:HGNC:7655]	-	gene	overlapping	0	0.00322519	0.0178342	-0.892029	9513	11049	4900	6938
AP000426.1	8	101686547	101689093	+	NCALD	ENSG00000104490	neurocalcin delta [Source:HGNC Symbol;Acc:HGNC:7655]	-	gene	overlapping	0	0.00111841	0.00761604	-0.974955	7372	8647	3680	5019
SLC25A32	8	103398635	103501895	-	SLC25A32	ENSG00000164933	solute carrier family 25 member 32 [Source:HGNC Symbol;Acc:HGNC:29683]	-	gene	overlapping	0	0.00537023	0.0266021	0.938375	1210	1386	3017	2233
DCAF13	8	103414714	103443453	+	SLC25A32	ENSG00000164933	solute carrier family 25 member 32 [Source:HGNC Symbol;Acc:HGNC:29683]	-	gene	overlapping	0	0.00165192	0.0104204	1.26374	702	754	2353	1323
AC027031.2	8	106270144	106272902	+	AC027031.2	ENSG00000254615	novel transcript	+	gene	overlapping	0	2.22994e-07	4.94612e-06	1.93991	200	198	877	744
RSPO2	8	107899316	108083642	-	AC025508.1	ENSG00000287949	novel transcript, antisense to RSPO2	+	gene	overlapping	0	7.18534e-09	2.28303e-07	-2.34102	3177	3597	446	995
NUDCD1	8	109240919	109334118	-	NUDCD1	ENSG00000120526	NudC domain containing 1 [Source:HGNC Symbol;Acc:HGNC:24306]	-	gene	overlapping	0	0.00549955	0.0270881	1.00249	348	419	882	742
TRPS1	8	115408496	115809673	-	TRPS1	ENSG00000104447	transcriptional repressor GATA binding 1 [Source:HGNC Symbol;Acc:HGNC:12340]	-	gene	overlapping	0	0.00567283	0.0277254	1.14883	298	358	543	1018
TNFRSF11B	8	118923557	118951885	-	TNFRSF11B	ENSG00000164761	TNF receptor superfamily member 11b [Source:HGNC Symbol;Acc:HGNC:11909]	-	gene	overlapping	0	3.7718e-18	6.08971e-16	-2.6142	3812	4608	654	810
COLEC10	8	118995452	119108455	+	COLEC10	ENSG00000184374	collectin subfamily member 10 [Source:HGNC Symbol;Acc:HGNC:2220]	+	gene	overlapping	0	3.0853e-09	1.06566e-07	-3.84984	156	223	10	18
CCN3	8	119416446	119424434	+	AC021733.3	ENSG00000286282	novel transcript, antisense to NOV	-	gene	overlapping	0	0.00327618	0.0180246	-1.00429	775	800	411	425
DEPTOR	8	119873717	120050918	+	AP005717.1	ENSG00000245330	novel transcript	-	gene	overlapping	0	7.98437e-09	2.50821e-07	-2.45649	667	818	101	189
COL14A1	8	120059780	120373573	+	COL14A1	ENSG00000187955	collagen type XIV alpha 1 chain [Source:HGNC Symbol;Acc:HGNC:2191]	+	gene	overlapping	0	7.64479e-08	1.88206e-06	-2.55384	344	408	80	55
SNTB1	8	120535745	120813273	-	MTBP	ENSG00000172167	MDM2 binding protein [Source:HGNC Symbol;Acc:HGNC:7417]	+	gene	overlapping	0	0.0111959	0.0466694	-1.12557	501	566	175	351
HAS2	8	121612116	121641440	-	HAS2	ENSG00000170961	hyaluronan synthase 2 [Source:HGNC Symbol;Acc:HGNC:4819]	-	gene	overlapping	0	0.00184463	0.0114037	-2.48504	203	238	10	76
ZHX2	8	122781655	122974510	+	ZHX2	ENSG00000178764	zinc fingers and homeoboxes 2 [Source:HGNC Symbol;Acc:HGNC:18513]	+	gene	overlapping	0	0.000225647	0.00206533	-1.51291	1276	1452	332	697
FBXO32	8	123497889	123541206	-	FBXO32	ENSG00000156804	F-box protein 32 [Source:HGNC Symbol;Acc:HGNC:16731]	-	gene	overlapping	0	1.13415e-35	1.43161e-32	-4.58264	1393	1278	59	60
SQLE	8	124998497	125022283	+	SQLE	ENSG00000104549	squalene epoxidase [Source:HGNC Symbol;Acc:HGNC:11279]	+	gene	overlapping	0	9.14323e-05	0.000957419	1.22507	1804	1837	4958	4066
NSMCE2	8	125091679	125367120	+	WASHC5	ENSG00000164961	WASH complex subunit 5 [Source:HGNC Symbol;Acc:HGNC:28984]	-	gene	overlapping	0	0.0102046	0.0436365	0.935072	401	501	1015	804
TRIB1	8	125430358	125438403	+	TRIB1	ENSG00000173334	tribbles pseudokinase 1 [Source:HGNC Symbol;Acc:HGNC:16891]	+	gene	overlapping	0	0.00256981	0.0149047	-1.5409	1717	2012	308	1082
LRATD2	8	126552443	126558478	-	LRATD2	ENSG00000168672	LRAT domain containing 2 [Source:HGNC Symbol;Acc:HGNC:24166]	-	gene	overlapping	0	0.000778277	0.00569957	-1.44989	1711	1555	389	907
PCAT1	8	126556323	127420066	+	LRATD2	ENSG00000168672	LRAT domain containing 2 [Source:HGNC Symbol;Acc:HGNC:24166]	-	gene	overlapping	0	0.00198114	0.0120968	1.13052	514	523	932	1507
MYC	8	127735434	127742951	+	MYC	ENSG00000136997	MYC proto-oncogene, bHLH transcription factor [Source:HGNC Symbol;Acc:HGNC:7553]	+	gene	overlapping	0	0.00384412	0.0204818	-0.959628	995	1106	506	647
AC022973.4	8	129832301	129844504	+	AC022973.4	ENSG00000254317	novel transcript	+	gene	overlapping	0	0.00492376	0.0247435	0.945641	735	932	1865	1522
FAM49B	8	129839593	130017129	-	AC022973.4	ENSG00000254317	novel transcript	+	gene	overlapping	0	0.00386657	0.0205463	0.909239	1186	1526	2847	2533
ADCY8	8	130780301	131040909	-	ADCY8	ENSG00000155897	adenylate cyclase 8 [Source:HGNC Symbol;Acc:HGNC:239]	-	gene	overlapping	0	0.000247582	0.00221643	1.55695	109	137	370	398
PHF20L1	8	132775358	132848807	+	PHF20L1	ENSG00000129292	PHD finger protein 20 like 1 [Source:HGNC Symbol;Acc:HGNC:24280]	+	gene	overlapping	0	0.00925984	0.0405849	0.867	443	511	896	953
ST3GAL1	8	133454848	133571940	-	ST3GAL1	ENSG00000008513	ST3 beta-galactoside alpha-2,3- sialyltransferase 1 [Source:HGNC Symbol;Acc:HGNC:10862]	-	gene	overlapping	0	0.00820501	0.0371135	-1.10801	773	708	255	487
KHDRBS3	8	135457456	135656722	+	KHDRBS3	ENSG00000131773	KH RNA binding domain containing, signal transduction associated 3 [Source:HGNC Symbol;Acc:HGNC:18117]	+	gene	overlapping	0	5.37167e-11	2.58978e-09	2.33292	207	208	1185	1035
ARC	8	142611049	142614479	-	ARC	ENSG00000198576	activity regulated cytoskeleton associated protein [Source:HGNC Symbol;Acc:HGNC:648]	-	gene	overlapping	0	0.00176045	0.0109811	1.53767	203	149	701	382
RHPN1	8	143368876	143384221	+	RHPN1	ENSG00000158106	rhophilin Rho GTPase binding protein 1 [Source:HGNC Symbol;Acc:HGNC:19973]	+	gene	overlapping	0	4.06674e-05	0.000478126	-1.34598	1119	1233	442	545
AC234917.1	8	143833270	143840973	-	AC234917.1	ENSG00000255343	novel transcript, sense overlapping NRBP2 3' UTR	-	gene	overlapping	0	0.000635229	0.00481712	-2.0554	557	703	61	268
PLEC	8	143915147	143976734	-	PLEC	ENSG00000178209	plectin [Source:HGNC Symbol;Acc:HGNC:9069]	-	gene	overlapping	0	3.66041e-07	7.7359e-06	-3.47211	7998	7761	150	1413
PARP10	8	143977153	144012772	-	PARP10	ENSG00000178685	poly(ADP-ribose) polymerase family member 10 [Source:HGNC Symbol;Acc:HGNC:25895]	-	gene	overlapping	0	0.00743375	0.0343944	-0.875167	1415	1711	766	1052
GRINA	8	143990056	143993415	+	PARP10	ENSG00000178685	poly(ADP-ribose) polymerase family member 10 [Source:HGNC Symbol;Acc:HGNC:25895]	-	gene	overlapping	0	0.00966052	0.0419701	-0.834042	1285	1574	749	959
HGH1	8	144137774	144140851	+	HGH1	ENSG00000235173	HGH1 homolog [Source:HGNC Symbol;Acc:HGNC:24161]	+	gene	overlapping	0	0.00978399	0.0422795	-0.80862	1316	1403	820	831
MROH1	8	144148016	144261940	+	MROH1	ENSG00000179832	maestro heat like repeat family member 1 [Source:HGNC Symbol;Acc:HGNC:26958]	+	gene	overlapping	0	0.000352726	0.00298452	-1.30325	750	710	274	360
TONSL	8	144428775	144444440	-	TONSL	ENSG00000160949	tonsoku like, DNA repair protein [Source:HGNC Symbol;Acc:HGNC:7801]	-	gene	overlapping	0	0.00266788	0.0153326	-1.68476	790	681	106	394
KIFC2	8	144466043	144474202	+	KIFC2	ENSG00000167702	kinesin family member C2 [Source:HGNC Symbol;Acc:HGNC:29530]	+	gene	overlapping	0	0.0107112	0.0451915	-0.850108	872	1013	501	613
PPP1R16A	8	144477969	144502121	+	PPP1R16A	ENSG00000160972	protein phosphatase 1 regulatory subunit 16A [Source:HGNC Symbol;Acc:HGNC:14941]	+	gene	overlapping	0	0.0029922	0.0167798	-0.920405	1628	1754	857	1050
AC084125.2	8	144495458	144505444	-	PPP1R16A	ENSG00000160972	protein phosphatase 1 regulatory subunit 16A [Source:HGNC Symbol;Acc:HGNC:14941]	+	gene	overlapping	0	0.00312259	0.0174125	-0.925129	1476	1588	775	947
KANK1	9	470291	746106	+	AL161725.1	ENSG00000227155	novel transcript	-	gene	overlapping	0	0.000256296	0.00227827	-1.25363	1173	1420	476	685
PUM3	9	2720469	2844095	-	KCNV2	ENSG00000168263	potassium voltage-gated channel modifier subfamily V member 2 [Source:HGNC Symbol;Acc:HGNC:19698]	+	gene	overlapping	0	0.000816432	0.00594138	1.49763	159	142	530	371
RFX3	9	3218297	3526004	-	RFX3	ENSG00000080298	regulatory factor X3 [Source:HGNC Symbol;Acc:HGNC:9984]	-	gene	overlapping	0	6.50402e-05	0.00071503	1.34077	643	637	1430	2047
CDC37L1	9	4679559	4708399	+	CDC37L1	ENSG00000106993	cell division cycle 37 like 1 [Source:HGNC Symbol;Acc:HGNC:17179]	+	gene	overlapping	0	0.00507017	0.0253417	1.09531	508	632	1569	989
RLN2	9	5299864	5304716	-	RLN2	ENSG00000107014	relaxin 2 [Source:HGNC Symbol;Acc:HGNC:10027]	-	gene	overlapping	0	0.0095045	0.0413959	-3.2687	58	113	18	0
KDM4C	9	6720863	7175648	+	AL354707.1	ENSG00000225489	novel transcript	+	gene	overlapping	0	0.00765143	0.0352022	0.899194	566	606	1246	1071
PTPRD	9	8314246	10612723	-	PTPRD	ENSG00000153707	protein tyrosine phosphatase receptor type D [Source:HGNC Symbol;Acc:HGNC:9668]	-	gene	overlapping	0	2.25296e-11	1.18659e-09	2.30392	1319	1326	5175	8877
AL136366.1	9	14317073	14358490	+	NFIB	ENSG00000147862	nuclear factor I B [Source:HGNC Symbol;Acc:HGNC:7785]	-	gene	overlapping	0	0.00011345	0.00115285	-2.34898	142	150	30	31
SH3GL2	9	17579066	17797124	+	SH3GL2	ENSG00000107295	SH3 domain containing GRB2 like 2, endophilin A1 [Source:HGNC Symbol;Acc:HGNC:10831]	+	gene	overlapping	0	0.00809772	0.0367681	0.892789	645	666	1406	1175
PLIN2	9	19108375	19149290	-	PLIN2	ENSG00000147872	perilipin 2 [Source:HGNC Symbol;Acc:HGNC:248]	-	gene	overlapping	0	3.16422e-06	5.21177e-05	1.78204	594	693	2890	1762
DMRTA1	9	22446824	22455740	+	DMRTA1	ENSG00000176399	DMRT like family A1 [Source:HGNC Symbol;Acc:HGNC:13826]	+	gene	overlapping	0	0.000181948	0.00171277	-2.81578	89	133	21	12
ELAVL2	9	23690104	23826337	-	ELAVL2	ENSG00000107105	ELAV like RNA binding protein 2 [Source:HGNC Symbol;Acc:HGNC:3313]	-	gene	overlapping	0	1.17396e-07	2.76748e-06	2.07199	465	373	1374	2438
TUSC1	9	25676389	25678440	-	TUSC1	ENSG00000198680	tumor suppressor candidate 1 [Source:HGNC Symbol;Acc:HGNC:31010]	-	gene	overlapping	0	1.47528e-08	4.35835e-07	2.53187	179	191	1480	767
TEK	9	27109141	27230174	+	TEK	ENSG00000120156	TEK receptor tyrosine kinase [Source:HGNC Symbol;Acc:HGNC:11724]	+	gene	overlapping	0	0.000612399	0.00468752	-1.84417	170	195	53	55
C9orf72	9	27546545	27573866	-	C9orf72	ENSG00000147894	C9orf72-SMCR8 complex subunit [Source:HGNC Symbol;Acc:HGNC:28337]	-	gene	overlapping	0	0.00265278	0.0152774	1.26849	515	568	1788	951
LINGO2	9	27948078	28670286	-	LINGO2	ENSG00000174482	leucine rich repeat and Ig domain containing 2 [Source:HGNC Symbol;Acc:HGNC:21207]	-	gene	overlapping	0	7.60106e-09	2.39865e-07	2.30167	227	261	908	1676
AL162388.2	9	29214322	29229229	+	AL162388.2	ENSG00000287038	novel transcript	+	gene	overlapping	0	0.000410993	0.00339277	2.09056	34	39	141	191
DNAJA1	9	33025273	33039907	+	DNAJA1	ENSG00000086061	DnaJ heat shock protein family (Hsp40) member A1 [Source:HGNC Symbol;Acc:HGNC:5229]	+	gene	overlapping	0	0.000212024	0.00196016	1.26915	4199	4362	13046	8735
B4GALT1	9	33104082	33167356	-	B4GALT1	ENSG00000086062	beta-1,4-galactosyltransferase 1 [Source:HGNC Symbol;Acc:HGNC:924]	-	gene	overlapping	0	0.00818843	0.0370895	-2.08203	173	252	14	95
BAG1	9	33247820	33264720	-	SPINK4	ENSG00000122711	serine peptidase inhibitor, Kazal type 4 [Source:HGNC Symbol;Acc:HGNC:16646]	+	gene	overlapping	0	0.00412459	0.0215139	1.04125	1051	1151	2888	1888
DCAF12	9	34086387	34127399	-	AL354989.1	ENSG00000228352	novel transcript	+	gene	overlapping	0	0.00467508	0.023743	-0.99579	3072	3314	1249	2192
UBAP1	9	34179005	34252523	+	UBAP1	ENSG00000165006	ubiquitin associated protein 1 [Source:HGNC Symbol;Acc:HGNC:12461]	+	gene	overlapping	0	0.00188105	0.0115876	-0.906753	3059	3509	1732	1997
KIF24	9	34252381	34311371	-	UBAP1	ENSG00000165006	ubiquitin associated protein 1 [Source:HGNC Symbol;Acc:HGNC:12461]	+	gene	overlapping	0	0.00114289	0.00773945	-1.89485	441	562	62	230
MYORG	9	34366666	34376898	-	MYORG	ENSG00000164976	myogenesis regulating glycosidase (putative) [Source:HGNC Symbol;Acc:HGNC:19918]	-	gene	overlapping	0	4.02767e-27	1.86414e-24	-3.30558	4271	4343	405	527
PIGO	9	35088688	35096601	-	PIGO	ENSG00000165282	phosphatidylinositol glycan anchor biosynthesis class O [Source:HGNC Symbol;Acc:HGNC:23215]	-	gene	overlapping	0	0.00217764	0.013033	-0.960081	1305	1505	755	779
FAM214B	9	35104112	35116341	-	FAM214B	ENSG00000005238	family with sequence similarity 214 member B [Source:HGNC Symbol;Acc:HGNC:25666]	-	gene	overlapping	0	0.00598286	0.0288344	-1.34186	862	938	200	569
TPM2	9	35681992	35690056	-	TPM2	ENSG00000198467	tropomyosin 2 [Source:HGNC Symbol;Acc:HGNC:12011]	-	gene	overlapping	0	5.88677e-15	5.71593e-13	2.96417	91	119	895	838
TLN1	9	35696948	35732195	-	TLN1	ENSG00000137076	talin 1 [Source:HGNC Symbol;Acc:HGNC:11845]	-	gene	overlapping	0	9.86186e-08	2.3609e-06	-1.96816	4632	4830	889	1716
MSMP	9	35752990	35756613	-	RGP1	ENSG00000107185	RGP1 homolog, RAB6A GEF complex partner 1 [Source:HGNC Symbol;Acc:HGNC:21965]	+	gene	overlapping	0	0.00963084	0.0418608	-1.40252	564	638	114	379
NPR2	9	35792154	35809732	+	NPR2	ENSG00000159899	natriuretic peptide receptor 2 [Source:HGNC Symbol;Acc:HGNC:7944]	+	gene	overlapping	0	0.00642758	0.030564	1.66832	42	41	153	127
TMEM8B	9	35814451	35865518	+	HINT2	ENSG00000137133	histidine triad nucleotide binding protein 2 [Source:HGNC Symbol;Acc:HGNC:18344]	-	gene	overlapping	0	0.0103479	0.0441142	-0.835495	1245	1437	688	916
C9orf135-DT	9	69818394	69820773	-	C9orf135-DT	ENSG00000225626	C9orf135 divergent transcript [Source:HGNC Symbol;Acc:HGNC:48713]	-	gene	overlapping	0	1.10291e-08	3.32911e-07	-9.39216	137	93	0	0
C9orf135	9	69820817	69906227	+	C9orf135	ENSG00000204711	chromosome 9 open reading frame 135 [Source:HGNC Symbol;Acc:HGNC:31422]	+	gene	overlapping	0	9.11884e-06	0.000133984	-3.91757	101	116	12	3
TRPM3	9	70529063	71446904	-	TRPM3	ENSG00000083067	transient receptor potential cation channel subfamily M member 3 [Source:HGNC Symbol;Acc:HGNC:17992]	-	gene	overlapping	0	1.00907e-10	4.57872e-09	2.07566	520	473	2028	2455
ALDH1A1	9	72900671	73080442	-	ALDH1A1	ENSG00000165092	aldehyde dehydrogenase 1 family member A1 [Source:HGNC Symbol;Acc:HGNC:402]	-	gene	overlapping	0	9.65665e-35	1.0314e-31	-4.47214	1644	2234	75	111
ANXA1	9	73151865	73170393	+	ANXA1	ENSG00000135046	annexin A1 [Source:HGNC Symbol;Acc:HGNC:533]	+	gene	overlapping	0	0.00030521	0.00264369	-1.43947	866	1067	457	292
PRUNE2	9	76611376	76906114	-	GCNT1	ENSG00000187210	glucosaminyl (N-acetyl) transferase 1 [Source:HGNC Symbol;Acc:HGNC:4203]	+	gene	overlapping	0	0.00262181	0.0151493	1.18682	261	223	628	546
TLE4	9	79571773	79726882	+	TLE4	ENSG00000106829	TLE family member 4, transcriptional corepressor [Source:HGNC Symbol;Acc:HGNC:11840]	+	gene	overlapping	0	7.1138e-08	1.7607e-06	2.0487	437	359	1332	2225
TLE1	9	81583683	81689547	-	TLE1	ENSG00000196781	TLE family member 1, transcriptional corepressor [Source:HGNC Symbol;Acc:HGNC:11837]	-	gene	overlapping	0	0.00631929	0.0301524	-0.778184	7213	7054	4235	4644
NTRK2	9	84668551	85027070	+	NTRK2	ENSG00000148053	neurotrophic receptor tyrosine kinase 2 [Source:HGNC Symbol;Acc:HGNC:8032]	+	gene	overlapping	0	0.000437461	0.00356255	-1.11464	11190	10332	4313	6371
NAA35	9	85941146	86022298	+	NAA35	ENSG00000135040	N(alpha)-acetyltransferase 35, NatC auxiliary subunit [Source:HGNC Symbol;Acc:HGNC:24340]	+	gene	overlapping	0	0.00740084	0.0342993	0.939389	326	360	670	730
GOLM1	9	86026146	86100173	-	GOLM1	ENSG00000135052	golgi membrane protein 1 [Source:HGNC Symbol;Acc:HGNC:15451]	-	gene	overlapping	0	5.46615e-05	0.000619572	-1.19554	5760	5829	2358	3056
GAS1	9	86944362	86947506	-	GAS1	ENSG00000180447	growth arrest specific 1 [Source:HGNC Symbol;Acc:HGNC:4165]	-	gene	overlapping	0	1.24725e-05	0.000175285	-1.95506	2617	2485	392	1036
AL513318.2	9	87008440	87042419	-	AL513318.2	ENSG00000269994	novel transcript	-	gene	overlapping	0	0.000277599	0.00243491	1.42519	688	930	2848	1702
S1PR3	9	88990863	89005155	+	S1PR3	ENSG00000213694	sphingosine-1-phosphate receptor 3 [Source:HGNC Symbol;Acc:HGNC:3167]	+	gene	overlapping	0	1.69837e-16	2.08689e-14	-3.14867	2452	2641	210	408
CKS2	9	89311195	89316703	+	CKS2	ENSG00000123975	CDC28 protein kinase regulatory subunit 2 [Source:HGNC Symbol;Acc:HGNC:2000]	+	gene	overlapping	0	0.000704348	0.00525099	1.54441	1348	1795	6742	2800
SECISBP2	9	89318506	89359662	+	SECISBP2	ENSG00000187742	SECIS binding protein 2 [Source:HGNC Symbol;Acc:HGNC:30972]	+	gene	overlapping	0	0.00934122	0.0408469	0.907334	618	662	1022	1551
GADD45G	9	89605012	89606555	+	GADD45G	ENSG00000130222	growth arrest and DNA damage inducible gamma [Source:HGNC Symbol;Acc:HGNC:4097]	+	gene	overlapping	0	7.69842e-17	1.01438e-14	3.22988	217	218	2644	1662
AL606807.1	9	89639814	89719759	+	AL606807.1	ENSG00000237372	novel transcript	+	gene	overlapping	0	1.91647e-14	1.6426e-12	5.80654	3	7	384	199
LINC01508	9	90300885	90433566	-	LINC01508	ENSG00000231107	long intergenic non-protein coding RNA 1508 [Source:HGNC Symbol;Acc:HGNC:51190]	-	gene	overlapping	0	0.000609856	0.00467837	-1.476	345	438	164	133
DIRAS2	9	90609832	90642862	-	DIRAS2	ENSG00000165023	DIRAS family GTPase 2 [Source:HGNC Symbol;Acc:HGNC:19323]	-	gene	overlapping	0	0.00023552	0.00213459	-1.60863	1378	1777	328	785
AUH	9	91213815	91361913	-	AUH	ENSG00000148090	AU RNA binding methylglutaconyl-CoA hydratase [Source:HGNC Symbol;Acc:HGNC:890]	-	gene	overlapping	0	0.0097204	0.042122	1.06751	154	180	369	374
NFIL3	9	91409045	91423832	-	NFIL3	ENSG00000165030	nuclear factor, interleukin 3 regulated [Source:HGNC Symbol;Acc:HGNC:7787]	-	gene	overlapping	0	0.00602824	0.029033	0.899599	954	1092	2231	1804
ECM2	9	92493554	92536655	-	CENPP	ENSG00000188312	centromere protein P [Source:HGNC Symbol;Acc:HGNC:32933]	+	gene	overlapping	0	1.05907e-08	3.20374e-07	-3.15567	334	480	27	71
BARX1	9	93951627	93955355	-	BARX1	ENSG00000131668	BARX homeobox 1 [Source:HGNC Symbol;Acc:HGNC:955]	-	gene	overlapping	0	2.92628e-05	0.000361168	3.19551	10	15	147	93
ERCC6L2	9	95871264	96121154	+	LINC00476	ENSG00000175611	long intergenic non-protein coding RNA 476 [Source:HGNC Symbol;Acc:HGNC:27858]	-	gene	overlapping	0	0.00344521	0.0187301	1.02824	355	343	745	773
GABBR2	9	98288109	98708935	-	GABBR2	ENSG00000136928	gamma-aminobutyric acid type B receptor subunit 2 [Source:HGNC Symbol;Acc:HGNC:4507]	-	gene	overlapping	0	0.00619648	0.0296683	-1.09078	973	972	342	642
GALNT12	9	98807670	98850081	+	GALNT12	ENSG00000119514	polypeptide N- acetylgalactosaminyltransferase 12 [Source:HGNC Symbol;Acc:HGNC:19877]	+	gene	overlapping	0	8.88082e-05	0.000934168	-1.71879	491	469	115	199
AL136084.2	9	98847172	98872415	-	GALNT12	ENSG00000119514	polypeptide N- acetylgalactosaminyltransferase 12 [Source:HGNC Symbol;Acc:HGNC:19877]	+	gene	overlapping	0	0.000344902	0.00292545	-1.7925	238	234	61	85
NR4A3	9	99821855	99866891	+	STX17-AS1	ENSG00000255145	STX17 antisense RNA 1 [Source:HGNC Symbol;Acc:HGNC:51174]	-	gene	overlapping	0	0.00410847	0.021454	-1.41061	224	243	103	83
MSANTD3	9	100427156	100577636	+	MSANTD3	ENSG00000066697	Myb/SANT DNA binding domain containing 3 [Source:HGNC Symbol;Acc:HGNC:23370]	+	gene	overlapping	0	0.00310118	0.0173209	0.856856	2453	2643	4998	4805
GRIN3A	9	101569352	101738580	-	GRIN3A	ENSG00000198785	glutamate ionotropic receptor NMDA type subunit 3A [Source:HGNC Symbol;Acc:HGNC:16767]	-	gene	overlapping	0	0.000220827	0.00202889	2.11188	108	88	232	692
ABCA1	9	104781006	104928155	-	ABCA1	ENSG00000165029	ATP binding cassette subfamily A member 1 [Source:HGNC Symbol;Acc:HGNC:29]	-	gene	overlapping	0	0.00169767	0.0106565	-1.82924	302	321	47	143
SLC44A1	9	105244622	105439171	+	SLC44A1	ENSG00000070214	solute carrier family 44 member 1 [Source:HGNC Symbol;Acc:HGNC:18798]	+	gene	overlapping	0	1.54803e-05	0.000211351	-1.67391	1858	2109	450	887
ABITRAM	9	108934400	108950744	+	ABITRAM	ENSG00000119328	actin binding transcription modulator [Source:HGNC Symbol;Acc:HGNC:1364]	+	gene	overlapping	0	0.00840774	0.0378417	1.24612	345	403	1279	576
TXN	9	110243810	110256507	-	TXN	ENSG00000136810	thioredoxin [Source:HGNC Symbol;Acc:HGNC:12435]	-	gene	overlapping	0	0.00643584	0.0305873	0.983358	1884	2164	5156	3264
LPAR1	9	110873263	111038458	-	LPAR1	ENSG00000198121	lysophosphatidic acid receptor 1 [Source:HGNC Symbol;Acc:HGNC:3166]	-	gene	overlapping	0	6.53984e-15	6.26246e-13	-2.54973	1595	1632	262	327
UGCG	9	111896814	111935369	+	UGCG	ENSG00000148154	UDP-glucose ceramide glucosyltransferase [Source:HGNC Symbol;Acc:HGNC:12524]	+	gene	overlapping	0	0.0120053	0.0490418	1.16397	190	198	312	625
SUSD1	9	112040785	112175408	-	SUSD1	ENSG00000106868	sushi domain containing 1 [Source:HGNC Symbol;Acc:HGNC:25413]	-	gene	overlapping	0	0.00028162	0.00246395	-1.66545	353	383	92	157
PTBP3	9	112217716	112333667	-	PTBP3	ENSG00000119314	polypyrimidine tract binding protein 3 [Source:HGNC Symbol;Acc:HGNC:10253]	-	gene	overlapping	0	0.00837481	0.0377211	-1.46602	565	594	101	355
TNC	9	115019575	115118257	-	2001-12-01	ENSG00000173077	deleted in esophageal cancer 1 [Source:HGNC Symbol;Acc:HGNC:23658]	+	gene	overlapping	0	9.21749e-09	2.84411e-07	-2.10914	14893	12728	2409	4516
AL355601.1	9	115252538	115254251	-	2001-12-01	ENSG00000173077	deleted in esophageal cancer 1 [Source:HGNC Symbol;Acc:HGNC:23658]	+	gene	overlapping	0	0.00012199	0.00121946	-7.60651	26	42	0	0
GSN	9	121207794	121332843	+	RAB14	ENSG00000119396	RAB14, member RAS oncogene family [Source:HGNC Symbol;Acc:HGNC:16524]	-	gene	overlapping	0	9.86541e-17	1.24528e-14	-2.30121	27599	29951	6180	6232
AL513122.2	9	121279863	121285530	-	GSN	ENSG00000148180	gelsolin [Source:HGNC Symbol;Acc:HGNC:4620]	+	gene	overlapping	0	1.23594e-07	2.89394e-06	-2.43816	503	498	68	131
STOM	9	121338988	121370304	-	STOM	ENSG00000148175	stomatin [Source:HGNC Symbol;Acc:HGNC:3383]	-	gene	overlapping	0	0.00031545	0.00271882	-1.36241	642	783	326	259
DAB2IP	9	121567057	121785530	+	DAB2IP	ENSG00000136848	DAB2 interacting protein [Source:HGNC Symbol;Acc:HGNC:17294]	+	gene	overlapping	0	0.00369958	0.0198595	-1.07091	580	590	307	285
PTGS1	9	122370530	122395703	+	PTGS1	ENSG00000095303	prostaglandin-endoperoxide synthase 1 [Source:HGNC Symbol;Acc:HGNC:9604]	+	gene	overlapping	0	0.00215355	0.0129227	-2.15004	439	377	28	174
STRBP	9	123109500	123268576	-	MIR600HG	ENSG00000236901	MIR600 host gene [Source:HGNC Symbol;Acc:HGNC:23642]	-	gene	overlapping	0	0.00888801	0.0394313	0.853286	875	761	1468	1698
LHX2	9	124001670	124033301	+	LHX2	ENSG00000106689	LIM homeobox 2 [Source:HGNC Symbol;Acc:HGNC:6594]	+	gene	overlapping	0	3.01833e-21	6.27143e-19	-3.85688	1509	1267	73	134
AC006450.3	9	124006277	124009396	-	LHX2	ENSG00000106689	LIM homeobox 2 [Source:HGNC Symbol;Acc:HGNC:6594]	+	gene	overlapping	0	5.49961e-05	0.000622856	-4.61908	45	71	2	3
AC006450.2	9	124031624	124032524	-	LHX2	ENSG00000106689	LIM homeobox 2 [Source:HGNC Symbol;Acc:HGNC:6594]	+	gene	overlapping	0	0.000271276	0.00238838	-3.88276	56	54	3	5
NR6A1	9	124517275	124771311	-	NR6A1	ENSG00000148200	nuclear receptor subfamily 6 group A member 1 [Source:HGNC Symbol;Acc:HGNC:7985]	-	gene	overlapping	0	6.16069e-08	1.54427e-06	2.0319	183	185	861	736
MIR181A2HG	9	124658467	124698631	+	NR6A1	ENSG00000148200	nuclear receptor subfamily 6 group A member 1 [Source:HGNC Symbol;Acc:HGNC:7985]	-	gene	overlapping	0	3.99524e-07	8.32941e-06	2.44612	56	51	309	313
OLFML2A	9	124777133	124814885	+	OLFML2A	ENSG00000185585	olfactomedin like 2A [Source:HGNC Symbol;Acc:HGNC:27270]	+	gene	overlapping	0	1.18957e-14	1.06562e-12	-3.16984	588	598	60	81
PBX3	9	125747345	125967377	+	PBX3	ENSG00000167081	PBX homeobox 3 [Source:HGNC Symbol;Acc:HGNC:8634]	+	gene	overlapping	0	8.9403e-12	5.06678e-10	2.28331	705	701	2884	4467
LMX1B	9	126614443	126701032	+	LMX1B	ENSG00000136944	LIM homeobox transcription factor 1 beta [Source:HGNC Symbol;Acc:HGNC:6654]	+	gene	overlapping	0	0.011324	0.047076	-1.49389	151	132	58	49
ANGPTL2	9	127087348	127122635	-	RALGPS1	ENSG00000136828	Ral GEF with PH domain and SH3 binding motif 1 [Source:HGNC Symbol;Acc:HGNC:16851]	+	gene	overlapping	0	7.0404e-07	1.37684e-05	-1.78988	1274	1457	324	522
SH2D3C	9	127738317	127778710	-	SH2D3C	ENSG00000095370	SH2 domain containing 3C [Source:HGNC Symbol;Acc:HGNC:16884]	-	gene	overlapping	0	0.00126955	0.00840616	1.01697	695	695	1474	1523
ENG	9	127815012	127854756	-	ENG	ENSG00000106991	endoglin [Source:HGNC Symbol;Acc:HGNC:3349]	-	gene	overlapping	0	0.000717091	0.00533223	-2.83217	134	147	6	37
ST6GALNAC4	9	127907886	127917041	-	ST6GALNAC4	ENSG00000136840	ST6 N-acetylgalactosaminide alpha-2,6- sialyltransferase 4 [Source:HGNC Symbol;Acc:HGNC:17846]	-	gene	overlapping	0	7.01648e-07	1.37595e-05	-2.12117	761	967	142	284
AL359091.1	9	128392007	128393510	-	URM1	ENSG00000167118	ubiquitin related modifier 1 [Source:HGNC Symbol;Acc:HGNC:28378]	+	gene	overlapping	0	4.73609e-07	9.64232e-06	5.98502	0	3	99	100
CERCAM	9	128411751	128437351	+	CERCAM	ENSG00000167123	cerebral endothelial cell adhesion molecule [Source:HGNC Symbol;Acc:HGNC:23723]	+	gene	overlapping	0	0.000362731	0.00304874	-1.04987	2940	3419	1633	1626
SPTAN1	9	128552558	128633662	+	SPTAN1	ENSG00000197694	spectrin alpha, non-erythrocytic 1 [Source:HGNC Symbol;Acc:HGNC:11273]	+	gene	overlapping	0	2.02578e-08	5.77576e-07	-2.14795	11271	11223	1764	3718
AL441992.1	9	128724445	128733194	+	AL441992.1	ENSG00000223478	novel transcript	+	gene	overlapping	0	0.0106406	0.0450499	-0.788108	1395	1545	876	935
ZER1	9	128729786	128772414	-	AL441992.1	ENSG00000223478	novel transcript	+	gene	overlapping	0	0.0039495	0.0209069	-0.833867	3179	3546	1898	2118
TBC1D13	9	128787253	128810430	+	TBC1D13	ENSG00000107021	TBC1 domain family member 13 [Source:HGNC Symbol;Acc:HGNC:25571]	+	gene	overlapping	0	0.0031991	0.0177182	-1.02957	2581	2702	1030	1751
LRRC8A	9	128882112	128918039	+	KYAT1	ENSG00000171097	kynurenine aminotransferase 1 [Source:HGNC Symbol;Acc:HGNC:1564]	-	gene	overlapping	0	0.000243841	0.00219591	-1.12428	5574	5268	2271	3063
CRAT	9	129094794	129111189	-	CRAT	ENSG00000095321	carnitine O-acetyltransferase [Source:HGNC Symbol;Acc:HGNC:2342]	-	gene	overlapping	0	0.000119722	0.00120198	-1.35908	3435	4127	1144	2016
AL158151.2	9	129097854	129100266	+	CRAT	ENSG00000095321	carnitine O-acetyltransferase [Source:HGNC Symbol;Acc:HGNC:2342]	-	gene	overlapping	0	0.000482654	0.00386708	-1.38228	606	686	203	328
ASS1	9	130444929	130501274	+	ASS1	ENSG00000130707	argininosuccinate synthase 1 [Source:HGNC Symbol;Acc:HGNC:758]	+	gene	overlapping	0	0.000101495	0.00104778	-1.22413	1471	1769	743	727
ABL1	9	130713946	130887675	+	ABL1	ENSG00000097007	ABL proto-oncogene 1, non-receptor tyrosine kinase [Source:HGNC Symbol;Acc:HGNC:76]	+	gene	overlapping	0	0.000257723	0.0022895	-1.90397	5186	5322	618	2442
FIBCD1	9	130902438	130939286	-	FIBCD1	ENSG00000130720	fibrinogen C domain containing 1 [Source:HGNC Symbol;Acc:HGNC:25922]	-	gene	overlapping	0	3.27941e-13	2.46133e-11	-4.3487	345	372	9	29
AIF1L	9	131096476	131123152	+	AIF1L	ENSG00000126878	allograft inflammatory factor 1 like [Source:HGNC Symbol;Acc:HGNC:28904]	+	gene	overlapping	0	5.97615e-06	9.12859e-05	-1.82189	4167	4607	823	1854
NUP214	9	131125586	131234663	+	NUP214	ENSG00000126883	nucleoporin 214 [Source:HGNC Symbol;Acc:HGNC:8064]	+	gene	overlapping	0	0.0115069	0.0476508	-1.18323	1065	1120	282	760
PLPP7	9	131289459	131359022	+	PLPP7	ENSG00000160539	phospholipid phosphatase 7 (inactive) [Source:HGNC Symbol;Acc:HGNC:28174]	+	gene	overlapping	0	0.00102911	0.00713386	1.29561	267	277	818	594
PRRC2B	9	131373636	131500197	+	PRRC2B	ENSG00000130723	proline rich coiled-coil 2B [Source:HGNC Symbol;Acc:HGNC:28121]	+	gene	overlapping	0	0.00427843	0.0221145	-0.999623	3804	3663	1477	2545
RAPGEF1	9	131576770	131740074	-	RAPGEF1	ENSG00000107263	Rap guanine nucleotide exchange factor 1 [Source:HGNC Symbol;Acc:HGNC:4568]	-	gene	overlapping	0	1.21441e-08	3.62627e-07	-3.0162	3783	4281	214	870
NTNG2	9	132161676	132244526	+	NTNG2	ENSG00000196358	netrin G2 [Source:HGNC Symbol;Acc:HGNC:14288]	+	gene	overlapping	0	0.000215285	0.0019862	-1.9095	799	918	119	376
TTF1	9	132375548	132406851	-	TTF1	ENSG00000125482	transcription termination factor 1 [Source:HGNC Symbol;Acc:HGNC:12397]	-	gene	overlapping	0	2.42363e-05	0.000308734	1.75424	155	175	680	495
SPACA9	9	132878027	132890201	+	AK8	ENSG00000165695	adenylate kinase 8 [Source:HGNC Symbol;Acc:HGNC:26526]	-	gene	overlapping	0	0.00657173	0.0311004	-0.919228	857	1083	488	603
GFI1B	9	132944000	132991687	+	TSC1	ENSG00000165699	TSC complex subunit 1 [Source:HGNC Symbol;Acc:HGNC:12362]	-	gene	overlapping	0	0.00976404	0.0422479	-3.0789	99	140	0	31
SURF2	9	133356550	133361158	+	SURF1	ENSG00000148290	SURF1 cytochrome c oxidase assembly factor [Source:HGNC Symbol;Acc:HGNC:11474]	-	gene	overlapping	0	0.00702024	0.0328065	1.09091	484	473	1339	812
SURF4	9	133361450	133376166	-	SURF4	ENSG00000148248	surfeit 4 [Source:HGNC Symbol;Acc:HGNC:11476]	-	gene	overlapping	0	0.00039568	0.0032918	-1.23392	14073	15796	4840	8803
COL5A1	9	134641774	134844843	+	COL5A1	ENSG00000130635	collagen type V alpha 1 chain [Source:HGNC Symbol;Acc:HGNC:2209]	+	gene	overlapping	0	1.36506e-07	3.15896e-06	-1.75523	1614	1516	428	566
OLFM1	9	135075422	135121179	+	OLFM1	ENSG00000130558	olfactomedin 1 [Source:HGNC Symbol;Acc:HGNC:17187]	+	gene	overlapping	0	0.000172964	0.00164268	1.1424	1773	1569	3723	4172
PPP1R26	9	135479079	135488893	+	PPP1R26-AS1	ENSG00000225361	PPP1R26 antisense RNA 1 [Source:HGNC Symbol;Acc:HGNC:48717]	-	gene	overlapping	0	0.00121822	0.00814398	-1.31886	1325	1302	372	765
NACC2	9	136006537	136095289	-	NACC2	ENSG00000148411	NACC family member 2 [Source:HGNC Symbol;Acc:HGNC:23846]	-	gene	overlapping	0	1.64612e-06	2.92281e-05	-1.91193	563	534	166	144
SEC16A	9	136440096	136483759	-	SEC16A	ENSG00000148396	SEC16 homolog A, endoplasmic reticulum export factor [Source:HGNC Symbol;Acc:HGNC:29006]	-	gene	overlapping	0	5.27448e-07	1.06448e-05	-2.3279	2159	2231	247	701
NOTCH1	9	136494433	136546048	-	NOTCH1	ENSG00000148400	notch receptor 1 [Source:HGNC Symbol;Acc:HGNC:7881]	-	gene	overlapping	0	0.000568595	0.00443785	-1.85042	1490	1288	178	664
AGPAT2	9	136673143	136687457	-	AGPAT2	ENSG00000169692	1-acylglycerol-3-phosphate O-acyltransferase 2 [Source:HGNC Symbol;Acc:HGNC:325]	-	gene	overlapping	0	0.00422456	0.0218955	-0.875807	1899	2173	1210	1143
PTGDS	9	136975092	136985435	+	PTGDS	ENSG00000107317	prostaglandin D2 synthase [Source:HGNC Symbol;Acc:HGNC:9592]	+	gene	overlapping	0	1.24089e-17	1.8728e-15	-2.66019	6225	7325	940	1350
ABCA2	9	137007234	137028922	-	ABCA2	ENSG00000107331	ATP binding cassette subfamily A member 2 [Source:HGNC Symbol;Acc:HGNC:32]	-	gene	overlapping	0	6.87088e-07	1.36065e-05	-1.84961	1267	1452	298	511
UAP1L1	9	137077517	137084539	+	UAP1L1	ENSG00000197355	UDP-N-acetylglucosamine pyrophosphorylase 1 like 1 [Source:HGNC Symbol;Acc:HGNC:28082]	+	gene	overlapping	0	0.00110434	0.00754986	-1.39894	563	561	162	297
LRRC26	9	137168758	137171984	-	LRRC26	ENSG00000184709	leucine rich repeat containing 26 [Source:HGNC Symbol;Acc:HGNC:31409]	-	gene	overlapping	0	0.00670247	0.0315792	1.95794	22	26	110	87
NDOR1	9	137205685	137217009	+	NDOR1	ENSG00000188566	NADPH dependent diflavin oxidoreductase 1 [Source:HGNC Symbol;Acc:HGNC:29838]	+	gene	overlapping	0	0.000778219	0.00569957	-1.52351	307	289	98	124
BX255925.3	9	137217452	137219361	+	BX255925.3	ENSG00000284976	novel RING finger protein	+	gene	overlapping	0	0.00415256	0.0216192	-1.31852	293	312	102	158
NSMF	9	137447573	137459334	-	NSMF	ENSG00000165802	NMDA receptor synaptonuclear signaling and neuronal migration factor [Source:HGNC Symbol;Acc:HGNC:29843]	-	gene	overlapping	0	6.18373e-08	1.54427e-06	-1.95374	7057	7726	1418	2687
MRPL41	9	137551879	137552555	+	MRPL41	ENSG00000182154	mitochondrial ribosomal protein L41 [Source:HGNC Symbol;Acc:HGNC:14492]	+	gene	overlapping	0	0.00909954	0.0401102	1.21673	1573	1870	6003	2339
IDI2-AS1	10	1022630	1045425	+	IDI2	ENSG00000148377	isopentenyl-diphosphate delta isomerase 2 [Source:HGNC Symbol;Acc:HGNC:23487]	-	gene	overlapping	0	0.000384927	0.00321197	1.19121	2107	2302	6217	4410
IDI1	10	1039152	1049170	-	IDI2-AS1	ENSG00000232656	IDI2 antisense RNA 1 [Source:HGNC Symbol;Acc:HGNC:30885]	+	gene	overlapping	0	0.000340412	0.00288914	1.19024	2128	2321	6228	4492
AL731533.3	10	3042535	3047083	-	AL731533.3	ENSG00000287560	novel transcript	-	gene	overlapping	0	0.00146526	0.00950266	2.32923	15	24	101	106
KLF6	10	3775996	3785281	-	KLF6	ENSG00000067082	Kruppel like factor 6 [Source:HGNC Symbol;Acc:HGNC:2235]	-	gene	overlapping	0	0.000897493	0.00640066	1.15109	956	955	2602	1889
AKR1C1	10	4963253	4983283	+	AKR1C1	ENSG00000187134	aldo-keto reductase family 1 member C1 [Source:HGNC Symbol;Acc:HGNC:384]	+	gene	overlapping	0	3.98291e-05	0.000470656	1.87338	117	99	479	362
ITIH5	10	7559270	7666998	-	ITIH5	ENSG00000123243	inter-alpha-trypsin inhibitor heavy chain 5 [Source:HGNC Symbol;Acc:HGNC:21449]	-	gene	overlapping	0	1.30317e-25	4.89042e-23	-3.85057	1078	1064	82	76
ECHDC3	10	11742366	11764070	+	ECHDC3	ENSG00000134463	enoyl-CoA hydratase domain containing 3 [Source:HGNC Symbol;Acc:HGNC:23489]	+	gene	overlapping	0	5.72146e-06	8.80737e-05	2.6901	25	54	315	216
AL353586.1	10	12877459	12965275	+	AL353586.1	ENSG00000285520	novel transcript, antisense to CCDC3	+	gene	overlapping	0	4.44762e-08	1.16081e-06	-3.05944	1129	1367	63	262
CCDC3	10	12896625	13099652	-	AL353586.1	ENSG00000285520	novel transcript, antisense to CCDC3	+	gene	overlapping	0	1.41677e-10	6.14744e-09	-2.48973	1357	1617	199	369
OPTN	10	13099449	13138308	+	CCDC3	ENSG00000151468	coiled-coil domain containing 3 [Source:HGNC Symbol;Acc:HGNC:23813]	-	gene	overlapping	0	0.00748103	0.0345441	0.896156	583	574	1203	1086
FRMD4A	10	13643706	14462142	-	AL157392.5	ENSG00000282246	novel protein	+	gene	overlapping	0	8.34433e-05	0.000883761	1.52471	498	492	1075	1995
MINDY3	10	15778170	15860507	-	MINDY3	ENSG00000148481	MINDY lysine 48 deubiquitinase 3 [Source:HGNC Symbol;Acc:HGNC:23578]	-	gene	overlapping	0	0.0119375	0.0488447	0.873702	373	432	801	763
VIM-AS1	10	17214239	17229985	-	VIM-AS1	ENSG00000229124	VIM antisense RNA 1 [Source:HGNC Symbol;Acc:HGNC:44879]	-	gene	overlapping	0	4.61859e-06	7.28616e-05	-1.54156	13515	14180	3772	6453
VIM	10	17228241	17237593	+	VIM-AS1	ENSG00000229124	VIM antisense RNA 1 [Source:HGNC Symbol;Acc:HGNC:44879]	-	gene	overlapping	0	5.18606e-06	8.06365e-05	-1.32108	41541	44779	15791	21145
AL133415.1	10	17233325	17234833	-	VIM	ENSG00000026025	vimentin [Source:HGNC Symbol;Acc:HGNC:12692]	+	gene	overlapping	0	7.01721e-06	0.000105107	-1.34543	9605	10144	3491	4827
STAM-AS1	10	17641284	17643878	-	STAM-AS1	ENSG00000260589	STAM antisense RNA 1 (head to head) [Source:HGNC Symbol;Acc:HGNC:49568]	-	gene	overlapping	0	0.000670109	0.0050351	2.9119	6	19	79	119
CACNB2	10	18140677	18543557	+	CACNB2	ENSG00000165995	calcium voltage-gated channel auxiliary subunit beta 2 [Source:HGNC Symbol;Acc:HGNC:1402]	+	gene	overlapping	0	4.90813e-08	1.26908e-06	1.79441	332	354	1179	1358
PLXDC2	10	19816239	20289856	+	AL353147.1	ENSG00000285852	novel transcript	-	gene	overlapping	0	0.00104858	0.00723632	-1.33174	1495	1608	427	902
NEBL	10	20779973	21174187	-	NEBL	ENSG00000078114	nebulette [Source:HGNC Symbol;Acc:HGNC:16932]	-	gene	overlapping	0	0.00196203	0.0119996	-1.40059	2324	2621	541	1485
NEBL-AS1	10	21174014	21175048	+	NEBL	ENSG00000078114	nebulette [Source:HGNC Symbol;Acc:HGNC:16932]	-	gene	overlapping	0	0.00477189	0.024164	-2.50358	61	66	9	15
MIR1915HG	10	21492658	21497284	-	MIR1915HG	ENSG00000204682	MIR1915 host gene [Source:HGNC Symbol;Acc:HGNC:31448]	-	gene	overlapping	0	0.00192191	0.0117714	-1.28001	705	744	224	418
DNAJC1	10	21756548	22003769	-	DNAJC1	ENSG00000136770	DnaJ heat shock protein family (Hsp40) member C1 [Source:HGNC Symbol;Acc:HGNC:20090]	-	gene	overlapping	0	2.19129e-05	0.00028409	1.46665	289	304	823	924
ARMC3	10	22928024	23038523	+	ARMC3	ENSG00000165309	armadillo repeat containing 3 [Source:HGNC Symbol;Acc:HGNC:30964]	+	gene	overlapping	0	0.000514368	0.00407835	-1.30263	524	665	262	248
PTF1A	10	23192327	23194252	+	PTF1A	ENSG00000168267	pancreas associated transcription factor 1a [Source:HGNC Symbol;Acc:HGNC:23734]	+	gene	overlapping	0	0.000830218	0.00602906	3.55383	8	3	39	103
GAD2	10	26216665	26304558	+	GAD2	ENSG00000136750	glutamate decarboxylase 2 [Source:HGNC Symbol;Acc:HGNC:4093]	+	gene	overlapping	0	2.42693e-10	1.015e-08	3.22385	30	37	366	295
PDSS1	10	26697701	26746798	+	PDSS1	ENSG00000148459	decaprenyl diphosphate synthase subunit 1 [Source:HGNC Symbol;Acc:HGNC:17759]	+	gene	overlapping	0	0.0050815	0.0253892	1.33589	106	108	324	248
BAMBI	10	28677510	28682932	+	BAMBI	ENSG00000095739	BMP and activin membrane bound inhibitor [Source:HGNC Symbol;Acc:HGNC:30251]	+	gene	overlapping	0	0.000245967	0.00221052	-1.24886	3835	4464	2164	1516
ITGB1	10	32900318	33005792	-	ITGB1	ENSG00000150093	integrin subunit beta 1 [Source:HGNC Symbol;Acc:HGNC:6153]	-	gene	overlapping	0	0.000929193	0.00657252	-0.99558	2283	2389	1141	1360
ZNF33A	10	38010650	38065088	+	ZNF33A	ENSG00000189180	zinc finger protein 33A [Source:HGNC Symbol;Acc:HGNC:13096]	+	gene	overlapping	0	0.00910792	0.0401216	1.18119	144	213	324	539
RET	10	43077069	43130351	+	RET	ENSG00000165731	ret proto-oncogene [Source:HGNC Symbol;Acc:HGNC:9967]	+	gene	overlapping	0	4.07306e-05	0.000478464	3.5609	5	17	73	203
CSGALNACT2	10	43138445	43185302	+	CSGALNACT2	ENSG00000169826	chondroitin sulfate N- acetylgalactosaminyltransferase 2 [Source:HGNC Symbol;Acc:HGNC:24292]	+	gene	overlapping	0	0.00279688	0.0159354	1.15867	227	227	467	618
TMEM72	10	44911316	44937010	+	TMEM72-AS1	ENSG00000224812	TMEM72 antisense RNA 1 [Source:HGNC Symbol;Acc:HGNC:27349]	-	gene	overlapping	0	0.000417891	0.00343745	2.87372	20	11	166	75
ZNF488	10	47365496	47384293	-	ZNF488	ENSG00000265763	zinc finger protein 488 [Source:HGNC Symbol;Acc:HGNC:23535]	-	gene	overlapping	0	0.00665235	0.0313856	1.40444	116	92	209	387
AL591684.2	10	47517816	47553514	-	AGAP9	ENSG00000204172	ArfGAP with GTPase domain, ankyrin repeat and PH domain 9 [Source:HGNC Symbol;Acc:HGNC:23463]	-	gene	overlapping	0	0.000530839	0.00419028	2.48448	19	21	142	94
MAPK8	10	48306639	48439360	+	MAPK8	ENSG00000107643	mitogen-activated protein kinase 8 [Source:HGNC Symbol;Acc:HGNC:6881]	+	gene	overlapping	0	0.0037544	0.020102	1.13855	385	384	665	1157
AC060234.1	10	48984564	49018897	+	AC060234.2	ENSG00000233665	novel transcript	-	gene	overlapping	0	2.02709e-14	1.72675e-12	-3.46473	832	1049	56	127
VSTM4	10	49014236	49115522	-	AC060234.1	ENSG00000226576	novel transcript	+	gene	overlapping	0	2.27521e-17	3.36077e-15	-3.06924	1605	1925	171	279
SLC18A3	10	49610310	49612720	+	CHAT	ENSG00000070748	choline O-acetyltransferase [Source:HGNC Symbol;Acc:HGNC:1912]	+	gene	overlapping	0	9.60613e-13	6.60303e-11	3.13522	48	66	564	493
DKK1	10	52314281	52318042	+	PRKG1-AS1	ENSG00000236671	PRKG1 antisense RNA 1 [Source:HGNC Symbol;Acc:HGNC:45029]	-	gene	overlapping	0	0.000580359	0.00450435	-2.25946	711	933	298	56
CISD1	10	58269162	58289586	+	CISD1	ENSG00000122873	CDGSH iron sulfur domain 1 [Source:HGNC Symbol;Acc:HGNC:30880]	+	gene	overlapping	0	0.00120889	0.00809718	1.17899	755	714	2079	1442
PHYHIPL	10	59176643	59247774	+	PHYHIPL	ENSG00000165443	phytanoyl-CoA 2-hydroxylase interacting protein like [Source:HGNC Symbol;Acc:HGNC:29378]	+	gene	overlapping	0	3.89096e-06	6.22419e-05	1.4378	560	629	1659	1766
SLC16A9	10	59650761	59736002	-	SLC16A9	ENSG00000165449	solute carrier family 16 member 9 [Source:HGNC Symbol;Acc:HGNC:23520]	-	gene	overlapping	0	4.0632e-05	0.000478114	-1.40568	1359	1397	453	662
ANK3	10	60026298	60733490	-	ANK3	ENSG00000151150	ankyrin 3 [Source:HGNC Symbol;Acc:HGNC:494]	-	gene	overlapping	0	1.192e-06	2.17489e-05	2.10228	450	505	1300	3127
RHOBTB1	10	60869438	61001440	-	RHOBTB1	ENSG00000072422	Rho related BTB domain containing 1 [Source:HGNC Symbol;Acc:HGNC:18738]	-	gene	overlapping	0	3.31816e-09	1.13201e-07	-1.86676	1911	2239	532	681
TMEM26	10	61406643	61453450	-	TMEM26	ENSG00000196932	transmembrane protein 26 [Source:HGNC Symbol;Acc:HGNC:28550]	-	gene	overlapping	0	0.00159651	0.0101222	-1.57818	239	291	70	120
CABCOCO1	10	61662961	61766766	+	CABCOCO1	ENSG00000183346	ciliary associated calcium binding coiled- coil 1 [Source:HGNC Symbol;Acc:HGNC:28678]	+	gene	overlapping	0	7.44637e-05	0.000800254	-4.35049	88	118	0	11
JMJD1C	10	63167221	63521850	-	JMJD1C	ENSG00000171988	jumonji domain containing 1C [Source:HGNC Symbol;Acc:HGNC:12313]	-	gene	overlapping	0	0.000220928	0.00202889	1.23413	670	775	1480	2154
LRRTM3	10	66926036	67101551	+	CTNNA3	ENSG00000183230	catenin alpha 3 [Source:HGNC Symbol;Acc:HGNC:2511]	-	gene	overlapping	0	0.00952103	0.0414495	1.78466	83	101	116	574
DNAJC12	10	67796669	67838188	-	DNAJC12	ENSG00000108176	DnaJ heat shock protein family (Hsp40) member C12 [Source:HGNC Symbol;Acc:HGNC:28908]	-	gene	overlapping	0	0.00266326	0.0153224	1.2665	352	401	1210	693
NEUROG3	10	69571698	69573238	-	NEUROG3	ENSG00000122859	neurogenin 3 [Source:HGNC Symbol;Acc:HGNC:13806]	-	gene	overlapping	0	1.44223e-05	0.000199059	4.07961	7	3	103	78
FAM241B	10	69630247	69633596	+	FAM241B	ENSG00000171224	family with sequence similarity 241 member B [Source:HGNC Symbol;Acc:HGNC:23519]	+	gene	overlapping	0	8.75802e-07	1.66354e-05	1.95859	678	631	3422	1946
PPA1	10	70202835	70233911	-	PPA1	ENSG00000180817	pyrophosphatase (inorganic) 1 [Source:HGNC Symbol;Acc:HGNC:9226]	-	gene	overlapping	0	0.00124949	0.00830105	1.09239	757	844	2033	1575
PALD1	10	70478767	70568450	+	PALD1	ENSG00000107719	phosphatase domain containing paladin 1 [Source:HGNC Symbol;Acc:HGNC:23530]	+	gene	overlapping	0	3.52201e-05	0.000424507	-1.95194	2036	1904	285	822
SGPL1	10	70815961	70881173	+	SGPL1	ENSG00000166224	sphingosine-1-phosphate lyase 1 [Source:HGNC Symbol;Acc:HGNC:10817]	+	gene	overlapping	0	0.00139586	0.00909074	-0.956942	2765	3184	1451	1816
SLC29A3	10	71319259	71381423	+	SLC29A3	ENSG00000198246	solute carrier family 29 member 3 [Source:HGNC Symbol;Acc:HGNC:23096]	+	gene	overlapping	0	0.00280565	0.0159723	1.19336	390	344	1059	720
C10orf105	10	71711701	71737824	-	CDH23	ENSG00000107736	cadherin related 23 [Source:HGNC Symbol;Acc:HGNC:13733]	+	gene	overlapping	0	0.00401963	0.0211411	-2.1018	325	354	22	151
PSAP	10	71816298	71851325	-	PSAP	ENSG00000197746	prosaposin [Source:HGNC Symbol;Acc:HGNC:9498]	-	gene	overlapping	0	0.00096094	0.00673872	-0.924318	77164	81803	45657	43324
CHST3	10	71964395	72013558	+	CHST3	ENSG00000122863	carbohydrate sulfotransferase 3 [Source:HGNC Symbol;Acc:HGNC:1971]	+	gene	overlapping	0	2.16521e-08	6.08581e-07	-1.9137	1615	1664	376	557
DDIT4	10	72273924	72276036	+	DDIT4	ENSG00000168209	DNA damage inducible transcript 4 [Source:HGNC Symbol;Acc:HGNC:24944]	+	gene	overlapping	0	0.000220234	0.00202647	1.15554	9990	10799	27728	21239
DDIT4-AS1	10	72274915	72275980	-	DDIT4	ENSG00000168209	DNA damage inducible transcript 4 [Source:HGNC Symbol;Acc:HGNC:24944]	+	gene	overlapping	0	0.000185935	0.00174204	1.18435	7053	7671	20176	15188
ZSWIM8	10	73785582	73801797	+	ZSWIM8	ENSG00000214655	zinc finger SWIM-type containing 8 [Source:HGNC Symbol;Acc:HGNC:23528]	+	gene	overlapping	0	0.00551642	0.0271423	-1.54353	1209	1324	183	763
VCL	10	73995193	74121363	+	VCL	ENSG00000035403	vinculin [Source:HGNC Symbol;Acc:HGNC:12665]	+	gene	overlapping	0	0.00094589	0.00666346	-1.59361	4778	5226	840	2758
VDAC2	10	75210154	75231448	+	VDAC2	ENSG00000165637	voltage dependent anion channel 2 [Source:HGNC Symbol;Acc:HGNC:12672]	+	gene	overlapping	0	0.00298023	0.0167262	1.2362	1426	1717	5183	2564
LRMDA	10	75431624	76560168	+	LRMDA	ENSG00000148655	leucine rich melanocyte differentiation associated [Source:HGNC Symbol;Acc:HGNC:23405]	+	gene	overlapping	0	0.00119197	0.00801091	1.76225	50	117	295	298
ZCCHC24	10	79382325	79445627	-	ZCCHC24	ENSG00000165424	zinc finger CCHC-type containing 24 [Source:HGNC Symbol;Acc:HGNC:26911]	-	gene	overlapping	0	1.4557e-05	0.00020052	-2.44213	1185	1088	89	368
AL133481.1	10	79382328	79409274	+	ZCCHC24	ENSG00000165424	zinc finger CCHC-type containing 24 [Source:HGNC Symbol;Acc:HGNC:26911]	-	gene	overlapping	0	6.56141e-06	9.93513e-05	-2.44804	1063	999	88	324
ANXA11	10	80150889	80205572	-	ANXA11	ENSG00000122359	annexin A11 [Source:HGNC Symbol;Acc:HGNC:535]	-	gene	overlapping	0	2.49885e-05	0.000316574	-1.63321	824	860	219	364
TSPAN14	10	80454166	80533124	+	TSPAN14	ENSG00000108219	tetraspanin 14 [Source:HGNC Symbol;Acc:HGNC:23303]	+	gene	overlapping	0	0.000220935	0.00202889	-1.3148	6336	7184	2049	3790
NRG3	10	81875194	82987179	+	NRG3	ENSG00000185737	neuregulin 3 [Source:HGNC Symbol;Acc:HGNC:7999]	+	gene	overlapping	0	0.000225425	0.00206466	1.41703	1392	1331	2605	5250
SNCG	10	86958599	86963258	+	MMRN2	ENSG00000173269	multimerin 2 [Source:HGNC Symbol;Acc:HGNC:19888]	-	gene	overlapping	0	5.05391e-22	1.16956e-19	4.79145	18	19	611	473
PAPSS2	10	87659613	87747705	+	AL138767.1	ENSG00000196566	novel transcript	-	gene	overlapping	0	0.000104148	0.00106802	-2.12454	489	404	58	165
STAMBPL1	10	88879734	88975153	+	STAMBPL1	ENSG00000138134	STAM binding protein like 1 [Source:HGNC Symbol;Acc:HGNC:24105]	+	gene	overlapping	0	3.56032e-08	9.4885e-07	-2.34698	9521	10998	2899	1319
ACTA2	10	88935074	88994249	-	STAMBPL1	ENSG00000138134	STAM binding protein like 1 [Source:HGNC Symbol;Acc:HGNC:24105]	+	gene	overlapping	0	7.86903e-08	1.93383e-06	-2.38418	9442	10902	2869	1201
FAS	10	88990531	89017059	+	ACTA2	ENSG00000107796	actin alpha 2, smooth muscle [Source:HGNC Symbol;Acc:HGNC:130]	-	gene	overlapping	0	3.30001e-08	8.84569e-07	-3.48703	405	516	16	73
CH25H	10	89205629	89207314	-	CH25H	ENSG00000138135	cholesterol 25-hydroxylase [Source:HGNC Symbol;Acc:HGNC:1907]	-	gene	overlapping	0	9.45609e-06	0.000137918	-5.14364	65	99	0	5
SLC16A12	10	89430299	89556641	-	SLC16A12	ENSG00000152779	solute carrier family 16 member 12 [Source:HGNC Symbol;Acc:HGNC:23094]	-	gene	overlapping	0	1.99825e-05	0.000263242	3.55117	5	12	108	101
KIF20B	10	89701610	89774939	+	KIF20B	ENSG00000138182	kinesin family member 20B [Source:HGNC Symbol;Acc:HGNC:7212]	+	gene	overlapping	0	0.00671821	0.0316318	1.54672	44	81	167	219
PCGF5	10	91163012	91284337	+	PCGF5	ENSG00000180628	polycomb group ring finger 5 [Source:HGNC Symbol;Acc:HGNC:28264]	+	gene	overlapping	0	0.00289513	0.016353	-1.1456	804	1050	518	363
AL358613.3	10	93063646	93077885	+	CYP26C1	ENSG00000187553	cytochrome P450 family 26 subfamily C member 1 [Source:HGNC Symbol;Acc:HGNC:20577]	+	gene	overlapping	0	2.44006e-05	0.000310423	1.59902	479	388	1609	1184
MYOF	10	93306429	93482334	-	MYOF	ENSG00000138119	myoferlin [Source:HGNC Symbol;Acc:HGNC:3656]	-	gene	overlapping	0	2.94736e-05	0.000363124	-2.64066	182	182	19	44
FFAR4	10	93566665	93604480	+	FFAR4	ENSG00000186188	free fatty acid receptor 4 [Source:HGNC Symbol;Acc:HGNC:19061]	+	gene	overlapping	0	3.28004e-05	0.000399153	-1.81695	828	990	352	189
RBP4	10	93591687	93601744	-	FFAR4	ENSG00000186188	free fatty acid receptor 4 [Source:HGNC Symbol;Acc:HGNC:19061]	+	gene	overlapping	0	0.000113392	0.00115285	-1.67954	691	845	321	182
PDLIM1	10	95237572	95291012	-	PDLIM1	ENSG00000107438	PDZ and LIM domain 1 [Source:HGNC Symbol;Acc:HGNC:2067]	-	gene	overlapping	0	3.79631e-26	1.59733e-23	-3.33491	2370	2917	282	273
SORBS1	10	95311771	95561414	-	SORBS1	ENSG00000095637	sorbin and SH3 domain containing 1 [Source:HGNC Symbol;Acc:HGNC:14565]	-	gene	overlapping	0	0.000867805	0.00624002	-1.3553	2582	2369	660	1435
LCOR	10	96832282	96995959	+	LCOR	ENSG00000196233	ligand dependent nuclear receptor corepressor [Source:HGNC Symbol;Acc:HGNC:29503]	+	gene	overlapping	0	0.00275714	0.0157284	1.14157	453	348	794	1111
PGAM1	10	97426191	97433444	+	PGAM1	ENSG00000171314	phosphoglycerate mutase 1 [Source:HGNC Symbol;Acc:HGNC:8888]	+	gene	overlapping	0	0.000189904	0.00177563	1.09623	1246	1370	2891	3058
EXOSC1	10	97436142	97446017	-	EXOSC1	ENSG00000171311	exosome component 1 [Source:HGNC Symbol;Acc:HGNC:17286]	-	gene	overlapping	0	0.00558429	0.0273792	1.00484	540	635	1441	1045
UBTD1	10	97498924	97571206	+	UBTD1	ENSG00000165886	ubiquitin domain containing 1 [Source:HGNC Symbol;Acc:HGNC:25683]	+	gene	overlapping	0	0.00154833	0.00992426	-1.13028	1429	1732	888	633
MARVELD1	10	97713173	97718150	+	MARVELD1	ENSG00000155254	MARVEL domain containing 1 [Source:HGNC Symbol;Acc:HGNC:28674]	+	gene	overlapping	0	1.0476e-06	1.95511e-05	-1.74308	1417	1578	367	592
CRTAC1	10	97865000	98030828	-	GOLGA7B	ENSG00000155265	golgin A7 family member B [Source:HGNC Symbol;Acc:HGNC:31668]	+	gene	overlapping	0	0.0012306	0.0082109	1.69358	80	74	318	209
GOT1	10	99396870	99430624	-	GOT1	ENSG00000120053	glutamic-oxaloacetic transaminase 1 [Source:HGNC Symbol;Acc:HGNC:4432]	-	gene	overlapping	0	0.00527412	0.0262008	1.01548	1570	1675	4239	2674
ERLIN1	10	100150094	100186033	-	ERLIN1	ENSG00000107566	ER lipid raft associated 1 [Source:HGNC Symbol;Acc:HGNC:16947]	-	gene	overlapping	0	0.00458595	0.0233931	-1.13538	863	909	303	565
BLOC1S2	10	100273280	100286680	-	BLOC1S2	ENSG00000196072	biogenesis of lysosomal organelles complex 1 subunit 2 [Source:HGNC Symbol;Acc:HGNC:20984]	-	gene	overlapping	0	0.000883547	0.00632048	1.25212	1149	1311	3845	2315
SCD	10	100347233	100364826	+	SCD	ENSG00000099194	stearoyl-CoA desaturase [Source:HGNC Symbol;Acc:HGNC:10571]	+	gene	overlapping	0	0.00379556	0.020301	-1.24754	15171	15925	3870	10315
WNT8B	10	100463041	100483744	+	WNT8B	ENSG00000075290	Wnt family member 8B [Source:HGNC Symbol;Acc:HGNC:12789]	+	gene	overlapping	0	0.00385817	0.020534	-3.21997	86	66	1	17
AL133352.1	10	100505628	100530000	-	SEC31B	ENSG00000075826	SEC31 homolog B, COPII coat complex component [Source:HGNC Symbol;Acc:HGNC:23197]	-	gene	overlapping	0	0.000563854	0.00440987	1.60932	2299	2617	11339	4306
LZTS2	10	100996618	101007836	+	LZTS2	ENSG00000107816	leucine zipper tumor suppressor 2 [Source:HGNC Symbol;Acc:HGNC:29381]	+	gene	overlapping	0	0.0114523	0.0475097	-0.828877	2529	2777	1267	1933
KAZALD1	10	101061841	101068131	+	KAZALD1	ENSG00000107821	Kazal type serine peptidase inhibitor domain 1 [Source:HGNC Symbol;Acc:HGNC:25460]	+	gene	overlapping	0	2.0021e-13	1.5444e-11	-2.89641	602	757	102	91
LBX1	10	101226195	101229794	-	LBX1	ENSG00000138136	ladybird homeobox 1 [Source:HGNC Symbol;Acc:HGNC:16960]	-	gene	overlapping	0	1.17126e-06	2.1455e-05	3.16906	15	20	134	202
HPS6	10	102065390	102068038	+	HPS6	ENSG00000166189	HPS6 biogenesis of lysosomal organelles complex 2 subunit 3 [Source:HGNC Symbol;Acc:HGNC:18817]	+	gene	overlapping	0	0.000227176	0.00207523	-1.17579	1363	1586	620	771
PPRC1	10	102132994	102150333	+	PPRC1	ENSG00000148840	PPARG related coactivator 1 [Source:HGNC Symbol;Acc:HGNC:30025]	+	gene	overlapping	0	0.00479392	0.0242314	-1.39868	922	886	190	555
GBF1	10	102245532	102382899	+	GBF1	ENSG00000107862	golgi brefeldin A resistant guanine nucleotide exchange factor 1 [Source:HGNC Symbol;Acc:HGNC:4181]	+	gene	overlapping	0	0.00983418	0.0424061	-1.42047	1896	2291	321	1379
PSD	10	102402617	102421539	-	PSD	ENSG00000059915	pleckstrin and Sec7 domain containing [Source:HGNC Symbol;Acc:HGNC:9507]	-	gene	overlapping	0	0.000358116	0.00301909	1.26111	421	370	1054	967
SUFU	10	102503987	102633535	+	SUFU	ENSG00000107882	SUFU negative regulator of hedgehog signaling [Source:HGNC Symbol;Acc:HGNC:16466]	+	gene	overlapping	0	0.000260901	0.00231182	-1.49378	1335	1582	359	755
WBP1L	10	102743948	102834516	+	WBP1L	ENSG00000166272	WW domain binding protein 1 like [Source:HGNC Symbol;Acc:HGNC:23510]	+	gene	overlapping	0	1.1176e-06	2.06905e-05	-1.66324	2233	2567	626	997
INA	10	103277138	103290346	+	INA	ENSG00000148798	internexin neuronal intermediate filament protein alpha [Source:HGNC Symbol;Acc:HGNC:6057]	+	gene	overlapping	0	8.34217e-05	0.000883761	1.40005	2824	2222	5450	8946
TAF5	10	103367976	103389065	+	TAF5	ENSG00000148835	TATA-box binding protein associated factor 5 [Source:HGNC Symbol;Acc:HGNC:11539]	+	gene	overlapping	0	0.00286815	0.0162283	1.34511	168	186	582	365
ATP5MD	10	103389041	103396492	-	TAF5	ENSG00000148835	TATA-box binding protein associated factor 5 [Source:HGNC Symbol;Acc:HGNC:11539]	+	gene	overlapping	0	0.00895562	0.039652	1.00899	1073	1319	3181	1869
ITPRIP	10	104309698	104338465	-	ITPRIP	ENSG00000148841	inositol 1,4,5-trisphosphate receptor interacting protein [Source:HGNC Symbol;Acc:HGNC:29370]	-	gene	overlapping	0	0.00242506	0.0142016	-1.43721	1497	1357	301	845
AL162742.1	10	104312141	104313881	+	ITPRIP	ENSG00000148841	inositol 1,4,5-trisphosphate receptor interacting protein [Source:HGNC Symbol;Acc:HGNC:29370]	-	gene	overlapping	0	0.00263642	0.0152082	-1.39892	600	565	148	330
SORCS3	10	104641290	105265242	+	SORCS3	ENSG00000156395	sortilin related VPS10 domain containing receptor 3 [Source:HGNC Symbol;Acc:HGNC:16699]	+	gene	overlapping	0	0.00619036	0.0296683	1.46285	148	144	238	635
ADD3	10	109996368	110135565	+	ADD3-AS1	ENSG00000203876	ADD3 antisense RNA 1 [Source:HGNC Symbol;Acc:HGNC:48682]	-	gene	overlapping	0	0.000443045	0.00360168	-1.20211	2702	2821	977	1601
DUSP5	10	110497907	110511533	+	DUSP5	ENSG00000138166	dual specificity phosphatase 5 [Source:HGNC Symbol;Acc:HGNC:3071]	+	gene	overlapping	0	0.000739591	0.00547108	-1.66471	304	333	74	142
PDCD4	10	110871795	110900006	+	PDCD4-AS1	ENSG00000203497	PDCD4 antisense RNA 1 [Source:HGNC Symbol;Acc:HGNC:27425]	-	gene	overlapping	0	4.23172e-10	1.71009e-08	-2.02469	1899	2242	459	627
NRAP	10	113588716	113664127	-	HABP2	ENSG00000148702	hyaluronan binding protein 2 [Source:HGNC Symbol;Acc:HGNC:4798]	+	gene	overlapping	0	4.27943e-05	0.000500167	-3.91605	201	255	30	1
CASP7	10	113679162	113730907	+	CASP7	ENSG00000165806	caspase 7 [Source:HGNC Symbol;Acc:HGNC:1508]	+	gene	overlapping	0	0.00200798	0.0122058	-1.14652	651	687	268	379
AC016825.1	10	116670034	116672750	+	C10orf82	ENSG00000165863	chromosome 10 open reading frame 82 [Source:HGNC Symbol;Acc:HGNC:28500]	-	gene	overlapping	0	0.00473931	0.0240165	1.40397	73	85	206	239
AC005871.2	10	117425194	117490419	+	AC005871.2	ENSG00000258114	novel transcript	+	gene	overlapping	0	1.08293e-17	1.65236e-15	-6.88509	447	312	0	7
EMX2OS	10	117473215	117545068	-	AC005871.2	ENSG00000258114	novel transcript	+	gene	overlapping	0	6.57539e-23	1.72263e-20	-7.98231	669	499	0	5
EMX2	10	117542445	117549546	+	EMX2OS	ENSG00000229847	EMX2 opposite strand/antisense RNA [Source:HGNC Symbol;Acc:HGNC:18511]	-	gene	overlapping	0	6.80681e-11	3.19299e-09	-10.2123	211	198	0	0
GRK5	10	119207589	119459742	+	GRK5	ENSG00000198873	G protein-coupled receptor kinase 5 [Source:HGNC Symbol;Acc:HGNC:4544]	+	gene	overlapping	0	2.22766e-11	1.18057e-09	-2.20456	1453	1444	301	371
BAG3	10	119651370	119677819	+	BAG3	ENSG00000151929	BCL2 associated athanogene 3 [Source:HGNC Symbol;Acc:HGNC:939]	+	gene	overlapping	0	0.00343906	0.018704	-0.9237	1276	1353	734	740
INPP5F	10	119726042	119829147	+	INPP5F	ENSG00000198825	inositol polyphosphate-5-phosphatase F [Source:HGNC Symbol;Acc:HGNC:17054]	+	gene	overlapping	0	0.00911223	0.0401279	0.945404	319	365	604	802
HTRA1	10	122458551	122514907	+	BX842242.1	ENSG00000285955	novel transcript	-	gene	overlapping	0	9.94722e-16	1.1229e-13	-2.5216	14173	15095	2167	3297
BUB3	10	123154402	123170467	+	BUB3	ENSG00000154473	BUB3 mitotic checkpoint protein [Source:HGNC Symbol;Acc:HGNC:1151]	+	gene	overlapping	0	0.00321947	0.0178117	1.13603	2585	3074	8385	4658
CPXM2	10	123706207	123940267	-	CPXM2	ENSG00000121898	carboxypeptidase X, M14 family member 2 [Source:HGNC Symbol;Acc:HGNC:26977]	-	gene	overlapping	0	0.0115969	0.0479378	1.68446	76	53	109	345
CHST15	10	124007668	124093598	-	CHST15	ENSG00000182022	carbohydrate sulfotransferase 15 [Source:HGNC Symbol;Acc:HGNC:18137]	-	gene	overlapping	0	5.51098e-05	0.000623127	-2.30117	1590	1979	140	647
MKI67	10	128096659	128126423	-	MKI67	ENSG00000148773	marker of proliferation Ki-67 [Source:HGNC Symbol;Acc:HGNC:7107]	-	gene	overlapping	0	0.00314663	0.0175114	-1.72626	475	338	64	205
MGMT	10	129467190	129770983	+	MGMT	ENSG00000170430	O-6-methylguanine-DNA methyltransferase [Source:HGNC Symbol;Acc:HGNC:7059]	+	gene	overlapping	0	2.55787e-06	4.3418e-05	1.72124	291	336	1235	948
EBF3	10	129835283	129963841	-	EBF3	ENSG00000108001	EBF transcription factor 3 [Source:HGNC Symbol;Acc:HGNC:19087]	-	gene	overlapping	0	3.39967e-12	2.09797e-10	3.37821	49	50	379	730
BNIP3	10	131966455	131982013	-	BNIP3	ENSG00000176171	BCL2 interacting protein 3 [Source:HGNC Symbol;Acc:HGNC:1084]	-	gene	overlapping	0	1.59596e-06	2.83737e-05	1.50776	1369	1486	4735	3859
CFAP46	10	132808392	132942823	-	CFAP46	ENSG00000171811	cilia and flagella associated protein 46 [Source:HGNC Symbol;Acc:HGNC:25247]	-	gene	overlapping	0	1.21202e-05	0.000170851	-2.08327	343	275	79	77
FUOM	10	133355158	133358025	-	FUOM	ENSG00000148803	fucose mutarotase [Source:HGNC Symbol;Acc:HGNC:24733]	-	gene	overlapping	0	0.0120507	0.049184	1.19212	99	110	270	236
PGGHG	11	289135	296107	+	PGGHG	ENSG00000142102	protein-glucosylgalactosylhydroxylysine glucosidase [Source:HGNC Symbol;Acc:HGNC:26210]	+	gene	overlapping	0	6.81407e-05	0.000742066	-2.05415	190	277	56	63
IFITM2	11	307631	315272	+	IFITM2	ENSG00000185201	interferon induced transmembrane protein 2 [Source:HGNC Symbol;Acc:HGNC:5413]	+	gene	overlapping	0	0.0048369	0.0243953	-1.03554	17312	21680	12508	7441
B4GALNT4	11	369499	382117	+	B4GALNT4	ENSG00000182272	beta-1,4-N-acetyl-galactosaminyltransferase 4 [Source:HGNC Symbol;Acc:HGNC:26315]	+	gene	overlapping	0	0.00831857	0.0375133	-0.902917	746	809	403	484
SIGIRR	11	405716	417455	-	SIGIRR	ENSG00000185187	single Ig and TIR domain containing [Source:HGNC Symbol;Acc:HGNC:30575]	-	gene	overlapping	0	6.1752e-08	1.54427e-06	2.93388	39	52	468	260
AP006621.4	11	708564	727047	-	EPS8L2	ENSG00000177106	EPS8 like 2 [Source:HGNC Symbol;Acc:HGNC:21296]	+	gene	overlapping	0	0.00184309	0.0114037	1.85749	45	37	166	151
GATD1	11	767220	777488	-	GATD1	ENSG00000177225	glutamine amidotransferase like class 1 domain containing 1 [Source:HGNC Symbol;Acc:HGNC:26616]	-	gene	overlapping	0	0.00756536	0.034864	-0.972155	809	819	359	531
CEND1	11	787115	790113	-	CEND1	ENSG00000184524	cell cycle exit and neuronal differentiation 1 [Source:HGNC Symbol;Acc:HGNC:24153]	-	gene	overlapping	0	0.000246534	0.00221132	1.45222	166	189	545	484
PNPLA2	11	818914	825573	+	PNPLA2	ENSG00000177666	patatin like phospholipase domain containing 2 [Source:HGNC Symbol;Acc:HGNC:30802]	+	gene	overlapping	0	0.000516392	0.00409019	-1.55654	525	602	136	276
CD151	11	832887	839831	+	CD151	ENSG00000177697	CD151 molecule (Raph blood group) [Source:HGNC Symbol;Acc:HGNC:1630]	+	gene	overlapping	0	9.27172e-08	2.24282e-06	-1.78829	3779	4846	1037	1630
POLR2L	11	837356	842529	-	CD151	ENSG00000177697	CD151 molecule (Raph blood group) [Source:HGNC Symbol;Acc:HGNC:1630]	+	gene	overlapping	0	0.0010943	0.00750709	-0.972067	4082	5416	2517	2609
AC068580.4	11	1734821	1764573	-	IFITM10	ENSG00000244242	interferon induced transmembrane protein 10 [Source:HGNC Symbol;Acc:HGNC:40022]	-	gene	overlapping	0	1.30711e-05	0.000182956	-1.24152	12887	14113	5407	6781
AC068580.3	11	1760348	1762486	+	AC068580.4	ENSG00000250644	novel protein	-	gene	overlapping	0	0.000109512	0.00111725	-1.3009	930	1017	379	464
TH	11	2163929	2171877	-	TH	ENSG00000180176	tyrosine hydroxylase [Source:HGNC Symbol;Acc:HGNC:11782]	-	gene	overlapping	0	8.46811e-12	4.83867e-10	3.44132	47	38	602	376
CD81	11	2376177	2397419	+	CD81-AS1	ENSG00000238184	CD81 antisense RNA 1 [Source:HGNC Symbol;Acc:HGNC:49384]	-	gene	overlapping	0	0.0053858	0.0266602	-0.967665	4140	4847	2895	1943
OSBPL5	11	3087107	3166739	-	OSBPL5	ENSG00000021762	oxysterol binding protein like 5 [Source:HGNC Symbol;Acc:HGNC:16392]	-	gene	overlapping	0	0.00209179	0.012639	-1.50036	793	837	166	458
RHOG	11	3826978	3840959	-	RHOG	ENSG00000177105	ras homolog family member G [Source:HGNC Symbol;Acc:HGNC:672]	-	gene	overlapping	0	0.000184985	0.00173431	-1.38293	676	789	248	352
AC090587.1	11	3854318	3855509	-	AC090587.1	ENSG00000228661	novel transcript	-	gene	overlapping	0	0.00932692	0.0408016	-5.49893	23	19	0	1
STIM1	11	3854527	4093210	+	AC090587.1	ENSG00000228661	novel transcript	-	gene	overlapping	0	9.43038e-07	1.77909e-05	-2.86875	1751	1660	86	425
HBG1	11	5248079	5938619	-	HBG1	ENSG00000213934	hemoglobin subunit gamma 1 [Source:HGNC Symbol;Acc:HGNC:4831]	-	gene	overlapping	0	0.00149197	0.00963535	-1.05063	3848	5433	1932	2837
TRIM6-TRIM34	11	5596725	5644398	+	AC104389.4	ENSG00000239920	novel transcript	-	gene	overlapping	0	0.00277795	0.0158406	-2.34581	113	107	11	36
CCKBR	11	6259806	6272127	+	CCKBR	ENSG00000110148	cholecystokinin B receptor [Source:HGNC Symbol;Acc:HGNC:1571]	+	gene	overlapping	0	3.64667e-06	5.88084e-05	2.79038	37	30	315	175
AC091564.6	11	6618790	6619764	+	TPP1	ENSG00000166340	tripeptidyl peptidase 1 [Source:HGNC Symbol;Acc:HGNC:2073]	-	gene	overlapping	0	0.000972154	0.00680361	-2.35865	122	159	15	44
DCHS1	11	6621330	6655809	-	DCHS1	ENSG00000166341	dachsous cadherin-related 1 [Source:HGNC Symbol;Acc:HGNC:13681]	-	gene	overlapping	0	0.00125834	0.00834762	-1.3242	4193	3966	1068	2461
AC091564.5	11	6630504	6658396	+	DCHS1	ENSG00000166341	dachsous cadherin-related 1 [Source:HGNC Symbol;Acc:HGNC:13681]	-	gene	overlapping	0	0.0101315	0.0433916	-1.79587	1898	1874	116	1079
SYT9	11	7238778	7469043	+	SYT9	ENSG00000170743	synaptotagmin 9 [Source:HGNC Symbol;Acc:HGNC:19265]	+	gene	overlapping	0	8.96207e-09	2.77764e-07	-2.03633	3372	4057	705	1236
OLFML1	11	7485388	7511377	+	AC107884.1	ENSG00000251364	novel transcript, antisense to OLFML1	-	gene	overlapping	0	1.84309e-19	3.36727e-17	-3.05983	2649	2930	404	303
PPFIBP2	11	7513298	7657127	+	AC107884.1	ENSG00000251364	novel transcript, antisense to OLFML1	-	gene	overlapping	0	0.000259164	0.00229936	-1.69013	473	544	110	229
RIC3	11	8106056	8169055	-	TUB	ENSG00000166402	tubby bipartite transcription factor [Source:HGNC Symbol;Acc:HGNC:12406]	+	gene	overlapping	0	0.000509353	0.00404597	1.40143	278	336	1029	677
LMO1	11	8224309	8268716	-	LMO1	ENSG00000166407	LIM domain only 1 [Source:HGNC Symbol;Acc:HGNC:6641]	-	gene	overlapping	0	0.000103676	0.00106633	2.01177	89	113	566	286
ST5	11	8693351	8910951	-	RPL27A	ENSG00000166441	ribosomal protein L27a [Source:HGNC Symbol;Acc:HGNC:10329]	+	gene	overlapping	0	2.96244e-09	1.02577e-07	-1.85669	3306	3697	862	1205
SCUBE2	11	9019498	9138114	-	AC079296.1	ENSG00000253973	novel transcript	+	gene	overlapping	0	0.000151089	0.00146193	-1.85752	547	618	99	248
SBF2	11	9778667	10294207	-	SBF2-AS1	ENSG00000246273	SBF2 antisense RNA 1 [Source:HGNC Symbol;Acc:HGNC:27438]	+	gene	overlapping	0	0.00633949	0.0302383	0.990381	656	652	1057	1737
ADM	11	10305073	10307397	+	ADM	ENSG00000148926	adrenomedullin [Source:HGNC Symbol;Acc:HGNC:259]	+	gene	overlapping	0	0.00416753	0.0216727	0.987533	403	392	783	901
MRVI1-AS1	11	10541258	10599936	+	MRVI1-AS1	ENSG00000177112	MRVI1 antisense RNA 1 [Source:HGNC Symbol;Acc:HGNC:43434]	+	gene	overlapping	0	0.00159745	0.0101235	-1.9106	223	286	37	109
MRVI1	11	10573091	10693988	-	MRVI1-AS1	ENSG00000177112	MRVI1 antisense RNA 1 [Source:HGNC Symbol;Acc:HGNC:43434]	+	gene	overlapping	0	0.000842506	0.00608014	-2.08618	294	389	36	138
DKK3	11	11963106	12009769	-	DKK3	ENSG00000050165	dickkopf WNT signaling pathway inhibitor 3 [Source:HGNC Symbol;Acc:HGNC:2893]	-	gene	overlapping	0	6.60828e-07	1.31545e-05	-1.37561	15051	16206	6172	6652
MICAL2	11	12094008	12359144	+	MICAL2	ENSG00000133816	microtubule associated monooxygenase, calponin and LIM domain containing 2 [Source:HGNC Symbol;Acc:HGNC:24693]	+	gene	overlapping	0	7.63973e-12	4.4384e-10	-2.5711	755	734	120	148
AC079329.1	11	12261426	12263173	-	MICAL2	ENSG00000133816	microtubule associated monooxygenase, calponin and LIM domain containing 2 [Source:HGNC Symbol;Acc:HGNC:24693]	+	gene	overlapping	0	4.26421e-11	2.10706e-09	-4.09505	244	187	14	13
ARNTL	11	13276652	13387266	+	ARNTL	ENSG00000133794	aryl hydrocarbon receptor nuclear translocator like [Source:HGNC Symbol;Acc:HGNC:701]	+	gene	overlapping	0	3.12831e-09	1.07783e-07	-2.20464	856	1084	181	268
BTBD10	11	13388001	13463297	-	BTBD10	ENSG00000148925	BTB domain containing 10 [Source:HGNC Symbol;Acc:HGNC:21445]	-	gene	overlapping	0	0.00221399	0.013205	0.95725	808	1008	1705	2044
SPON1	11	13962723	14268133	+	SPON1	ENSG00000262655	spondin 1 [Source:HGNC Symbol;Acc:HGNC:11252]	+	gene	overlapping	0	8.41262e-06	0.00012453	-1.67913	2490	2557	582	1116
SPON1-AS1	11	14262846	14273691	-	SPON1	ENSG00000262655	spondin 1 [Source:HGNC Symbol;Acc:HGNC:11252]	+	gene	overlapping	0	1.33974e-06	2.42218e-05	-1.59962	1406	1394	429	560
CYP2R1	11	14877440	14892252	-	CYP2R1	ENSG00000186104	cytochrome P450 family 2 subfamily R member 1 [Source:HGNC Symbol;Acc:HGNC:20580]	-	gene	overlapping	0	0.000941712	0.00664414	1.16392	386	346	870	881
C11orf58	11	16613132	16758340	+	SOX6	ENSG00000110693	SRY-box 6 [Source:HGNC Symbol;Acc:HGNC:16421]	-	gene	overlapping	0	0.00683052	0.0320411	1.05529	2043	2537	6420	3551
USH1C	11	17493895	17544416	-	USH1C	ENSG00000006611	USH1 protein network component harmonin [Source:HGNC Symbol;Acc:HGNC:12597]	-	gene	overlapping	0	0.00473658	0.0240114	-2.26882	82	122	32	12
AC124301.1	11	17695010	17697556	+	AC124301.1	ENSG00000254586	novel transcript	+	gene	overlapping	0	4.62305e-06	7.28616e-05	8.45264	0	0	107	27
SERGEF	11	17788048	18022931	-	KCNC1	ENSG00000129159	potassium voltage-gated channel subfamily C member 1 [Source:HGNC Symbol;Acc:HGNC:6233]	+	gene	overlapping	0	0.00922373	0.0404777	0.925273	328	383	738	693
SAAL1	11	18069935	18106087	-	SAAL1	ENSG00000166788	serum amyloid A like 1 [Source:HGNC Symbol;Acc:HGNC:25158]	-	gene	overlapping	0	0.00758202	0.034896	1.01119	283	295	673	562
LDHA	11	18394560	18408425	+	LDHA	ENSG00000134333	lactate dehydrogenase A [Source:HGNC Symbol;Acc:HGNC:6535]	+	gene	overlapping	0	3.17009e-11	1.64242e-09	2.01538	1860	2135	9284	7801
PTPN5	11	18727928	18792721	-	AC103974.1	ENSG00000254966	novel transcript	+	gene	overlapping	0	4.9668e-08	1.27948e-06	2.43108	68	75	352	472
ZDHHC13	11	19117099	19176422	+	ZDHHC13	ENSG00000177054	zinc finger DHHC-type containing 13 [Source:HGNC Symbol;Acc:HGNC:18413]	+	gene	overlapping	0	0.005057	0.0252941	1.20355	390	448	1313	712
NELL1	11	20669551	21575681	+	NELL1	ENSG00000165973	neural EGFL like 1 [Source:HGNC Symbol;Acc:HGNC:7750]	+	gene	overlapping	0	5.05569e-21	1.03233e-18	3.44994	109	104	1058	1437
AC104009.1	11	22283730	22338245	-	AC104009.1	ENSG00000254768	novel transcript	-	gene	overlapping	0	0.000270742	0.00238683	3.06035	9	10	89	79
SLC17A6	11	22338097	22379503	+	AC104009.1	ENSG00000254768	novel transcript	-	gene	overlapping	0	5.27888e-06	8.1805e-05	2.21075	97	78	314	562
FIBIN	11	26994184	26996121	+	FIBIN	ENSG00000176971	fin bud initiation factor homolog [Source:HGNC Symbol;Acc:HGNC:33747]	+	gene	overlapping	0	1.06998e-06	1.9915e-05	-1.69014	1470	1753	596	458
MPPED2	11	30384493	30586872	-	MPPED2	ENSG00000066382	metallophosphoesterase domain containing 2 [Source:HGNC Symbol;Acc:HGNC:1180]	-	gene	overlapping	0	8.38956e-07	1.6088e-05	-2.10575	903	954	151	314
AL035078.4	11	31812391	32105755	+	PAX6	ENSG00000007372	paired box 6 [Source:HGNC Symbol;Acc:HGNC:8620]	-	gene	overlapping	0	0.00773117	0.0354636	-0.804723	3485	4089	2435	2154
AL078612.1	11	32097143	32105091	-	AL035078.4	ENSG00000285283	novel protein	+	gene	overlapping	0	0.00869243	0.0387338	-0.817333	2444	2865	1714	1473
DEPDC7	11	33015876	33033582	+	DEPDC7	ENSG00000121690	DEP domain containing 7 [Source:HGNC Symbol;Acc:HGNC:29899]	+	gene	overlapping	0	0.00775151	0.0355448	1.69483	43	35	109	163
ABTB2	11	34150987	34358010	-	ABTB2	ENSG00000166016	ankyrin repeat and BTB domain containing 2 [Source:HGNC Symbol;Acc:HGNC:23842]	-	gene	overlapping	0	0.00989153	0.0426137	0.982029	530	632	1453	962
CD44	11	35138870	35232402	+	CD44	ENSG00000026508	CD44 molecule (Indian blood group) [Source:HGNC Symbol;Acc:HGNC:1681]	+	gene	overlapping	0	9.13415e-15	8.4407e-13	-2.51302	3811	4251	603	909
FJX1	11	35618419	35620868	+	FJX1	ENSG00000179431	four-jointed box kinase 1 [Source:HGNC Symbol;Acc:HGNC:17166]	+	gene	overlapping	0	8.76744e-11	4.03099e-09	-1.95659	8030	7274	1872	2355
LDLRAD3	11	35943981	36232136	+	LDLRAD3	ENSG00000179241	low density lipoprotein receptor class A domain containing 3 [Source:HGNC Symbol;Acc:HGNC:27046]	+	gene	overlapping	0	3.72545e-06	5.98703e-05	-1.80235	3894	4346	817	1728
C11orf74	11	36594493	36659290	+	RAG2	ENSG00000175097	recombination activating 2 [Source:HGNC Symbol;Acc:HGNC:9832]	-	gene	overlapping	0	0.000336229	0.00286238	1.44148	331	346	1185	754
LRRC4C	11	40114203	41459773	-	LRRC4C	ENSG00000148948	leucine rich repeat containing 4C [Source:HGNC Symbol;Acc:HGNC:29317]	-	gene	overlapping	0	1.49954e-09	5.52283e-08	2.16944	375	403	1426	2330
HSD17B12	11	43680680	43856617	+	AC068205.2	ENSG00000283341	novel transcript	+	gene	overlapping	0	0.00473203	0.0240003	-0.946407	1053	1089	625	555
AC087521.4	11	43855913	43856404	-	HSD17B12	ENSG00000149084	hydroxysteroid 17-beta dehydrogenase 12 [Source:HGNC Symbol;Acc:HGNC:18646]	+	gene	overlapping	0	0.00312505	0.0174146	-1.39293	257	249	107	98
EXT2	11	44095673	44251981	+	EXT2	ENSG00000151348	exostosin glycosyltransferase 2 [Source:HGNC Symbol;Acc:HGNC:3513]	+	gene	overlapping	0	0.00450751	0.0230607	-0.815768	3813	4250	2401	2467
ATG13	11	46617527	46674818	+	HARBI1	ENSG00000180423	harbinger transposase derived 1 [Source:HGNC Symbol;Acc:HGNC:26522]	-	gene	overlapping	0	0.00318706	0.0176649	-0.849477	3457	3803	2030	2260
ARHGAP1	11	46677080	46700619	-	ARHGAP1	ENSG00000175220	Rho GTPase activating protein 1 [Source:HGNC Symbol;Acc:HGNC:673]	-	gene	overlapping	0	1.76227e-07	3.98519e-06	-1.52458	3296	3724	1270	1323
LRP4-AS1	11	46846412	46874421	+	LRP4-AS1	ENSG00000247675	LRP4 antisense RNA 1 [Source:HGNC Symbol;Acc:HGNC:44128]	+	gene	overlapping	0	4.85027e-05	0.0005575	-1.53031	1157	944	315	469
LRP4	11	46856717	46918642	-	LRP4-AS1	ENSG00000247675	LRP4 antisense RNA 1 [Source:HGNC Symbol;Acc:HGNC:44128]	+	gene	overlapping	0	9.17338e-05	0.000959852	-1.6518	1905	1624	381	837
PACSIN3	11	47177522	47186443	-	PACSIN3	ENSG00000165912	protein kinase C and casein kinase substrate in neurons 3 [Source:HGNC Symbol;Acc:HGNC:8572]	-	gene	overlapping	0	0.000942263	0.00664465	-1.26662	534	612	274	230
MADD	11	47269161	47330031	+	MADD	ENSG00000110514	MAP kinase activating death domain [Source:HGNC Symbol;Acc:HGNC:6766]	+	gene	overlapping	0	0.0069391	0.0324737	-0.968158	1412	1526	604	1008
MTCH2	11	47617315	47642607	-	MTCH2	ENSG00000109919	mitochondrial carrier 2 [Source:HGNC Symbol;Acc:HGNC:17587]	-	gene	overlapping	0	0.00842764	0.0379066	0.873052	1661	1924	3972	2956
FNBP4	11	47716517	47767443	-	FNBP4	ENSG00000109920	formin binding protein 4 [Source:HGNC Symbol;Acc:HGNC:19752]	-	gene	overlapping	0	0.000488431	0.00390885	1.4108	371	327	716	1288
TNKS1BP1	11	57299638	57324952	-	TNKS1BP1	ENSG00000149115	tankyrase 1 binding protein 1 [Source:HGNC Symbol;Acc:HGNC:19081]	-	gene	overlapping	0	0.00452208	0.0231097	-1.54191	1567	1487	230	915
P2RX3	11	57338374	57370600	+	P2RX3	ENSG00000109991	purinergic receptor P2X 3 [Source:HGNC Symbol;Acc:HGNC:8534]	+	gene	overlapping	0	1.38465e-14	1.22222e-12	3.85065	20	34	384	440
SERPING1	11	57597387	57614853	+	SERPING1	ENSG00000149131	serpin family G member 1 [Source:HGNC Symbol;Acc:HGNC:1228]	+	gene	overlapping	0	0.000183048	0.00172196	-1.27367	7062	8028	3913	2664
ZDHHC5	11	57667747	57701182	+	ZDHHC5	ENSG00000156599	zinc finger DHHC-type containing 5 [Source:HGNC Symbol;Acc:HGNC:18472]	+	gene	overlapping	0	0.0032723	0.0180246	-0.994326	1535	1714	696	1050
FAM111A	11	59142748	59155039	+	FAM111A-DT	ENSG00000245571	FAM111A divergent transcript [Source:HGNC Symbol;Acc:HGNC:53752]	-	gene	overlapping	0	9.07461e-08	2.20281e-06	-3.9076	352	291	6	41
OSBP	11	59574398	59615774	-	AP000442.2	ENSG00000255139	novel transcript	+	gene	overlapping	0	0.0111644	0.0465939	-0.922652	1732	1850	735	1296
STX3	11	59713456	59805882	+	OR10V1	ENSG00000172289	olfactory receptor family 10 subfamily V member 1 [Source:HGNC Symbol;Acc:HGNC:15136]	-	gene	overlapping	0	0.00318578	0.0176649	0.991708	527	645	1313	1151
SCGB2A1	11	62208673	62213943	+	SCGB2A1	ENSG00000124939	secretoglobin family 2A member 1 [Source:HGNC Symbol;Acc:HGNC:7051]	+	gene	overlapping	0	0.000588222	0.00455519	7.20093	0	0	36	21
SCGB1D2	11	62242239	62244812	+	AP003306.1	ENSG00000254404	novel transcript	-	gene	overlapping	0	0.00570826	0.0278493	6.58824	0	0	27	10
ASRGL1	11	62337448	62393412	+	AP003306.2	ENSG00000255118	novel transcript	-	gene	overlapping	0	0.00243471	0.0142521	1.02987	783	762	1865	1481
AP003064.1	11	62391516	62393372	-	ASRGL1	ENSG00000162174	asparaginase like 1 [Source:HGNC Symbol;Acc:HGNC:16448]	+	gene	overlapping	0	0.00465273	0.0236533	1.17489	383	326	1034	662
AHNAK	11	62433542	62556235	-	AHNAK	ENSG00000124942	AHNAK nucleoprotein [Source:HGNC Symbol;Acc:HGNC:347]	-	gene	overlapping	0	1.39109e-21	2.97157e-19	-3.42746	1700	1473	132	185
EML3	11	62602218	62612765	-	EML3	ENSG00000149499	EMAP like 3 [Source:HGNC Symbol;Acc:HGNC:26666]	-	gene	overlapping	0	0.0029067	0.0163997	-1.52562	186	230	65	89
ROM1	11	62611722	62615120	+	EML3	ENSG00000149499	EMAP like 3 [Source:HGNC Symbol;Acc:HGNC:26666]	-	gene	overlapping	0	5.34119e-05	0.000607391	-2.34095	210	247	30	67
GANAB	11	62624826	62646726	-	GANAB	ENSG00000089597	glucosidase II alpha subunit [Source:HGNC Symbol;Acc:HGNC:4138]	-	gene	overlapping	0	0.000761843	0.00559396	-1.93154	7882	8150	739	3856
GNG3	11	62707676	62709201	+	BSCL2	ENSG00000168000	BSCL2 lipid droplet biogenesis associated, seipin [Source:HGNC Symbol;Acc:HGNC:15832]	-	gene	overlapping	0	1.1299e-07	2.67267e-06	2.45977	793	816	6626	2635
AP001160.1	11	62832234	62834043	+	AP001160.1	ENSG00000256690	novel transcript	+	gene	overlapping	0	0.00998184	0.0429228	1.20181	220	239	723	386
TEX54	11	62832319	62841809	-	AP001160.1	ENSG00000256690	novel transcript	+	gene	overlapping	0	0.00234563	0.0138356	1.17056	505	559	1534	989
CHRM1	11	62908679	62921807	-	CHRM1	ENSG00000168539	cholinergic receptor muscarinic 1 [Source:HGNC Symbol;Acc:HGNC:1950]	-	gene	overlapping	0	0.0120368	0.0491417	-3.48123	67	33	0	10
PLAAT4	11	63536808	63546462	+	PLAAT4	ENSG00000133321	phospholipase A and acyltransferase 4 [Source:HGNC Symbol;Acc:HGNC:9869]	+	gene	overlapping	0	4.32079e-17	5.99942e-15	-4.60727	318	366	11	19
PLAAT3	11	63573195	63616883	-	PLAAT3	ENSG00000176485	phospholipase A and acyltransferase 3 [Source:HGNC Symbol;Acc:HGNC:17825]	-	gene	overlapping	0	0.000875539	0.0062711	-1.27524	1327	1475	748	471
C11orf95	11	63759892	63768775	-	C11orf95	ENSG00000188070	chromosome 11 open reading frame 95 [Source:HGNC Symbol;Acc:HGNC:28449]	-	gene	overlapping	0	0.00567554	0.0277287	1.03613	406	347	898	746
NAA40	11	63938959	63957319	+	NAA40	ENSG00000110583	N(alpha)-acetyltransferase 40, NatD catalytic subunit [Source:HGNC Symbol;Acc:HGNC:25845]	+	gene	overlapping	0	0.00813603	0.0369179	-1.03096	1919	2084	698	1412
MACROD1	11	63998558	64166113	-	OTUB1	ENSG00000167770	OTU deubiquitinase, ubiquitin aldehyde binding 1 [Source:HGNC Symbol;Acc:HGNC:23077]	+	gene	overlapping	0	0.00998926	0.0429281	-0.852691	1233	1245	778	679
AP000721.2	11	64035970	64119173	+	MACROD1	ENSG00000133315	mono-ADP ribosylhydrolase 1 [Source:HGNC Symbol;Acc:HGNC:29598]	-	gene	overlapping	0	8.2812e-05	0.000878415	-1.68444	560	594	137	249
FERMT3	11	64206678	64223886	+	FERMT3	ENSG00000149781	fermitin family member 3 [Source:HGNC Symbol;Acc:HGNC:23151]	+	gene	overlapping	0	5.78234e-07	1.15855e-05	-2.52263	237	290	52	45
VEGFB	11	64234538	64238793	+	VEGFB	ENSG00000173511	vascular endothelial growth factor B [Source:HGNC Symbol;Acc:HGNC:12681]	+	gene	overlapping	0	0.000468643	0.003781	-1.1813	1114	1328	484	665
AP005273.2	11	64486136	64490674	-	AP005273.2	ENSG00000286816	novel transcript	-	gene	overlapping	0	0.00289987	0.0163678	3.61547	5	3	80	23
MAP4K2	11	64784918	64803241	-	MAP4K2	ENSG00000168067	mitogen-activated protein kinase kinase kinase kinase 2 [Source:HGNC Symbol;Acc:HGNC:6864]	-	gene	overlapping	0	0.0011011	0.00753143	-1.53236	344	372	94	172
ARL2	11	65014160	65040572	+	ARL2	ENSG00000213465	ADP ribosylation factor like GTPase 2 [Source:HGNC Symbol;Acc:HGNC:693]	+	gene	overlapping	0	0.00595059	0.0287389	1.23468	2486	2797	9188	3801
[truncated: 1,418 more rows]
