# Supplementary material for: IQSEC2 mutation associated with epilepsy, intellectual disability, and autism results in hyperexcitability of patient-derived neurons and deficient synaptic transmission
Source: Mol Psychiatry. 2021 Sep 17;26(12):7498–508. doi: 10.1038/s41380-021-01281-0 (PMC8873005; doi:10.1038/s41380-021-01281-0)
Supplement: Supplementary file 6 — Supplementary Table S7. [file 41380_2021_1281_MOESM6_ESM.xlsx]

## Sheet: 123
ID	Gene Name	Species
793194	2',3'-cyclic nucleotide 3' phosphodiesterase	Homo sapiens
814190	4-aminobutyrate aminotransferase	Homo sapiens
799904	5-hydroxytryptamine (serotonin) receptor 1D	Homo sapiens
776955	5-hydroxytryptamine (serotonin) receptor 2A	Homo sapiens
816702	ATPase, Na+/K+ transporting, alpha 2 (+) polypeptide	Homo sapiens
773442	BAI1-associated protein 3	Homo sapiens
790267	GIPC PDZ domain containing family, member 1	Homo sapiens
781597	NAD(P)H dehydrogenase, quinone 1	Homo sapiens
797587	RAB14, member RAS oncogene family	Homo sapiens
784347	agrin	Homo sapiens
821435	aldehyde dehydrogenase 9 family, member A1	Homo sapiens
796397	catechol-O-methyltransferase	Homo sapiens
781132	catenin (cadherin-associated protein), beta 1, 88kDa	Homo sapiens
800304	cholinergic receptor, muscarinic 1	Homo sapiens
785658	corticotropin releasing hormone	Homo sapiens
805373	cyclin-dependent kinase 5	Homo sapiens
783149	gamma-aminobutyric acid (GABA) A receptor, beta 3	Homo sapiens
785248	gamma-aminobutyric acid (GABA) B receptor, 2	Homo sapiens
791998	glutamate receptor, ionotropic, N-methyl D-aspartate 2A	Homo sapiens
774781	glutamate receptor, ionotropic, kainate 4	Homo sapiens
778382	glutamate receptor, metabotropic 3	Homo sapiens
818576	mitogen-activated protein kinase 1	Homo sapiens
823002	monoamine oxidase A	Homo sapiens
783052	neurocan	Homo sapiens
798105	neuroligin 3	Homo sapiens
825031	neuronal pentraxin I	Homo sapiens
809279	neuronal pentraxin II	Homo sapiens
820293	neuropeptide Y	Homo sapiens
804472	peripheral myelin protein 22	Homo sapiens
821350	phosphatidylinositol 4-kinase, catalytic, alpha	Homo sapiens
798521	phosphodiesterase 7B	Homo sapiens
817326	plasminogen activator, tissue	Homo sapiens
782256	potassium intermediate/small conductance calcium-activated channel, subfamily N, member 3	Homo sapiens
787924	potassium large conductance calcium-activated channel, subfamily M, beta member 4	Homo sapiens
803025	proteolipid protein 1	Homo sapiens
822350	solute carrier family 1 (glial high affinity glutamate transporter), member 3	Homo sapiens
779677	solute carrier family 22 (extraneuronal monoamine transporter), member 3	Homo sapiens
807603	solute carrier family 6 (neurotransmitter transporter, GABA), member 1	Homo sapiens
816886	somatostatin	Homo sapiens
814932	synapsin I	Homo sapiens
810598	synapsin III	Homo sapiens
799129	synaptophysin-like 1	Homo sapiens
